# Supplementary material for: Correlation set analysis: detecting active regulators in disease populations using prior causal knowledge
Source: BMC Bioinformatics. 2012 Mar 23;13:46. doi: 10.1186/1471-2105-13-46 (PMC3382432; doi:10.1186/1471-2105-13-46)
Supplement: Additional file 3 — Table S1 Active regulators found in the adipose tissue. [file 1471-2105-13-46-S3.XLS]

## Sheet: adipose
Regulator	Increase Regulatees	Decrease Regulatees	Low-corr-regulatees	FDR	p-value	ave. corr. (regulatees)	fraction	ave. corr. (regulator-regulatees)	# of coherent regulatees
MYC	ACAT1, ADK, ADM, PARP1, APEX1, FAS, FASLG, RHOB, ATP5G3, BAX, CCND1, BCL2, BID, BMI1, BRCA1, BUB1, CAD, CASP8, CCNA2, CCNB1, CCND2, CCNE1, CCT6A, CD44, CDC20, CDC25B, CDK4, CDKN1A, CDKN2A, CEBPA, CHEK1, CKS2, CLCN5, COX5B, COX6A1, CRIP1, CTPS, DDX5, TIMM8A, E2F1, E2F3, ECH1, ECM1, EEF1D, EEF2, EIF2S1, EIF4A1, EIF4E, EIF4EBP1, EIF4G1, EMP1, ENO1, EZH2, FKBP5, FTH1, G6PC, GAPDH, GDI2, GH1, GCLM, GP…	ADD1, ADM, AKT1, ANPEP, ANXA4, FAS, FASLG, AQP1, BAX, CCND1, BCL2, BCL2A1, BDNF, BGN, CANX, CAST, CASP3, CASP8, SERPINH1, CD48, CDKN1A, CDKN1B, CDKN2B, CEBPA, CEBPE, CHRNB1, COL1A1, COL1A2, COL3A1, COL4A1, COL4A2, COL5A1, COL5A2, COL6A3, COL15A1, CPD, CRAT, CRYAB, CSRP1, CTGF, CTSB, DDB2, GADD45A, DDIT3, DUSP1, DUSP6, EDN1, ERBB2, FABP4, FBLN2, FBN1, FCGRT, FN1, FTH1, GBP2, GDI1, GM2A, HDLBP, HLA…	ADARB1, ALB, BCL2L1, CASP10, SCARB1, CDC25A, DFFB, SARDH, F3, FER, GAD1, ID1, IL1RAP, KRT17, LAMC2, MEIS1, MYBPH, OAS1, PCNT, KLK10, SFRP1, SLC2A1, SMN1, SRP72, THBS4, TMPRSS2, TNNI3, TNNT3, TPD52, VHL, APLN, FBLN5, TXNL4A, RAB11FIP5, CLUL1, TMEM97, PLA1A, SFMBT1, SLC6A15, PERP, SEMA4A, SETD6, MINA, RSAD2, IDI2	0.0058	0.0004	0.166	0.0578	0.1161	375
NFE2L2	ACTG1, AHR, ALAS1, ALDH1A1, ALDH2, ALDH9A1, ALDOA, AKR1B1, ANG, ATF4, ATP1A1, ATP7A, BDNF, C1QA, C1QB, C1QC, C5, CAT, CBR1, ENTPD5, CDC34, CCR5, ABCC2, COL1A1, COL3A1, CSF1R, CTSD, CTSS, CYP1B1, DAD1, NQO1, EIF2S1, EIF4G2, EPB41, EPHX1, ESD, ETS1, ETV6, EVI2A, FGF13, FN1, FOS, FTH1, FTL, G6PD, B4GALNT1, GBE1, GCLC, GCLM, GNA11, GPX2, GPX3, GPX4, PDIA3, GSPT1, GSS, GSTA1, GSTA2, GSTM3, GSTM4, GSTM…	ALAS2, CA11, SERPINA6, CRABP2, CRYM, CSF1, CSF2, DHCR7, ELN, F10, GHR, GPX1, CXCL2, CXCL3, HCK, IGF2, IL1B, IL6, IL10, CXCL10, KDR, LPL, LY6E, CXCL9, MLF1, MT1X, P2RX4, MAPK9, PSMA2, PSMB4, PSMB5, PSMC3, PSMD4, PTGS2, RRM1, S100A13, SC4MOL, CCL2, CCL4, CCL13, CXCL11, SLC16A2, SREBF1, THRSP, TNF, TPM2, VCAM1, CH25H, USP14, NFE2L3, WDR6, UBQLN2, IL23A, WNT4, IL1F9,	AFP, AOX1, APCS, APOA4, ARF1, ARG1, BHMT, CALB1, CD8B, CEBPB, CHGB, CTSE, CYP1A1, EPHB4, FABP1, FKBP5, FMO1, GABRA1, GABRA2, GABRB1, GAS2, GNG3, GSR, GSTA3, GSTT2, SERPIND1, IFNGR2, IL1A, IL12B, IMPDH1, MAFG, MSX2, MT1B, NEUROD1, PDGFA, RELN, PTGDS, RYR3, CCL17, CXCL6, SLC2A1, SLC3A1, SLC6A9, SYN2, SYT1, TGFB1, TSHR, TTR, UGT2B4, UGT2B15, VSNL1, SLC30A4, SCG2, GNA14, NR1I3, CXCL13, POSTN, CCRN4L,…	0.0032	0.0002	0.159	0.0614	0.2215	277
PPARG	ABCA1, ACAA1, ACACA, ACADL, ACADM, ACADS, ACLY, ACO1, ACOX1, ACTG1, ADORA1, AP1B1, AKT2, ALDH2, ANXA2, APOA2, AQP8, AQP7, ARL4D, RHOB, ATP4A, AZGP1, CA2, SLC25A20, CAV1, CD36, CDKN1A, CDKN1C, CDKN2C, CEBPA, CIDEA, AP2M1, AP1S1, COX6B1, CPB1, CPT1B, CPT2, CRAT, CS, CTNNB1, CTPS, CTSL2, CYP4A11, CYP4B1, CYP51A1, DBI, GADD45A, CFD, DLAT, ECM1, EHHADH, FABP4, FABP3, FABP5, ACSL1, FAH, FASN, FDFT1, FD…	ACADL, ACADM, ACOX1, ACTA1, AGTR1, ASGR2, BGLAP, C3, CD40, CDKN1A, CEBPA, CES1, CKB, CKM, CCR7, COL1A1, COL1A2, CPT1B, CSF3, CTGF, CTNNB1, CYP26A1, DUSP1, EDN1, EPHX1, EPHX2, ETS1, FABP3, FOS, G6PC, SLC37A4, GBP2, CXCL3, HLA-DMB, ICAM1, ID2, IFIT2, IL1B, IL4, IL6, ITGAM, RPSA, LEP, MAF, MMP2, MMP9, MSR1, MYC, MYOD1, ODC1, TNFRSF11B, PC, PCK1, PDGFRA, PDK4, PIK3R1, PPARA, PPARD, PPARG, PPP1CB, PTE…	ADRB3, ALOX12, APOA1, APOC3, APOE, FAS, CYP1A1, CYP8B1, DACH1, FABP1, FMO3, HAS3, IFNG, IL2RA, IL12A, INSIG1, LDLR, LEPR, MDH1, MMP1, MYF5, MYF6, MYOG, NEUROD1, PEPD, PF4, CXCL6, SLC2A2, TGFB1, TTN, ABCG1, LRRC37A, CORIN, ADAMTS7, ACSL6, ACSL5, BEX1, TRIB3, PPARGC1B, C20orf118	0.0018	0.0001	0.167	0.0667	0.2582	254
IL13	ACADVL, ADAM8, ADORA1, ADORA2B, ADORA3, JAG1, ALOX5AP, AMPD2, ANGPT1, ARG1, ARG2, ATF3, BGN, BLVRA, BTF3, C1QA, C1QC, C3, CASP8, CD1B, CD1C, CD1E, CD52, CTSC, CLCN3, CCR3, CCR5, COL1A2, COL3A1, COL6A2, CTSB, CTSK, CTSL2, CTSS, DHCR24, EGR1, EPAS1, F13A1, FABP4, FCER2, FKBP1A, FN1, G6PD, GAS6, GATA3, GPX3, GZMA, CFH, HK1, HSD11B1, TNC, IARS, IGF1, IL1B, IL1R1, IL1RN, IL6, IL8, IL13RA1, ITGB1, ITGB…	ABCA1, ACP5, ADA, RND3, CEACAM1, BMP6, BMP7, C3, C3AR1, CALB2, CASP1, CASP3, CASP8, CCNG2, CD14, CD37, CD48, LYST, CCR5, COL5A1, CSF2RB, CTSK, CYBB, CYC1, CYP2D6, DEFB4, DNASE2, EGR2, F5, FCGR1A, GABRE, GAGE5, GAGE6, GPLD1, GPX4, IDH2, IFNGR1, IL1B, IL6, IL8, IL13RA1, IL16, KCNJ15, LTA4H, MAGEA5, MN1, NFKBIB, PDE3B, SERPINF1, PGGT1B, PREP, MAP2K6, HTRA1, PTGS2, PTPRZ1, REST, RORC, RXRA, S100A8, C…	ADORA2A, ALOX15, TRIM23, CALCR, CASP6, CASP9, CHM, CHN2, CISH, CLCA1, CSF2, CTSE, DLG3, FMO1, FMO3, GABRA5, GBX2, GIF, GPR37, GSN, HES1, HSD3B1, ID1, IL3RA, IL11, IL13RA2, IRF2, MMP3, MMP13, MT1X, MYOG, NFATC1, NID1, PDGFA, PTHLH, RPS6KA2, CCL11, CCL17, CCL20, CCL23, SELP, ITSN1, SRF, TGFB2, TIMP2, WNT5A, TNFSF11, ADAM19, TNFSF10, ALDH1A2, RAB33A, CHST2, HOMER2, KIAA0319, ABI2, OLIG2, PITRM1, PAS…	0.0032	0.0002	0.1662	0.0636	0.0733	252
MYCN	ALDH1A1, ALDOA, ANK2, APEX1, FASLG, CCND1, BID, FMNL1, CENPE, DDX1, E2F1, E2F5, EEF1A1, EEF1B2, EEF1D, EEF1G, EEF2, EGFR, EIF4A1, EMP2, FAU, GAPDH, GRN, HMGA1, HPGD, HSP90AA1, HSP90AB1, HSPD1, ID2, ITK, KIT, FADS3, MAP1A, MCM2, MCM3, MCM4, MCM5, MCM6, MCM7, MDM2, MMP2, MRE11A, ABCC1, MT1F, MYCN, NACA, NBN, NCL, NME1, NME2, NPM1, NUMA1, ODC1, OVGP1, PMP22, POLR2L, PSMA7, PSMB6, PSMB7, RFC3, RPL3, …	ACTB, ACTG1, ACTN4, B2M, BID, CAV1, CDC42, CDH11, CLU, COL1A1, COL4A1, COL5A2, COL8A1, CTGF, EIF4G2, FBN1, FN1, GRB2, HLA-A, IGFBP7, INHBA, ITGA3, ITGB1, LGALS1, MAP4, MYCN, MYH9, NRCAM, NUCB1, SERPINE1, RPL10, S100A10, SDC2, SLIT3, SPARC, TAGLN, TGM2, TNFRSF1A, VIM, ZYX, PDIA4, RUSC2, MRC2, ARPC1B, CITED2, NDRG1, BASP1, PGRMC2, CKAP4, FKBP9, DULLARD, DKK3, WAC, AMOTL2, TM6SF1, SLC38A2, TMED9, LE…	APOA1, BARD1, E2F2, EIF5A, HOXC10, ITGA2, MAL, PTMA, PTN, RFX2, RPS26, SOS1, TIMP2, TPM1, HIST1H4D, HIST1H4J, HIST1H4L, C20orf103, CRIM1, MCM10, MIER1, CNTNAP3, CDCA7, NCALD, MCM8, DISP2, DUSP19, RASGEF1A, LRRTM1, C6orf174	0.0018	0.0001	0.175	0.0721	0.1339	239
IL10	ADM, ADORA2B, ANGPT1, FASLG, ARG1, ARG2, BCL2A1, BCL3, PRDM1, BMPR1A, CASP4, CASP5, CCND3, CD14, CD80, CD44, CD72, CDH13, CDKN1A, CDKN2D, CHI3L2, CISH, CCR1, CCR5, CCR6, CCR7, MAP3K8, CR1, CSF1, CTSZ, CX3CR1, DCN, TSC22D3, DUSP1, ELN, ETV3, ETV5, FCGR1A, FCGR2A, FCGR2B, FKBP5, FLT1, FOS, FPR1, GJA1, GK, CXCL1, CXCL3, HMOX1, HPGD, HSPD1, IFNG, IGFBP4, IL1B, IL1RN, IL4, IL4R, IL6, IL7, IL7R, IL10, …	ALOX5AP, BIRC2, FASLG, RHOB, BAD, BCL2A1, CFB, BOK, C2, C3, CAPN2, CASP2, CASP6, CAV1, CCND2, CCND3, CD80, CD86, CDKN1A, CCR6, CCR7, CSF1, CSF2, CSF3, CTLA4, FOS, GAPDH, CXCR3, CXCL2, CXCL3, HMOX1, ICAM1, IFIT2, IFNB1, IFNG, IL1B, IL4, IL6, IL8, IL10, IL18, CXCL10, IRF1, ITGA5, JUN, LTB, MCL1, CIITA, CXCL9, MMP13, MMP14, MYCL1, GADD45B, NEU1, NFKBIB, SERPINB2, PDE4B, PIM1, PIK3CG, PLA2G2A, PLAUR,…	ADORA2A, BCL2, BCL2L1, CASP9, CHGB, CCR4, DFFB, FZD2, GAS2, HIVEP2, HSPA1B, HSPA1L, IL1A, IL5, IL12A, IL12B, IL13RA2, INHBA, LCN2, MEFV, PDGFA, CCL1, CCL11, CCL20, CCL23, CXCL6, CXCL12, STAT4, TGFB1, TRAF1, RDBP, TNFSF11, TNFSF10, SOCS5, HDAC9, CXCL13, LILRA3, LZTS1, ANKS1A, AICDA, VTCN1, TNIP3, SLC44A4, SCGB3A2, REG3G, ZBTB12	0.0045	0.0003	0.1628	0.0643	0.2825	213
CDKN1A	ACTG2, JAG1, AMPD2, APP, CCND1, C3, CDH1, CDKN1A, CKM, TPP1, CTGF, CTSB, DECR1, DSC2, EEF1A1, FN1, GAA, GALNS, SFN, GRN, HSPA1A, HSPA1B, IL1B, INHBA, ITGB3, KRT18, LAMB2, LGALS3, LGALS3BP, LIPA, MTTP, NFE2L1, NKTR, SERPINE1, PLAT, PSAP, RAB13, RB1, RBL2, RRAS, SAA1, SAA2, SHC1, SIAH1, SLC16A2, SOD2, SOX9, TGFA, TGM1, TGM2, TNFAIP6, HIST1H2BJ, USP8, COG1, KIAA0101, MVP, OPTN, MBNL2, LRRC17, PCGF3,…	ACP1, ACTB, BIRC2, BIRC5, APP, ATRX, CCND1, BUB1, BUB1B, CCNA2, CCNB1, CDC6, CDC20, CDC25B, CDKN1A, CDKN3, CENPA, CENPF, CHEK1, CKS1B, CRYAB, CTGF, CTSB, CTSK, DDX11, EZH2, FANCG, FOXM1, SLC37A4, GRN, CXCL2, H2AFZ, HMGB1, HMGB2, HMMR, CYR61, IL1B, IL1R1, IL6, ING1, INHBA, IVL, KIFC1, LGALS3, LIG1, LMNB1, MAD2L1, MCM2, MCM3, MCM4, MCM6, MCM7, MKI67, MMP2, MYBL2, MYC, NPM1, ODC1, ORC1L, P4HA1, SERP…	CDC25A, DNASE1L1, F9, FAT2, IL2, MMP1, MMP3, SERPINI2, PODXL, TXK, WNT3, SSPN, HIST1H4I, CCNA1, IL32, UBE2L6, NDRG1, WDHD1, ANKRD1, TMEM97, UBE2T, STYXL1, TRIM44, ZNF317, PPP1R9B, HIST1H2AH	0.0018	0.0001	0.1668	0.0695	0.1755	208
PPARA	ABCA1, ACAA1, ACADL, ACADM, ACADS, ACADVL, ACAT1, ACOX1, AHCY, ABCD2, ANXA2, APEX1, APOA2, AQP3, AQP7, AQP9, PHOX2A, ATP5B, CCND1, SLC25A20, CAT, CAV1, CCNB1, CD36, ENTPD1, CD68, CDK4, CDS1, CPT1A, CPT1B, CPT2, CRAT, CS, CSTB, CYP4A11, CYP7A1, CYP8B1, DBI, DCI, DECR1, DFFA, DHCR7, DLX5, TSC22D3, ECH1, ECHS1, EHHADH, FABP4, FABP3, ACSL1, FASN, FDPS, FLG, G6PC, G6PD, GCGR, GCK, GK, GPD1, GPD2, HADH…	ACADM, ACADS, ARG1, ASL, CDH5, CES1, CYBA, CYP4A11, CYP7A1, CYP27A1, FASN, FBP1, FGA, GBAS, GLUD1, GOT2, GPT, PDIA3, HADHA, HAL, HPD, HSD11B2, ID2, IL1B, IL6, ITGB5, LCAT, MMP9, OAT, PCK1, PCK2, PDK4, PKLR, POR, PPA1, PPARG, MAPK1, PTGS2, SAA2, SCD, CCL13, SLC2A4, SRM, TERT, TF, TSPAN4, TNF, UGDH, SOCS2, ADIPOQ, SNX17, NR1H3, EIF1, RAMP2, BCKDK, ST3GAL6, SEMA6B, FTCD, ZHX1, PHLDA1, GNMT, CSDC2, N…	A2M, AADAC, ACTA1, ALB, ALDOB, APOA1, APOA4, APOC3, APOE, ASNS, SCARB1, CPS1, CYP2B6, SARDH, F3, FABP1, FGB, FGG, GSPT1, GSTT2, HLA-DRB1, HMGCS2, HNF4A, HES1, IFNG, IGFBP1, IL2, IL6R, LCN2, MGMT, MST1, MTTP, PAH, PLAT, PON1, SLC2A1, SLC10A2, SLCO2A1, SLCO1A2, TAT, TGFB1, VCAM1, ZAP70, PPM1D, CDS2, ABCG1, NR1I3, ACSL6, GLS2, SLCO1B3, ANGPTL4, TRIB3, SLC16A10, COX6B2, ACMSD, PCSK9	0.0119	0.001	0.1514	0.0602	0.2197	206
CSF2	ADCY7, ADRBK2, ALAS2, ALOX5, ALOX5AP, ANPEP, ANXA1, ANXA11, BIRC5, ARG1, ARG2, RHOA, BAG1, BAX, BCL2, BCL2A1, BCL2L1, BCL3, BSG, C3, CASP1, CASP2, CASP3, CASP4, CCND2, CCND3, CD4, CD14, CD86, CD40, CD40LG, CD44, CD47, CD69, CDKN1A, CCR1, CCR5, CREB1, CRHR1, MAPK14, CSF1, CSF1R, CSF3, CYBB, GADD45A, HBEGF, EDN1, EGR1, EMR1, PTK2B, FCGR2A, FCGR2B, FOS, GATA1, GATA2, CXCR3, FFAR2, CXCL2, HBB, HLA-DM…	ABCA1, APOC1, APOE, BAD, BAX, CFB, CASP3, CD14, CD74, CDKN1A, CSF1R, EPOR, F2R, FCGR1A, FOS, GABPA, HLA-DMA, HLA-DMB, IFNG, IGF1, IL5RA, ILF3, CXCL10, IRAK1, ITGB5, CXCL9, MYB, NFKBIA, RAF1, REL, CCL2, CXCL11, SELL, TLR4, TLR5, TNFRSF1A, TNFRSF1B, CXCR4, FOSL1, NR1H3, AKR1A1, KLF1, MAP3K2, TRIB2,	ALOX15, FAS, ARRB1, CD38, CISH, COL8A1, ACE, EPHA4, F2RL1, F2RL2, F3, FABP7, HTR5A, IGFBP3, IL1A, IL5, IL13, NFRKB, NFYA, ABCB1, MAPK8, CXCL5, SELP, SRF, TGFB1, TNFAIP1, TRAF1, EPX, PROM1, ABCG1, VTCN1	0.0018	0.0001	0.1783	0.0829	0.1437	194
IL5	ALOX5AP, BIRC3, AREG, RHOH, ATF4, BCL3, CEACAM1, PRDM1, C3, CASP4, CCNH, CD44, CD63, CD69, CCR1, CCR3, CCR5, CREB1, MAPK14, CTSH, CD55, GADD45A, DYNC1H1, HBEGF, DUSP5, DUSP6, E2F1, EGR1, EGR2, EGR3, ENO1, ENO3, ETF1, FOSL2, GATA1, GTF3C1, HDAC2, HDGF, CFHR1, HIF1A, HMGCR, HSPA6, TNC, ICAM1, IDI1, IGJ, IL1B, IL5RA, IL8, IL11RA, IRAK1, IRF1, ITGAL, ITGAM, ITGB2, LCP2, LIMK2, LMNB1, LYL1, MCL1, MYC,…	ADAR, AP1G1, ARNT, BCL2, CD44, CEBPE, LYST, CYBB, EIF4G1, ERCC2, FOXM1, FUCA1, NR3C1, HCFC1, ID2, IKBKB, IL5RA, IL6ST, ITGAL, ITGAM, KPNA3, CD180, MXD1, MUC5AC, MYC, P2RY2, PIM1, PIK3CD, PIK3R1, PLD1, MAPK9, EIF2AK2, PTPRC, PTPRJ, RAF1, RARA, RGS2, SELL, SFRS1, SLA, SNX2, SORL1, STAT5B, SYK, TMPO, TRAF1, WRN, ZNF22, CXCR4, MTMR1, BAZ1B, PSTPIP2, MAPKAPK2, MATR3, RAB10, PAPOLA, KLRK1, SF3B1, TRAM1…	ADAM10, ALOX15, FAS, ZFP36L2, CAMP, CASP7, CISH, DDB1, MS4A2, GATA2, HEXA, CFHR2, HIVEP2, IL1A, IL3RA, IL13, INCENP, TACSTD2, MAX, MEF2A, NFRKB, SERPINB2, PKNOX1, RELA, RNF2, SELP, SRF, SSR3, TGFB1, EPX, EBP, AICDA, PERP	0.0018	0.0001	0.172	0.0757	0.0615	190
IL2	ADA, AHR, APEX1, FAS, FASLG, BAG1, BAX, BCL2, CEACAM1, PRDM1, BYSL, C3, CASP3, CCND2, CCND3, CCNE1, CD2, CD247, CD8A, CD44, CD48, CD69, CDKN1A, CEBPA, CTSC, CCR1, CCR3, CCR5, CCR6, CCR7, CPD, CREB1, CSF1, CSF1R, CSF2, CSF2RB, CSN2, CTLA4, CTSB, CTSD, CTSW, CX3CR1, CYP51A1, DKC1, DPP4, DUSP5, ENPEP, FLT3LG, FOS, GAPDH, GARS, GATA3, GBP1, CXCR3, CXCL3, GZMH, GZMA, GZMB, GZMM, HCK, SLC29A2, HSPB1, I…	ASGR1, CDKN1B, CMKLR1, CTSK, CTSO, CTSS, TSC22D3, EVI2A, FUCA1, CXCR3, GZMK, IL1R1, IL6, IL7R, IL9R, IL16, LYN, MUC5AC, MYC, PAX5, MAPK1, PTPN13, RORC, XCL1, SORL1, CXCR4, CFLAR, CTDSP2, TRIB2, AHNAK,	BCL2L1, CDK6, CEACAM8, CISH, CCR4, CNR1, E2F4, HSPA1B, IL2, IL2RA, IL5, IL13, LGALS3, MLLT3, MX1, FURIN, ABCB1, PIK3R1, PTHLH, CCL11, TGFB1, VIM, CTSF, TNFSF10, CCNA1, KLRG1, ATF5, PDCD4, ZBED2, TP53RK, IL23R	0.0045	0.0003	0.1692	0.0678	0.0636	190
ETS1	PARP1, ANGPT2, ANPEP, ANXA3, ARHGDIB, ATP2A3, ATP5B, BAX, CCND1, BID, CALR, CASP4, CAV1, CCNG1, CD14, CD53, CDH5, CDKN1A, CDKN1B, CEBPD, CHUK, COL1A2, CRY1, CRYZ, CSNK2A1, CSNK2A2, CTSB, CD55, NQO1, ECE1, EEF1D, EFNA1, EGR1, FOXD1, FLI1, FLT1, FN1, FOLR2, GCLM, CCR10, GPX2, HGF, HMOX1, HPGD, DNAJB1, IGFBP6, IL5, ITGA4, ITGB3, KDR, KRT8, LCP1, LCP2, MEA1, MET, MGAT2, MGAT5, MMP7, MMP9, MT1X, MT2A,…	BIRC3, AXL, BMX, BRCA1, CLIC2, CTGF, DAD1, CFD, FGF2, FLT3, GABRE, HSPA1L, HSPA6, HSPA8, HSPE1, TNC, ICAM1, KLRB1, LMO7, MAGEA9, MMP14, PPP1R12A, PMP22, PRKCA, PTGS2, VAV1, WNT7A, AXIN1, SOCS3, ANGPTL1, PTGES, TCL1B, DNAJB6, AHSA1, CHL1, BTG3, HSPB8, CHORDC1, CACYBP, ANGPTL4, FAM46C, ZNF532, FAM46A, C3orf14, ZFP106, CPEB4, SAMD9L,	APOA4, CA2, CNR2, CSNK2B, FGFR1, FKBP4, IFI6, IL12A, IL12B, IL17A, FADS1, MAGEA11, MDM2, MEF2C, MMP1, MMP3, MUC4, SERPINB2, PAX2, ABCB1, PODXL, PPP1R10, CCL20, SNAI1, SP1, SPINK1, SRD5A1, ALDH1A2, PAPSS2, KATNB1, ATF5, C3orf63, C3orf32, CYB5R2, C1orf103, PERP, ZNF323, MARCKSL1, MUM1	0.0378	0.0045	0.163	0.0593	0.1618	175
CLOCK	ACVR2B, AP2A2, C1QC, CBR1, CCK, CCNT1, CD7, CD86, CEBPB, CCR6, CSNK1E, CYC1, CYP26A1, CYP51A1, DCTN1, DDIT3, DUSP8, E4F1, EGFR, F2R, ACSL4, FASN, FLII, FTL, GCH1, GCK, GCLM, GNAO1, GNB2, GPLD1, MKNK2, GRIK5, GRIN1, GTF2H1, HAS2, FOXA3, HSF2, ICAM1, ICT1, KCND3, KCNQ2, KCNS1, KIF5B, LGALS8, MEN1, MGAT2, MMP7, NNAT, PA2G4, PAFAH1B2, PDCD2, PDGFRB, PIGA, POR, MAPK8, PURA, RAD23A, RASGRF1, S100A11, S…	ANXA3, ARHGAP5, ARL3, ATP5O, BTF3, DBI, DDX6, DMD, EVI2A, FABP3, FDPS, GFAP, IREB2, ITGAV, LAMP2, NDUFS4, PMP22, POLR2K, PPIB, PPP3CB, PSMB6, SLC16A1, TAF9, TH, TNFAIP6, FXR1, ARID1A, BLZF1, AIP, SLC4A7, MORF4L2, TANK, LYPLA1, SEC23A, ZNF268, PSIP1, SNX13, PUM2, RHOQ, TSPAN12, CA14, DNAJC15, PSAT1, ABHD5, PAIP2, YTHDF2, C20orf111, ARL8B, UBE2W, CDV3, CCAR1, SLC44A2, CUEDC2, MOBKL1A, IMMP1L, FRYL,	ANK1, AQP4, CA1, CHRNA7, CSNK1D, GADD45A, GABRB1, GAS8, GDNF, GRIA1, HIVEP1, ID1, PDGFA, POLR2D, MAP2K3, PTGDS, PTPRD, PTPRN, PTPRZ1, RAP2B, RNF2, CX3CL1, WNT5A, PROM1, ST3GAL5, CLOCK, IER2, SPOCK2, RASA4, TBC1D1, CCRN4L, EEF2K, ANGPTL4, KLF13, CPA6, GORASP1	0.0018	0.0001	0.1786	0.0777	0.102	164
VEGFA	ACADM, ALAS1, ALDH2, ANGPT2, ANPEP, SLC25A5, SLC25A6, BIRC5, ATP5G2, ATP5G3, ATP5O, BCAT2, CCND1, BCL2A1, CEACAM1, BTK, CAV1, RUNX2, CBFB, COL1A1, MAP3K8, COX5B, COX6B1, COX8A, CREBBP, CST2, CTGF, CTSS, CD55, DECR1, HBEGF, DUSP4, DUSP5, ECE1, EFNB2, EGR1, EGR3, ENG, ETFA, ETS1, ETS2, ETV4, ETV5, FABP4, ACSL1, FGF2, FLT1, FN1, FOS, GRB10, HIF1A, HMOX1, NR4A1, HSD17B1, HSP90AA1, ICAM1, ID1, ID3, IG…	AK3L1, ARG2, BAX, CAV1, DBT, EPHB4, GBP1, NR4A1, ICAM1, KDR, MEOX2, NOS3, SERPINE1, SOD2, TIMP1, SCO2,	BCL2, BMP2, ACE, F3, FGFR1, HK1, HSPA1A, INHBA, INSR, ITGA2, MAP2, MEF2C, MMP1, MMP3, PDGFB, PMCH, CCL14, CXCL12, SLC2A1, SRF, TBX1, TIMP2, VWF, ZNF124, ANP32A, NRP1, ESM1, DLL4, PDGFD	0.0252	0.0027	0.1699	0.0627	0	164
NRIP1	ACACA, BACH1, CEBPG, CPT1A, FASN, FOLR1, GCNT2, IL1B, IL6, SMAD5, NR4A2, RXRA, SCD, NR2F2, TNF, TNFSF4, NRIP1, NR1D1, NR1H3, CEBPZ, PGRMC2, PGRMC1, HECTD1, B3GAT3, UFM1, UBE2W, PTBP2, ZNF655, ESCO1, UHMK1, XKR6,	ACACA, ACACB, ACADL, ACADM, ACADS, ACADVL, ACO2, ALDOA, ATP5A1, ATP5C1, ATP5D, ATP5F1, ATP5G1, ATP5G2, ATP5O, BCKDHB, SLC25A20, CEBPB, CIDEA, COX6A2, COX6B1, COX7A1, COX7A2, COX8A, CPT1B, CPT2, CRAT, CS, CYC1, DCI, DECR1, ECHS1, EHHADH, ENO1, ENO3, NR2F6, ESRRA, ETFA, ETFB, ETFDH, ACSL4, FASN, FH, GABPA, GK, GPD1, GPD2, GPI, GYS2, HADHA, HADHB, HK2, NR4A1, IDH1, IDH2, IDH3A, IDH3B, IDH3G, LDHB, L…	BCL2, CDC42, CRABP1, CYP4B1, DCX, IFNB1, MDH1, PCBP2, PFKM, PGGT1B, RAB3B, SLC2A1, STAR, UCP1, SLC39A14, PPP1R3B, PPARGC1B, C18orf54, ZNF660	0.0018	0.0001	0.2416	0.1812	0.2552	149
BRCA1	ADD1, AK1, APP, ATP1B3, BUB1B, CALD1, CAV1, CCNG1, CCNG2, CDC20, CDKN1A, CDKN1B, CLTB, DGKA, DDB2, GADD45A, DDIT3, DPH1, TOR1A, ERCC3, ERCC5, EXTL2, FBP1, IFI6, XRCC6, GALE, GM2A, GNAS, GTF2H1, HLA-A, HMGB1, HSPB1, ID4, IDH1, IFI27, IFIT2, IFIT1, IFIT3, IFNAR1, IL16, IRF7, ITGB1, JAK1, KCNK1, KIFC1, LHX1, LIMS1, LIPA, MAD2L1, MGAT2, MSH2, MX1, NEK2, NFYC, PEBP1, PCNA, ENPP2, PLK1, PLSCR1, PLTP, P…	ANGPT1, BAK1, BAX, CCND1, CAMK2B, CCNB1, CDKN1A, CDKN1B, CHD4, EIF4G1, EP300, FOS, HSF1, IDS, IGF1R, MYC, PIN1, PLK1, RXRA, SKIV2L, SLC19A1, SPP1, TP53, NUP214, RASSF7, BOP1, CLEC7A,	APOBEC1, FAS, ASCL2, CLCN4, CYP1A1, CYP1B1, SERPINB1, GALNT3, H1F0, PRMT2, IFNB1, LAMA3, MDM2, P2RX1, SERPINE2, PSMB4, RDX, SEPP1, VCL, HMGA2, NDRG1, ASF1A, TMEM97, CARD10, DDIT4, PERP, COL18A1, SLC16A10, ANXA8	0.0359	0.0042	0.168	0.0626	0.1602	143
TNFSF11	ACP5, ADORA2B, AIF1, AQP9, RHOB, BST1, C3AR1, CAPN2, CD40, CD44, CCR1, CSF3, CSK, CTSK, DAB2, DMPK, DUSP1, ECT2, EGR2, EMR1, ETS1, FGR, FHL2, FOXM1, FOS, FPR1, GABPA, GCH1, GLRX, GRB10, CXCL3, GTF2H1, HCK, HCLS1, HRH1, HRH2, ICAM1, IGF1, IL1B, IL1RN, IL6, IL15, ILF3, IRF4, ITGA5, ITGAV, ITGB3, ITPKB, JUN, JUNB, STMN1, LIMK1, MAP3K1, CXCL9, MMP9, MYC, GADD45B, NAB2, NEK2, NFATC2, NFATC3, NFIL3, NF…	CD14, EMR1, ESR1, IL6, ITGAM, NFKBIA, TNF, CUL4A, MAFB, SENP2,	ADRA1A, FAS, BCL2L1, CALCR, CCR4, CSRP1, IFNB1, IL1A, IL12B, NFATC1, PCDH7, PDGFA, SERPINB9, PTGER2, SDC1, SDC4, SLC2A1, TCF7, TGFB1, TRAF1, TRAF6, GCM2, CLOCK, NR1H3, RCL1, CXCL13, HRH3, LSR, AHRR, HRH4, MARCKSL1, FRRS1	0.0018	0.0001	0.1753	0.0853	0.0963	139
CXCL12	ACP5, ARAF, ATRX, AXL, CCND1, BCL3, RUNX2, CCNT1, CD3G, CD33, CD36, CD44, CD47, CTSK, CYP2C9, CYP2C18, CYP2D6, DAD1, DLX5, DMPK, EGFR, EGR1, EPB41L2, ERCC1, FLNA, FOS, FTH1, FYN, MSH6, HCLS1, NR4A1, ICAM1, IFNAR2, IL1B, IL8, CXCL10, IRF3, ITGAX, ITGB3, JUN, JUNB, LCP2, MAP3K10, MMP9, MMP11, MMP14, MYC, NCK1, PCDH1, PDK1, PIK3C2A, PKD1, PRKCD, PRPS2, RAP1A, ROCK1, RPL38, RPS6KA3, RPS6KB1, RPS12, M…	BMP1, CANX, CDK2, CDK9, CTNNB1, EIF4B, NR2F6, ERBB2, IL8, ITGB4, LAMP1, LOXL2, LSS, NUMA1, PTBP1, RANGAP1, RPL7, RPS25, TP53, CXCR4, MAFK, MTMR1, AP3D1, SLC16A3, TM9SF4, ARPC4, SORBS3, THOC4, FLOT1, RBM14, IPO8, MAPRE3, DOCK9, MAPK8IP2, REPIN1, CPSF1, TNPO2, CDCP1, GLT25D1, EHMT1, WDR76, DNAJC14, UBE3B, EXOSC6, UNC13D, FNDC5,	CA2, SEPT7, CDH1, CYP2A6, CYP3A5, GAD1, GAS2, GRM5, GSR, ID1, IFNGR2, IL1A, IRF6, LMO7, MARCKS, MMP13, MSX2, PGR, PPEF2, PPEF1, PEX5, RYR1, RYR2, RYR3, CXCL12, STAT2, TFF1, ZBTB16, TNFSF11, HIPK3, WDR6, ANKRD12, ANKS1B, NADK, SP7, THAP6, DYX1C1	0.0421	0.0055	0.1639	0.0621	0.1294	139
LGALS3	BCAT1, DDOST, DPYD, ECM1, EREG, FLNC, IGFBP5, ITPR3, KRT18, KRT19, LGALS3BP, LTA4H, MGST1, MAP3K10, MSR1, MUC5AC, PODXL, MAP2K1, PRSS1, PRSS2, PRSS3, PTEN, RB1, SECTM1, SMTN, LAPTM5, SDPR, VAMP8, SLC16A3, CCNB2, GMFG, TNFSF15, CLEC2B, CDC42EP3, SPINT2, MGLL, CCNDBP1, GCA, PLEK2, SBDS, HSD17B12, PPIL1, CPVL, EPDR1, PARVA, PRTFDC1, NPFFR1, ROBO3, FAM107B, ESAM, EGLN3, CD163L1,	ADM, AGER, ALCAM, APLP1, ATP6AP1, BCKDHA, CBR1, CBS, CDKN2C, CLU, TPP1, CLN3, COL1A2, COL3A1, COL4A1, COL5A2, CTSH, CTSL2, CYP1B1, MEGF6, EIF4EBP1, ENDOG, EPAS1, FGF2, FOXD1, FN1, FUT2, GALNS, GFRA1, GPR35, HEXB, HMOX1, LAMP1, LMNB1, LRP3, MAN1A1, MDK, MUC1, NR4A2, OAS3, SERPINB5, PLOD1, PLOD2, PLTP, POU4F1, PRKCSH, SLC16A2, SLC19A1, UAP1, SPOCK1, SQLE, THBS1, THBS2, TWIST1, VEGFB, WFS1, USP11, L…	BLVRB, COCH, DUSP6, EEF1B2, FABP5, HAS3, NRG1, HOXB2, ID4, ITGA6, LAMA5, LRPAP1, NNMT, PCSK2, PRKCZ, SFRP1, SOX12, TGFB1, SCG2, ITGA10, PDLIM4, CTSF, INA, NDRG1, FBXL7, SLITRK5, ANKRD1, ZNF295, ACSL5, LY6K, SLC38A4, SUSD2, LRRN1, TRIB3, SPATA20	0.0415	0.0053	0.1647	0.0616	0.1098	137
CDKN2A	AK1, APAF1, BAX, CCND1, CCNG1, CDKN1A, TPP1, CTGF, DUSP1, DUSP6, ESRRA, FHL2, GAPDH, GTF3C1, HOXB9, JUN, LAMP1, LGALS1, NFKB2, SERPINE1, PML, PTPN7, RB1, S100A6, SH3BP2, BTG2, PPFIBP1, GAS7, B4GALT4, B4GALT2, IER3, P4HA2, GPRC5A, TOB1, CITED2, ST3GAL6, TOB2, CCNI, GABARAP, ST6GALNAC6, EHD3, RRM2B, DCTN4, CPA4, POLK, ANAPC5, GTSE1, GALNT7, ZNF655, DYNLRB1, B3GNT5, FAM86B1, TP53INP1,	BARD1, BAX, CCND1, BLM, CCND3, CCNE1, CDKN1A, CDKN2B, CDKN2D, DCK, EGR1, EPS8, FBL, EZH2, FANCA, FEN1, GSPT1, HMGB2, HSPB1, IL1B, IL6, JAK2, KCNK1, KIFC1, MCM4, MCM7, MYCN, NPAT, ODC1, PBX3, PCNA, PDGFRB, POLD2, PSMA5, PTX3, RB1, RBBP7, RFC1, RFC3, RFC4, RRM1, RRM2, S100A9, ST3GAL2, ST3GAL3, SKP2, TCF19, TFDP1, TK1, TMPO, TNF, VRK1, ZNF222, SLBP, DEK, DGCR14, CUL1, GALNT4, EED, B4GALT5, RAB9A, RE…	DDR1, CDC25A, CDKN2A, FGFR1, B4GALT1, LCN2, MDM2, MMP1, MMP3, SERPINB2, PDGFA, ABCB1, RAB27A, SNTB2, HMGA2, ST3GAL5, CHAF1A, TMEM97, C10orf119, ST6GALNAC5, MCM8, CNOT6L	0.0374	0.0044	0.1728	0.0649	0.139	131
DMD	CHRNA1, ACSL1, HSPA1L, MGST3, MYH3, NDUFB4, NRAP, PPP1R1A, RORC, SATB1, TNNT2, VLDLR, PEX11A, USP2, XPR1, RAB21, TFCP2L1,	ACTG1, ANG, ANXA1, APOC1, C4A, CAPG, CASP3, CASP4, SERPINH1, CCND3, CD53, CDKN1A, CKMT2, CNN3, COL1A2, COL3A1, COL6A1, COL6A3, CRIP1, CSTB, CTSB, CTSH, CTSK, CTSL2, CTSO, CTSS, DAB2, EEF1A1, ELK1, EMP1, FN1, FOLR2, CFH, HLA-DQA1, HLA-DQB1, HLA-DRA, HLA-DRB1, TNC, ID2, ITGB2, LCP1, LDHB, FADS3, LSP1, M6PR, MAN2A1, MCAM, ME1, MGAT2, MMP14, MSN, MYO1F, NCF2, NCF4, OGN, OXCT1, CFP, PLTP, LGMN, HTRA1,…	A2M, KLF5, SERPING1, CLTA, GAMT, HLA-E, HMOX2, HSPA1B, IGF2, MB, MYBPH, MYL3, MYOG, ABCB4, S100A13, SOS1, SOX1, SOX11, STAT6, VIM, DGKE, AP3S2, HEYL, ANKRD1, SOX8, PLAC8, ACSL5, ZSCAN2, IL27	0.0018	0.0001	0.1843	0.0853	0.1827	128
IRF7	ADAR, AMD1, ARF4, ATP5A1, C5, CALR, CASP4, CCNC, CCNG1, CD22, CD80, CD40, ELF1, IFI6, GBP1, GLUD2, GTF2B, HMGCS1, DNAJA1, IRF8, ID2, IFI16, IFI35, IFIT2, IFIT1, IFIT3, IFNB1, IL15, CXCL10, INSIG1, IRF1, ISG20, JAK2, LIPA, MAT2A, MCL1, MFAP1, MICB, MSH2, MX1, MX2, MXI1, MYD88, NFE2L2, OAS1, OAS2, OAS3, SERPINE1, PCBP1, PDCD2, PLSCR1, PMAIP1, PPP1R2, PRKAR1A, MAPK9, PSEN1, PSMA3, PSMB8, PSMB9, PSMB…		BCL2L1, MS4A1, FGFR4, GBP3, HSPA1B, IFNA1, IFNA4, IFNA14, IFNA21, IL15RA, MAX, NFIL3, PAK2, S100A8, STAT2, TAP2, TOP2A, TRAF1, USP9X, CCNA1, TOB1, PLK4, USP18, RRAGD, IL27	0.0032	0.0002	0.1786	0.0729	0.2607	119
INS	ACACA, ACTB, AGT, AGTR1, ALDH3A2, AMD1, ARHGAP4, ATP5E, CCND1, CALM1, CD36, CEBPA, CEBPD, COL4A1, COX4I1, COX6A2, CYP17A1, DBI, DUSP1, ECE1, EDN1, EGR1, EIF4EBP1, ERCC1, FABP4, FASN, FOS, FOSB, FOSL2, G6PD, GCK, GCLC, GSTP1, HK2, HMGCR, HMOX1, NR4A1, HSD11B1, IGF1, IGFALS, IGFBP3, IGFBP4, IGFBP5, JUN, JUNB, JUND, LEP, LPL, MAT2A, MCM6, MCM7, MDH2, ME1, MIF, NOS3, ODC1, SERPINE1, PFKFB2, PGK1, PPA…	ACADM, SLC25A6, APOE, AQP3, AQP9, ATP5E, ATP5G2, AVP, CAT, CBS, CD36, CEBPA, COX6A2, CYP2C9, CYP2E1, HBEGF, FBP1, G6PC, GOT1, HSD11B1, IGF1, IGF2, IGFBP3, IGFBP4, IGFBP5, LPL, MAT1A, MDH2, NDUFA1, NDUFB9, NOS3, NPY, SERPINE1, PCCB, PCK1, PCK2, PPARA, SLC2A4, SLC5A2, SOD1, STAT3, TF, UQCRC2, SLC25A11, IRS2, PPARGC1A, LPIN1, ADIPOR1, APOM, RETN,	ADRB3, ALB, APOBEC1, BCL2L1, CYP1A1, CYP7A1, ERBB3, F3, F7, FER, HSPA1A, IGFBP1, IGFBP2, LDLR, NOS1, OXT, PIK3R1, PMCH, POMC, PTHLH, CCL13, SLC2A1, TAT, TGFB1, TSHR, UCP1, SLC38A3, PPARGC1B, PCSK9	0.0101	0.0008	0.1712	0.0691	0.1381	118
CSF1	ACACA, ACACB, ACP5, ALAS2, ALOX15, ANPEP, APOE, ARG1, CCND1, BCL2, BCL2L1, CCND2, CD4, CD36, CD44, CDH5, CDKN1A, CCR5, COL3A1, CP, CPE, CSF1, CSF1R, CTSK, CYP11A1, CYP17A1, DCK, DNMT1, DUSP1, EGR1, EGR2, EGR3, ETS2, ETV3, F2R, FASN, FCGR2B, FN1, FOS, CXCR3, HSPA5, IRF8, IFNG, IFNGR1, IGF1, IL6, IL6ST, IL8, IL10RA, IL18, IRF7, ITGA5, ITGAM, ITGAV, ITGB3, ITGB5, JUN, JUNB, MAP3K3, MMP12, MSR1, MYC,…	APOC1, CD14, CD47, CD68, CSF1R, IGF1R, IL6, ITGB5, NPY1R, PRKACA, PTPRO, CCL3, TLR1, TLR2, TLR5, TNF, ITM2B, MAFB, TLR6, TLR9,	CA2, CALCR, CDK4, CDKN2D, CSF2RA, SLC29A1, F2RL1, F2RL2, FABP7, HTR5A, IFNB1, IGFBP2, IGFBP3, IL1A, IL12A, IL12B, KCNA3, KCNJ2, MMP16, NFATC1, PDGFA, PRKCA, TOP2A, TNFSF11, CLOCK, RAMP2, SLC7A9, TRIM35	0.0018	0.0001	0.1822	0.0892	0.2073	115
XBP1	ALOX5, ARCN1, ATP2A2, CCND1, CCND2, CEBPA, CEBPB, CEBPD, DAD1, DDOST, FKBP1B, FKBP2, GGCX, GOLGA3, GOLGA4, GOLGB1, PDIA3, HMOX1, DNAJB2, HSPA5, IL6, IL6ST, LMAN1, MAF, DNAJB9, MGAT2, PIGA, PPIB, RAB3A, RPN1, RPN2, RRBP1, SRP9, SRP19, SRP54, SRP68, SRPR, SSR1, SSR2, SSR4, STX5, SURF4, VAMP2, HSP90B1, WFS1, BLZF1, VAMP4, COPB2, EIF2AK3, LITAF, SEC22B, GOSR2, PDIA4, EDEM1, HERPUD1, SPCS2, SEC24D, MA…	ERP29,	AFP, APOA1, IL6R, MMP8, POU2AF1, SSR3, TTR, TXNDC11, FKBP7, DOLPP1, SPCS3	0.0018	0.0001	0.2056	0.1134	0.2462	112
GK	ABCD2, AQP8, AQP1, CCND1, CCNA2, CDKN2C, GADD45A, DOK1, EIF4E, ACSL3, FASN, GALE, GK, GPD2, GYS2, GZMA, HUS1, IGF1, JUN, LEP, LTB, LTC4S, NAGLU, NRAS, PDHB, MAPK6, SREBF2, STAT1, TMPO, SLC35A2, CUL1, TXNL1, PLAA, TACC3, KHDRBS1, CGREF1, LIAS, TNFRSF13B, ACOT11, CRYL1, PRKAG2, CROT, FAIM, LRRC40, PECR, ELOVL1, MOGAT2, DGAT2,	ACACB, ACOX1, ACY1, ADRB1, ALDOA, CBS, CEBPD, TPP1, CRAT, CTH, DLST, EHHADH, ACSL4, FDFT1, FH, GAA, GLO1, GPI, HPGD, IDH3A, LAMP2, LPL, ME1, MAP3K4, NDUFAB1, NEU1, OGDH, OPA1, PGAM1, PGM1, PLD2, PTPN11, RPE, SLC6A6, SORD, SULT1A1, TPI1, VLDLR, PLA2G7, PPAP2A, AKR1C3, MAP3K6, H6PD, PITPNM1, HMG20B, CITED2, ACOT2, GPD1L, LPIN1, MAPK8IP2, OSBPL3, PSAT1, AK3, ADIPOR1, CYP39A1, CRLS1, SLC26A6, ELOVL7,…	ADRB3, C8B, CASP7, AKR1C4, HNF4A, HSD3B1, HSD17B2, HYAL1, IGFBP3, MTTP, PRKD1, RBP2, SLC2A1, SLC7A2, TAT, CUL3, HYAL2, SGPL1, AGXT2L1, PPP1R3B, EPPK1, PLCD3, TNFRSF13C, ACSM1	0.0032	0.0002	0.1748	0.0802	0.1459	110
KLF1	ACVRL1, ALAS1, ALAS2, ARRB1, KLF9, CA1, CACNA1C, RUNX1T1, CD47, CPOX, CTNND1, CTSB, EFNA2, ENO1, EPB49, F2R, FECH, DARC, GLI3, GMPR, GNAI2, GPX4, GYPC, HBB, HBG1, HBZ, HMBS, HOXB3, ICAM4, KCNN4, KRT15, LGALS1, LMO2, MGST3, NFE2, NFKBIA, PC, PGAM1, PKLR, PKM2, PPOX, MAP2K5, RARA, RARG, SLC2A4, SNCA, SPOCK1, SPTA1, PRDX2, TFRC, THBS1, KLF10, TLN1, UROD, UROS, SF1, SLC43A1, DGAT1, SAP30, HERC2, ZBTB…	ANXA5, KLF6, PGK1, RBL2, TRAPPC2, TRAF5, TUFT1, ST3GAL6, CEP55, SAMSN1, FHOD3, GKAP1, MSI2, SRXN1, TMED8,	NR0B1, ANXA6, BLVRB, CTNNB1, DHCR24, EDN2, FANCD2, HBE1, HMOX2, IFIT3, IL12B, ISG20, KEL, RELN, RHCE, SLC2A1, SLC3A2, SLC22A4, UBE2E1, CCT6B, CNTNAP2, OTUD6B, OR51B2, DYDC1	0.0489	0.0068	0.1595	0.0652	0.2596	105
HHEX	ACP1, ACTB, ANGPT2, BIRC5, C1R, CDH5, ENG, EPB42, F10, FLT4, GATA1, HBA2, HBB, HBG1, HHEX, IGF1, KIFC1, KPNA1, LIG1, LMNB1, LPL, MBP, MEA1, PSME1, VPS52, SLC4A1, SOD2, TAPBP, TFPI, TIE1, GFI1B, PTTG1, PFDN6, ARL6IP5, KLF1, RALY, STAB1, GDAP2, BMP2K, C3orf10, SLC39A8, REEP6, PTRF, RNF149,	ARSA, ATP6V1A, BMP4, CD59, DIAPH2, EFNA2, MARK2, ENG, ERF, EXT1, FBLN2, FGD1, FLT1, GLG1, GRIK5, GTF2H1, HOXD1, IGF1R, ITGA5, ITGAV, KDR, LIFR, MMP14, NDN, PCM1, POU2F1, PTEN, PTPN1, PTPN13, PURA, ABCD4, RAB6A, REST, RTN1, SATB1, ATXN2, SFRS7, SLC6A6, SMARCC1, TEK, TIE1, UBE3A, FZD4, KLF7, DLK1, IQGAP1, AKAP12, CD2BP2, MTF2, CIC, TES, SNX5, SPG21, LUC7L2, MAGEL2, CMTM6, IMPAD1, PJA1, ZNF322A, WWC…	EFNA3, EPHA4, FMO1, GNG3, HBE1, NFATC1, NNAT, PGF, POLR2J, RHAG, SFRP2, STIL, SOX11, SP1, TBL1X, TBX3, CLDN5, UROD, ADAM19, NRP1, AKAP8, ESM1, CD93, ELL2, SOX18, ZSCAN2, RRAGD, ENPP5, ELOVL6, BCL6B	0.0288	0.0032	0.1685	0.0672	0.193	104
PPARGC1A	ACADL, ACADM, ACADS, ACADVL, ACAT1, ACO2, ACOX1, ALAS1, SLC25A4, SLC25A6, APOC2, ATP1B1, ATP5B, ATP5C1, ATP5D, ATP5F1, ATP5G1, ATP5G3, ATP5J, ATP5O, SLC25A20, CAT, COX4I1, COX5B, COX6A2, COX7A1, COX7B, COX7C, CPT1A, CPT1B, CS, CYC1, CYP2C9, CYP2D6, CYP3A4, ECHS1, ESRRA, FABP4, FABP3, FBP1, FDX1, G6PC, GABPA, GK, GOT1, GOT2, HMGCL, IDH3A, IDH3B, MAOB, MDH2, NDUFA2, NDUFA5, NDUFA7, NDUFA8, NDUFB3, …	CD68, CEBPB, CEBPD, G6PC, IL6, PDK2, PDK4, TNF, SOCS1, SOCS3,	ALAS2, ALDOB, APOA4, APOC3, CAV3, CYP1A1, CYP3A5, CYP7A1, MDH1, OTC, SULT2A1, UCP1, UCP2, NR0B2, NR1I3, TIMM22, UGT1A1, APOA5, PPARGC1B	0.0018	0.0001	0.2055	0.1348	0.1537	102
PDX1	ANXA4, CCND1, CD9, CLU, DAP, ELAVL1, GCK, KRT7, KRT8, NKX6-1, NRF1, PTPRG, RBP4, RPL32, RTN1, SORT1, SREBF1, SST, DYNLT3, TF, BLZF1, CDS2, HMGN3, ITM2B, WFDC2, SPINT2, PLK2, DNPEP, THUMPD3, GMEB2, SCHIP1, TMEM100, SMOC1, CDC73, MICALCL, SLC38A5,	ACACB, ARF4, ATP6V1C1, BMI1, CAD, CBFB, DDIT3, EIF1AX, GPI, HSPA5, ITGB1, ITPR2, KIF5B, DNAJB9, MEF2D, MEST, MGST3, REG3A, PDGFRA, PLS3, MAPK1, PSMC6, RAB5A, RBBP7, RPN2, SFRS2, HSP90B1, UBE2N, STX7, NUMB, SNX3, ATP6V1F, VPS4B, ATP6V1G1, MORF4L2, PTDSS1, THRAP3, HNRPDL, TOB1, LYPLA1, MORF4L1, FNDC3A, MAPRE1, RAB18, HSPB8, MAT2B, UBQLN2, AZIN1, YTHDF1, ADI1, LIN7C, TMEM30A, METTL3, SRR, PLA2G12A, …	ALDOB, CDH1, CHGB, SERPINB1, ERBB3, NR5A2, GCG, HLA-DQA1, INS, MGP, MLLT3, NFE2L1, NKX2-2, NNAT, PAX6, PCSK2, PLS1, MAPK13, DNAJC3, REG1B, SFRP1, SLC2A2, SLC2A3, SLC12A2, SSR3, CHST2, SPON1, POSTN, ELL2, TSPAN15, SLC38A2, LINS1, MTA3, MID1IP1, CXorf56, VKORC1, REG3G, CAPSL	0.0018	0.0001	0.1853	0.0977	0	98
NEUROD6	AKR1B1, PHOX2A, ATP5D, BCHE, CDKN1C, CKM, DYNC1I2, ECHS1, EMD, FH, B4GALNT1, GAP43, GCH1, GLUD1, GMPR, GUSB, FOXA3, HSD17B4, IVD, KRT8, LAMB2, MAP1A, MVK, NEFH, NUP88, OAT, ODC1, PEBP1, POLR2G, PPP1CA, PPP1CB, PPP1CC, RB1, RNF4, SORT1, TFDP2, TG, TPM2, HSD17B6, ADAM23, SYT7, CBFA2T2, RAB28, PMPCB, TRIM28, BCKDK, SYCP2, PDLIM5, KIF1C, CPLX1, RALBP1, CLASP2, PHLDB1, NUP62, NPTN, MECR, SYT17, CROT, …	JAG1, APOB, ATP6V1B2, ATP6V0A1, COX6A1, EIF4EBP1, EPHX1, GRIK5, HCRT, IL9R, L1CAM, MAN1A1, PRNP, S100A4, S100A10, VAMP1, THY1, DEDD, ABCB6, SEMA6C, CPLX2, NLGN1, RPH3A, RAB8B, DOLPP1,	ASMT, BHMT, CAPN6, CD69, CHGB, CHM, CPA1, SARDH, ELAVL2, FRZB, GSTM2, HIST1H1T, LRP2, MAP2, OTC, SDC4, STC1, CNTN2, UROD, ALDH1A2, ST3GAL5, SYNGR1, DLGAP2, DDX46, C7orf16, LZTS1, GAL, SERPINA10, ACSL5, C9orf86, BCAN, AGXT2, KCTD14, C16orf70, SYT6	0.0415	0.0053	0.1668	0.0669	0.1756	92
SREBF1	ACACA, ACACB, ACAT1, ACAT2, ACLY, ABCD2, ALDOC, APOA2, ATOX1, BGLAP, CDKN1A, CEBPA, CEBPB, CEBPD, COL6A1, CYP17A1, CYP51A1, DBI, DHCR7, EHHADH, ACSL1, ACSL4, FASN, FDFT1, FDPS, FN1, G6PD, GCK, HK2, HMGCR, HMGCS1, IDI1, INSIG1, LDLR, LEP, LIPE, FADS1, LPL, LSS, ME1, MVD, MVK, SERPINE1, PDK1, PGD, PKLR, PPARA, PPARG, PPAT, SC4MOL, SC5DL, SCD, SQLE, SREBF1, SREBF2, THRSP, UCP2, ADIPOQ, FADS2, GGPS1,…	G6PC, GPX4, PCK1, DPY19L3,	ADH1C, BCL2, SCARB1, CETP, CYP7A1, CYP8B1, HMGCS2, PTGDS, RARRES1, STAR, ELOVL4, NR0B2, CYP7B1, TMEM97, ACSL5, ELOVL2, APOA5, PCSK9	0.0018	0.0001	0.1881	0.1059	0.2032	86
ESRRA	ACADM, ACADVL, ACOX1, ALAD, ANG, ASAH1, ATP2A2, ATP5B, ATP5J, SLC25A20, CD36, CHKA, CKB, CKMT2, CPOX, CPT1B, CSRP2, CYB5A, CYC1, CYP51A1, ETFDH, FABP3, ACSL1, FASN, FOLR2, G6PD, GABPA, GAMT, GOT1, HIST1H1C, HADHA, HMGB2, HMGCR, HMGCS1, HSD17B4, IDH3A, IDI1, LIPA, LPL, MAOB, MYH6, NDUFA2, NDUFAB1, PPARA, PPM1B, PPP2R2B, SMARCA4, SREBF1, TFAM, CH25H, B4GALT6, COX5A, ATP5J2, MORF4L2, HDAC6, MTHFD2, …	ACADL, ATF1, CEBPG, CPT2, CRAT, ECH1, ESR1, FOS, GK, GTF2H1, PCK2, PPARG, PTGS2, SUPT5H, ACSS2,	ADRB3, APOA4, ELF3, ESRRA, FABP1, FABP2, HK1, HSD3B1, IHH, PDK4, PNLIPRP2, POU2AF1, PTGDS, UCP1, XDH, TOB1, SPINK4, TIMM22	0.0018	0.0001	0.1855	0.1109	0.1303	77
IL3	BAX, CCND1, C3, CALR, CD247, CD4, CD14, CD40, CD40LG, CD69, CDKN1B, CREB1, MAPK14, CSF1, CSF3, GADD45A, DDIT3, EGR1, EGR2, EGR3, F2R, FASN, FOS, FOSL2, FUS, GATA1, HSPA5, ICAM1, IK, IL1B, IL1R1, IL4, IL8, IRF1, ITGAM, ITGB2, JUNB, MCL1, MYC, MYD88, GADD45B, NACA, NFIL3, NFKB2, NFKBIA, NFKBIB, ODC1, OSM, PIM1, PROX1, PTGIS, RAF1, RARA, RBM3, RELB, CCL2, SPI1, MAP3K7, TCP1, HSP90B1, TRAF3, TNFSF4, …	CDKN1B, CCR3, IL5RA, IRF3, MUC5AC, PROX1, RAF1, SELE, TPSAB1, PDPN,	BCL2, BCL2L1, CISH, CSF2, MS4A2, ID1, IL1A, IL2RA, MAX, ABCB1, MAPK8, RELA, SELP, SLC2A1, TGFB1, TLR4, TNFAIP1, TRAF1, EPX, TNFSF10, FADD, PIWIL1, ATF5	0.0252	0.0027	0.1667	0.0729	0.0486	77
CSF3	ANXA1, BIRC3, BIRC5, CD40, CD44, CDKN1B, CEBPA, CEBPE, CSF3R, CYBB, GADD45A, EGR1, EGR2, EGR3, ETS2, FGF13, FLOT2, FOS, FYB, GATA1, GFI1, GYG1, HOXA7, HP, HPR, IGF1, IL1R1, IL4R, IL6, IL8, ITGAM, ITGB1, ITGB2, JAK3, JUNB, LYZ, MME, MMP2, MMP9, MPO, GADD45B, NFE2, ODC1, PRTN3, SPP1, TFRC, TLE1, TLR2, TNF, CXCR4, SOCS1, SOCS2, VNN2, SOCS3, KLF4, GADD45G, BAZ1A, CD177, PROK2, YPEL3, CCR2,	CD33, CD44, CDKN1B, CEBPE, IFNG, IL6, IL10, IL15, KIT, LTA, LTB, LYZ, MYB, MYC, NME2, ODC1, PIM1, CCL5, CCL13, TFDP1, TFRC, TNF, VCAM1, CXCR4,	CISH, HOXB7, HSPD1, IK, IL2, IL4, LCN2, LTF, KITLG, MMP8, PECAM1, CXCL5, SLC20A2, SPI1, TGFB1, TGFB2, VIM, ZBTB16, PIWIL1, AATK, IFI44L, NSUN5, MCTP1	0.0112	0.0009	0.1715	0.0769	0.1805	76
ACVR2A	ALDH1A1, RHOB, RND3, ARHGDIA, ATF3, ATP1A1, ATP2A2, ATP6V0C, ATP6AP1, ATP7B, AUP1, BTG1, C1S, CAPN5, CDR2, CEBPA, DUSP2, DYRK1A, EDN1, EGR1, EXTL3, FMR1, FOSB, GPC1, GTF3C1, HIST1H1C, HMOX1, NR4A1, DNAJB1, IGF2, CYR61, INHA, IRF1, JUN, JUNB, JUND, LAMP2, LRPAP1, LTB, MSX1, NFKB2, PMP22, MAPK6, PRSS8, PSMD13, PVRL2, RAB6A, SLC16A1, TBX2, TFF3, TLE3, SLBP, PPAP2B, PEA15, TNFRSF10C, LIN7A, PLOD3, HG…		SERPINH1, EIF2S1, HSPA6, ID1, MLLT4, SERPINE2, PLCB4, MAP2K3, RELA, SLC3A2, TAGLN, NR2F1, NAPG, ISG15, PTPRU, TNIK, VGLL1	0.0333	0.0038	0.1798	0.0724	0.122	75
IRF5	FAS, BACH1, BAK1, BTF3, CASP3, CCNA2, CCNG1, CDKN1A, CTNNA1, FMR1, GCH1, GLUL, GNB1, HMGCR, HOXC4, HSPA1A, HSPA1B, SP110, IFIT2, IFIT1, IL6, IRS1, JUNB, LIPA, SMAD4, MAT2A, MXI1, MYD88, NAP1L1, NFE2L2, OAS1, P4HB, SERPINE1, PAK1, PCBP1, PDCD2, PLSCR1, PMAIP1, MAPK9, PSMA3, PSMB8, RAN, RBBP4, RP2, SC5DL, CCL3, CCL4, CXCL11, STAT1, VAMP1, TAF2, TERF1, TGFBR2, TMPO, UBE2D2, UBE2I, ZFP36, ZNF148, ZNF…		CEACAM1, FGFR4, IFNA1, IFNA8, IFNB1, IL12A, IL12B, INSIG1, MAX, NCAM1, EIF2AK2, CXCL12, TNF	0.0045	0.0003	0.1805	0.0837	0.1079	74
KITLG	AIF1, ALOX5, ALOX5AP, BIRC5, AXL, BMP1, CASP1, CASP3, CCND3, CD247, CMA1, CTGF, EDNRB, EGR1, EPO, FOS, FTH1, GAS6, GATA1, HGF, IFNG, IGF1R, IL1B, IL1RN, IL2RG, IL4, IL6, IL9, ITGA3, ITGAV, JUN, KIT, MME, MMP2, MUC5AC, OGG1, PIM1, PLAUR, MAPK11, MAP2K1, PSMB5, PTGS1, PTGS2, RBBP7, RING1, CCL2, CCL4, CCL22, SKI, SLC20A2, SYK, TAF12, TNF, TNFRSF1A, TPSAB1, TNFSF4, USF2, WEE1, XRCC4, ZNF207, SLC25A12…	BAX, BTK, ITGA5, ITGB1, KIT,	BCL2, BCL2L1, BIK, EPHB4, EPOR, FGF7, FGFR1, FRK, GFAP, GRIA2, IGFBP3, IL1A, IL5, IL11, IL13, IRF2, ITGA2, MEF2C, PTPRR, CX3CL1, SNAI2, TAF1C, PIWIL1, TXNL1	0.0402	0.005	0.1683	0.0705	0.1059	74
INSR	ACADL, ACADM, ACADS, ACADVL, ACTB, ADK, ATP5A1, ATP5B, ATP5D, ATP5G1, ATP5G3, ATP5J, ATP5O, SLC25A20, CDKN1A, CKMT2, COX4I1, COX6A2, CPT2, EDN1, ESRRA, ACSL1, FOSL2, HADHA, JUND, SMAD4, NDUFA1, NDUFA3, NDUFA4, NDUFA9, NDUFB9, NDUFV2, NFE2L2, NFKB2, NOS3, NRF1, PDE4B, PDHA1, PDK4, PLA2G1B, PPARA, PRKRIR, SCP2, TFAM, UCP2, UCP3, UQCRC1, UQCRC2, YEATS4, SOCS3, ATP5J2, ATP5L, RUVBL2, PPARGC1A, ACOT2,…	ATP2A3, CCNG2, CDC5L, CDKN2C, CEBPA, MSH6, LEPR, KLF10, UCP2, DEK, TSC22D1, CEBPZ, PPARGC1A, RAB18, SIRT2, PNPLA2,	CCND2, SCARB1, CPT1B, ID1, ISL1, KIT, NKX2-2, PAX6, TFAP2C, UCP1, C19orf10, PPARGC1B	0.0018	0.0001	0.2271	0.151	0.0902	73
CCL3L3	AARS, ABL1, ACVR2B, ALDOA, RHOA, CEBPG, NR5A1, GAMT, GPC1, GSS, HLA-DQB1, MTHFR, MYO7A, SLC22A18, PLD2, PXN, RFC5, RFX2, CCL22, SMARCD2, SNRPA, TCEB2, TEAD4, TUBB2A, UBTF, WFS1, GAS7, STK16, PGLYRP1, SLC9A3R1, BAG2, SOX13, HDAC5, NISCH, ATP6V0A2, DAPK2, ERAL1, ASB3, TNFRSF12A, AMOTL2, MRPS18A, GSG1, EXOSC6,	ARG1, ASAH1, ATF1, C1QBP, CCR7, EPS8, LBR, MYO1C, PIGA, PLSCR1, PREP, PSMD4, SC5DL, CCL4, SDC2, SNX2, TCF12, IL1R2, EIF2S2, SOCS3, EIF1AY, CNIH, PSMD14, CCT4, KHDRBS1, SF3B1, SMYD2, NFKBIZ, MTDH, CLEC4D,	ACAT2, BCL2, BUB1, CACNA1B, CHAD, FGF12, GOLGA3, CFH, IBSP, RPL7, CCL1, TSC1, NCOR2, ABCG1, ELL2, MTCH1, ANKRD10	0.0378	0.0045	0.1789	0.0724	0	73
CD40LG	AHR, BIRC3, PRDM1, CD80, CD86, CCR7, CSF1, CSF2, CSF3, DUSP2, DUSP5, EGR1, FCER2, FOS, FOSB, XRCC6, IL1B, IL6, IL8, IL10RA, IL15, CXCL10, JUNB, JUND, MIF, MMP9, MMP12, MSH2, NFKB1, NFKB2, NFKBIA, NINJ1, TNFRSF11B, PIM1, PLEK, PRKDC, PTGS2, PTPRG, RELB, CCL2, CCL3, CCL4, CCL5, CCL8, CCL22, SELE, SLAMF1, STAT1, TNF, TNFAIP3, TNFAIP6, VCAM1, XRCC5, ZKSCAN1, TNFRSF11A, CFLAR, CD83, TANK, FSTL3, EIF1B…	CCR1, CCR5, ID1, ID3, CIITA, NFKBIA, CCL18, CLEC4A,	FAS, BCL2, BCL2L1, CD40, F3, IL1A, IL12A, IL12B, IL13RA1, IL15RA, MMP1, MMP3, MMP8, CCL20, CX3CL1, TRAF1	0.0018	0.0001	0.2082	0.1311	0.2672	70
KDM5B	DDIT3, POLB, RNASET2, RNF40, CD2BP2, CDIPT, MAPK8IP3, CLCF1, C20orf111, BRP44L, NDE1,	BRCA1, BUB1B, CAV1, CCNB1, CYB5A, ECT2, EPB41L1, HMMR, INSIG1, IPP, LGALS3BP, LRCH4, MCAM, MT1E, MT1F, MT1H, MT1X, NMB, PDE3B, PLS3, PPOX, PRPS1, RECQL, SCNN1A, SMARCA2, SNRPD1, SNRPG, SOX9, SS18, AURKA, TOP2A, TTK, TUBB2A, HSD17B8, PIR, TNFSF13, NOL3, BUB3, PTPLA, EIF5B, PSME3, ARL6IP5, KIF2C, AP4S1, PSIP1, OIP5, PHF15, PSD3, FJX1, GCA, FBXO5, TMEM14A, GAL, PHF20, IARS2, PBK, CDCA3, C14orf147,	GADD45A, DHCR24, FABP5, FHL1, IGFBP2, NEDD9, ITGB1BP1, ISG15, DNAL4, IVNS1ABP, EHD1, DPY19L1, ASF1A, SMOX, REEP1	0.0252	0.0027	0.1767	0.0734	0	69
MEIS1	AK1, EGR3, FLT3, GPR12, IRS1, LSS, MEIS1, P2RX5, PBX1, PF4, PLOD2, PPBP, PTPRG, RAB4A, RGS1, CCL4, SLPI, GFI1B, DLK1, MAP7, STARD10, COBLL1, MAFF, ICOS, DDX4, DIRAS2, PAQR5, ELTD1, RASGEF1B, RSPO1, SLC35D3,	ALCAM, CD14, CEBPD, LYST, EGR1, STOM, FCER1A, FKBP1B, GM2A, GNS, HK3, HLA-DMB, HSD11B1, IRF8, MGST1, MGST2, MMP9, MMP19, MYO1F, NOTCH1, S100A8, S100A9, SORL1, THBS1, EVI5, KMO, TNFSF13, NAPSA, IGSF6, TFEC, PIK3R5, CLEC5A, CLEC4A, PPM1H, ZNF414, CEACAM21, NFAM1,	AQP8, CDH1, CTNNA1, GDF10, HBE1, HLF, IGFBP7, IL6R, IL12A, LTF, MYLK, PCDH7, ABCB1, TRAF1, BFSP2, PROM1, SGPL1, PSTPIP2, GDA, SRGAP3, BCL2L11, SEMA3A, OLFM1, PPM1E, TRIB2, DAZ2, KIAA1467, JAM2, GNB4, NETO2, RASSF4, HCN1	0.0479	0.0066	0.1532	0.0687	0.1427	68
STAT6	AUH, BCL6, CASP6, COL1A1, CPOX, CTSB, EGR1, EGR2, EPHX1, FCER1G, FCER2, GATA3, GNA15, HMGCR, IL4R, IL6, IL10, MAF, MMP2, MMP9, MMP12, MMP14, MVK, NEDD9, NFIL3, PLD1, POLE2, PKIB, CCL13, CCL22, XBP1, CST7, USP2, SYNGR2, GADD45G, TFEC, HIPK2, PDGFC, TBC1D17, SCGB3A1,	ACP5, ALDH2, BCL3, CD2, CCR7, CRIP1, DGKA, FCER1G, FCGR2A, FCGR3A, GATA3, CXCL3, HCK, IFNAR2, IL6, IL10RA, CXCL10, IRF1, IRF4, ITGB7, LTB, NFKBIA, PLSCR1, S100A10, CCL13, CCL22, SYK, TNFRSF11A, IL18R1, IER2, PIM2, TMEM131,	ALOX12, ALOX15, APOE, ARG1, BCL2L1, CCND2, CD38, CD40, CISH, CNR2, CR2, GBP2, IFIT3, IL4, IL13, INPP1, LIFR, PDGFA, CCL11, CCL17, SELP, STAT4, NCOA3, TNFSF11	0.0395	0.0048	0.1675	0.0725	0.0899	67
IFNA1	FASLG, CD14, CD69, CCR1, CCR5, EGFR, IFI6, CXCL2, CXCL3, IRF8, IFI27, IFIT3, IFNG, IL6, CXCL10, IRF1, IRF4, MCL1, MICB, CXCL9, MNDA, MX1, MX2, OAS1, OAS2, PPBP, PRTN3, CCL2, CCL3, CCL4, CCL7, CCL8, CCL19, CXCL11, SPP1, STAT1, TNF, UBE2D1, IFITM1, TNFSF13, TNFRSF10B, SOCS2, SOCS3, CCRL2, UBE2L6, ISG15, TBX21, CKLF, CMTM6, CXCL16, PNPT1, CMTM7,	BIRC5, BCL2, CSF1R, FGF2, CXCL1, IL8, JAK3, MET, MKI67, MYC, PCNA,	BCL2L1, CD38, CDKN2A, CISH, CMA1, IL2RA, IRF2, PLAU, EIF2AK2, CXCL6, CXCL5, SLC6A4, STAT2, TGFB1, TP53, UBE2E1, TFPI2, SOCS1, TNFSF10	0.0101	0.0008	0.1812	0.0843	0.0368	63
SPI1	AIF1, ALOX5, BCL2L1, C1QA, CD14, CD53, CD68, CEBPA, CEBPB, CSF1R, CSF3R, CTSK, CTSS, CYBB, DAB2, ETS2, FCGR1A, FLI1, GPX1, HLA-DQA1, ID2, IL1B, IL1R1, IL7R, IL18, ITGA4, ITGA5, ITGAM, CD180, CXCL9, MMP9, MPO, NCF2, NCF4, PIK3CD, PIK3CG, PRG2, PRTN3, PTGS2, PTPN6, PTPRC, REL, TLR2, TLR4, MARCO, IRAK3, PIK3R5, P2RY10, CD209, CLEC4F,	CD1D, GATA2, IL4, JUN, MMP2, MYB, MYC, WAS, MAFB, TREM1, PTCRA,	CD19, CSF2RA, CTSE, SERPINB1, ETS1, HES1, LTF, OPRM1, RAG1, RAG2, SPI1, EPX, MCM3AP, EBI3	0.0018	0.0001	0.2084	0.138	0.1183	61
THAP1	HMOX1, NMB, SECTM1, UCHL1, WRB, TMEM45A, THAP1, TMEM35, TP53INP1,	BIRC5, BUB1, BUB1B, CCNB1, CDC20, CENPE, CENPF, CKS1B, CSE1L, DNMT1, FEN1, FOXM1, HMGB2, HMMR, KIF22, LAMB3, MAD2L1, MCM7, RRM1, RRM2, TAF9, DEK, MKKS, PRC1, CCNB2, PTTG1, TRIP13, ARHGAP11A, KIF20A, TACC3, USP16, SPAG5, TCFL5, PTTG2, KIF2C, ZWINT, RRS1, FBXO5, GLTSCR2, GMNN, DTL, ANLN, FAM64A, THAP1, DARS2, CEP55, PBK, CDCA7, LZIC, CDCA5, ASPM,	FOXL2, FABP4, GJA4, KPNB1, LGALS3, LMNB1, TEP1, TSHR, DBF4, ITGB3BP, PCDH17, UBE2T, C12orf48, MCM10, FAM54A	0.0018	0.0001	0.223	0.1629	0.2036	59
SREBF2	ACACB, ACAT1, ACAT2, ACLY, ALDOC, APOA2, CAV1, CES1, CYP51A1, DBI, DHCR7, DHCR24, FDFT1, FDPS, GP2, HMGCR, HMGCS1, IDI1, INSIG1, LDLR, FADS1, LSS, ME1, MVD, MVK, PCYT1A, PGD, PPARG, PPAT, PTPN6, REG1A, SC4MOL, SC5DL, SQLE, SREBF1, SREBF2, TFF3, THRSP, TM7SF2, FADS2, GGPS1, PMVK, EBP, RDH11, HSD17B7, HES6, ACSS2, MID1IP1, AACS, ELOVL6, CYB5B, STARD4,	PCK1, PRSS8,	SCARB1, CYP8B1, HMGCS2, LRP1, MTTP, REG1B, STAR, C14orf1, TMEM97, PCSK9	0.0032	0.0002	0.1895	0.1066	0.1921	54
IL15	AHR, CASP3, CD8A, CD53, CD69, CD72, CSF1, CSF2, CTGF, DUSP5, EDN1, FLT3LG, GARS, GGT1, IFNG, IL8, IL10, IL12RB1, IL12RB2, IRF1, KLRB1, LIF, MCL1, MYC, MYD88, PIM1, PMAIP1, PPP6C, RGS16, CCL3, CCL4, SET, TFRC, TJP1, TLR2, TNF, UPP1, XBP1, CXCR4, MAPKAPK3, SOCS1, IL18RAP, IL18R1, TJP2, TBX21, FOXP3,	CD14, CD28, CMKLR1, CX3CR1, IL2RB, IL7R, TFRC, PTP4A1,	FAS, BCL2, BCL2L1, CEACAM1, CCND2, CDK6, CISH, DPP4, IFNB1, IL2RA, IL4, IL15RA, KLRD1, MLLT3, MX1, TCF7, TNFSF10, PDCD4, LEF1, DARS2, IL21	0.0101	0.0008	0.1795	0.0881	0.2449	53
FGFR3	BIRC2, BIRC3, BIRC5, CCND1, BCL3, BNIP2, MAPK14, DHPS, DUSP2, HMGA1, JUN, JUNB, MCL1, MAP3K1, MMP13, MYC, NFKB1, NFKB2, NFKBIA, NRAS, TNFRSF11B, PIK3C2A, MAP2K5, REL, RELB, RRAS, TSPAN31, SCP2, CCL3, SKP2, SPP1, TGFBR1, TGFBR2, TIMP1, CCPG1, RRAS2, MYCBP,	BAK1, BID, BMP4, CASP2, GADD45A, FLT1, IRS1, LTB, STK3, CUL4A, STK17A, KLF4, DIDO1, ZNF589, CYCS, DEDD2,	JAG1, BCL2, BCL2L1, BNIP1, CASP6, CR2, DACH1, DUSP6, EFNA1, FGFR3, GAS6, FOXA2, HES1, IL6R, LCN2, SOX3, TGFB1, TLR4, ANXA9, CUL1, CFLAR, PDCD5, FRS2, DUSP22, FRMD3	0.0499	0.007	0.1732	0.0746	0.0882	53
FAS	CDKN1A, CSF2, CXCL1, CXCL2, IL1B, IL6, IL8, IL10, PLAU, CCL2, CCL3, CCL4, TNFAIP6, NUAK2,	BIRC3, BGN, BID, RUNX2, CEBPD, COL1A1, COL1A2, COL3A1, COL4A1, COL4A2, COL5A1, COL6A1, COL6A3, COL15A1, CTGF, DUSP1, FBN1, TNC, IL1B, IL6, IRF1, ITGB2, LTB, LUM, MGP, NFKBIA, NFKBIE, TNFRSF11B, SERPINE1, PLAU, SOD2, SPP1, TNF, TNFAIP3, ZFP36, MADD, IER3, PPP1R15A, RND1, NUAK2,	FAS, CASP8, COL8A1, EFNA1, ICAM1, NOS1, SERPINB2, MAP2K5, TGFB1, COL18A1, RSAD2	0.0018	0.0001	0.226	0.1645	0.1692	50
NRF1	ALAS1, SLC25A4, SLC25A5, ATP5C1, ATP5G1, ATP5G2, ATP5G3, CD48, COX4I1, COX5B, COX6A1, COX6B1, COX6C, COX7A2, COX7B, COX7C, COX8A, CPT1A, NQO1, FTH1, GCLC, GCLM, HMOX1, MT1F, NDUFA8, NDUFS8, PDHA1, PKM2, MRPS12, SDHB, SDHC, SDHD, SLC2A4, TFAM, UQCRB, UQCRC1, UQCRC2, UROS, VDAC1, VDAC2, VDAC3, EIF2S2, COX5A, TOMM20, TSFM, TFB1M, CYCS, TFB2M,	E2F1,	ALAS2, CKMT1B, E2F6, EIF2S1, HK1, MEF2A, SURF1, TAT	0.0018	0.0001	0.2611	0.2256	0.2691	49
IL29	BST2, IFI6, GBP1, IFI27, IFI35, SP110, IFIT2, IFIT1, IFIT3, CXCL10, ISG20, LGALS3BP, CXCL9, MX1, OAS1, OAS2, OAS3, PLSCR1, PML, PSMB9, RARRES3, CXCL11, SP100, STAT1, IFITM1, OASL, UBE2L6, ISG15, TRIM14, TRIM22, IFITM3, IFI44, IFI44L, TDRD7, DDX58, PHF11, HERC5, SAMD9, HERC6, ZC3HAV1, IFIH1, RSAD2, CCDC75, IL28A,		ATF3, HLA-C, EIF2AK2, USP18, IFIT5, TMEM140, CHAC1, IL29	0.0018	0.0001	0.2341	0.1576	0.0663	44
IL18	FASLG, CASP1, CD86, CD40LG, CD44, CCR5, CCR7, CSF2, CSF3, CXCL3, ICAM1, IFNG, IL1B, IL6, IL8, IL10, IL12RB2, IL18, CXCL10, IRAK1, IRF1, MMP2, MMP9, MMP14, MMP15, GADD45B, TNFRSF11B, PTEN, PTGS2, CCL2, CCL3, CCL4, CCL5, CCL13, TACR1, THBS1, TNF, VCAM1, IL18BP, CXCL16,	CCR1, IL10, MUC5AC, PTEN, CCL4, TGFBR2, TNF,	FAS, BCL2, BCL2L1, CAMP, CD40, CDH1, CCR4, DEFA1, IL2, IL4, IL12A, IL13, SMAD2, MMP1, MMP3, CCL11, CCL20, XCL1, SET, IL18R1, IL32, ADIPOQ, ADAMTS5	0.0136	0.0012	0.179	0.0876	0.2699	43
IGF1R	ACADM, ACADS, ACP1, ATP5A1, ATP5B, ATP5D, ATP5G1, ATP5G3, ATP5J, SLC25A20, COX4I1, COX6A2, CPT2, ACSL1, FASN, GCK, HADHA, HIF1A, IGF1R, IGFBP5, MYOD1, NDUFA1, NDUFA3, NDUFA4, NDUFA9, NDUFB9, NDUFV2, HTRA1, SCP2, SREBF1, TJP1, TWIST1, UQCRC1, UQCRC2, SOCS3, ATP5J2, ATP5L, ATP5S, PECR, PDLIM2,	IGF1R, SOX9, TRIM63,	ATP5O, EPHB4, SFN, IGFBP7, LASP1, MYOG, SLC2A2, UCP1, CCNA1, PRKCDBP, FBXO32	0.0018	0.0001	0.2291	0.1655	0.2818	42
IL27	B2M, CD74, CEBPD, EGR1, HLA-A, HLA-B, HLA-C, HLA-DMA, HLA-DMB, HLA-DOA, HLA-DPA1, HLA-DPB1, HLA-DQA1, HLA-DQB1, HLA-DRA, ICAM1, IL1B, IL6, IL10, IL18, CXCL10, IRF1, MAF, CIITA, CXCL9, RARRES3, STAT1, TAP1, TNF, TNFRSF4, APOL1, SOCS1, TNFSF13, SOCS3, UBD, TNFSF13B, ICOS, TBX21,	CR1, IL1B, IL6, IL10, TNF, SOCS3, CD163, C10orf10,	GATA3, HLA-DOB, HPGD, IL1A, IL2, IL12A, IL12RB2, IL15RA, RORC, CX3CL1, TNFSF11, IL21, IL17F	0.0018	0.0001	0.2077	0.1398	0.0808	41
ITGB6	COL1A1, COL1A2, COL3A1, SERPINB1, FGR, NFIA, SERPINE1, SPP1, TGFBR1, KAZALD1,	ADAM8, C1QA, C1QB, C1QC, CCR5, CSTB, CTSB, CTSK, CTSL2, FN1, CFH, IGF1, MMP12, MMP19, NR4A2, PF4, SERPINB8, PLAU, CCL2, CCL13, CCL22, THBS1, TIMP1, TIMP2, PLA2G7, BASP1, FGL2, CLEC5A, TREM2, CXCL16,	CTSE, FLT1, GSR, MMP13, CCL17, ITSN1, TGFB1, ADAM19, WWTR1, RAB11FIP5, ADAM22, FAM20C, HVCN1	0.0018	0.0001	0.1988	0.1219	0.0691	40
SCAP	ACACA, ACACB, ACLY, ALDOC, CYB5A, CYP51A1, DHCR7, EHHADH, ACSL1, ACSL4, FASN, FDFT1, FDPS, HMGCR, HSD17B1, IDI1, LDLR, LSS, MVD, MVK, PDPK1, REG1A, SC4MOL, SC5DL, SCD, SQLE, SREBF1, SREBF2, TM7SF2, FADS2, ACAA2, PMVK, NSDHL, RDH11, CSAD, ACSS2, GPAM, AACS, ELOVL6, STARD4,		INSIG1, REG1B, TFF3, TMEM97, ACSL5, HES6, PCSK9	0.0018	0.0001	0.212	0.1443	0	40
CCNT1	PTTG1IP, CTSB, DAB2, DHPS, DPYSL2, FYB, GRN, MR1, IDS, IL8, LAMP1, LIPA, NRAS, PDK3, RAB1A, SKP2, PDXK, DDX18, AP1M1, RAB7L1, RASSF2, DAZAP2, ARPC1A, NPC2, ANKRD6, GOLGA7, AGPAT3, MPP5, CYBRD1, C1orf21, TMEM107, CARD6, HAVCR2, TMEM106A, LSM12, EIF2C4, ARHGAP30, NAP1L5, TUBB2B,	PPARGC1A,	ADARB1, KCNMB1, MAX, GLTP, CSNK1G1, CTTNBP2NL, NSFL1C, PHACTR4, CXorf40A	0.007	0.0005	0.1943	0.1122	0.226	40
CD34	ALAS2, ANK1, EPB42, EPB49, GATA1, GYPC, HBA1, HBA2, HBB, HBG1, HBZ, ICAM4, TAL1, TCF3, KLF1,	AOAH, AZU1, CD9, CEBPA, CEBPD, CSF3R, CTSG, GP1BB, HCK, ITGA2B, ITGA5, ITGB3, LYZ, PF4, PRG2, PRTN3, PTGS2, RNASE2, S100A12, CLEC11A, SP100, THBS1, PRG3, CMTM6, MKL1,	CX3CR1, DEFA4, SERPINB1, FLI1, GYPA, HBE1, MPO, RHAG, RNASE3, SLC2A1, EPX, HEBP1	0.0499	0.007	0.1692	0.083	0.1198	40
CD99	ALCAM, ANXA1, CAPZA2, CAV1, CD44, COX7B, CRYAA, CTGF, EMP1, HIF1A, IFRD1, PPP1CB, SYPL1, TCEA1, UTRN, VBP1, BAP1, TBPL1, EDEM1, LYPLA1, PITPNB, RTN4, UAP1L1,	ACTA2, ACTG1, ACTG2, ATP6V0B, CD3E, EEF1D, HSPA1A, KRT6A, KRT14, NDUFV1, TPM2, UBTF, CHST10, MRPL28, CCT7,	ENO2, ID1, MASP1, RXRG, VCP, ZNF23, SRPX, FST, SMURF2	0.007	0.0005	0.1899	0.1027	0.1261	38
PLIN1	ACLY, SLC25A20, CYP51A1, DLAT, ACSL4, IDH3A, IDI1, LIPA, PDK1, SC4MOL, SCD, SQLE, SUCLA2, PGRMC1, RDH11, ELOVL6, OSBPL1A,	ACAA1, ATP5A1, ATP5C1, COX7A1, CPT2, CYBA, CYC1, DECR1, NQO1, ECH1, IDH3G, MDH2, NCF4, NDUFA1, NDUFA9, NDUFB9, SDHB, UCP3, UQCRC1, SUCLG1,	CYP2B6, CYP21A2, DLST, FMO5, GOT2, NDUFS1, UCP2	0.0018	0.0001	0.2611	0.203	0	37
C5	FASLG, ATF3, PLK3, CSF1, EGR1, FCGR1A, FCGR2A, FLT1, CXCL1, ICAM1, IL1B, IL6, IL8, NFE2L2, NFIX, NFKB1, NFKBIA, SERPINE1, PRKRIR, CCL2, CCL5, CCL7, CCL13, SELE, TNF, TNFAIP2, TNFAIP3, VCAM1, VEGFC, ZFP36, IL18R1, GDF15, PPP1R15A,	CYBB, CYP3A4, DAG1, EFNB2, IL6,	BCL2, BCL6, CA5A, CDH11, HIVEP1, IFNGR2, IL12A, IL12B, MBL2, RGS3, ST6GAL1, SF1, SLC25A15, IL23A, IL27, BCL6B	0.0112	0.0009	0.1786	0.0965	0.17	37
TNFSF10	BIRC2, BIRC3, FASLG, BAX, BID, CDKN1A, FOS, FTH1, IFI6, HLA-A, HLA-C, ICAM1, IFI16, IFIT1, IGF1R, IL1RN, IL8, MYD88, NFKBIA, PSME2, PTGS1, SELE, SP100, STAT1, TNF, TNFAIP2, TNFAIP3, IFITM1, TNFSF10, TNFRSF10B, TNFRSF10A, CFLAR, ISG15, IFITM2,	BIRC2, CASP1, CXCL10, NFKBIA, CCL8, TNFRSF10B, TNFRSF10A, CFLAR,	BCL2L1, CASP8, CASP10, HLA-F, IFNB1, EIF2AK2, RELA, TAF6, TRAF1	0.0328	0.0037	0.1851	0.0928	0.1442	37
CCL5	AHR, ALCAM, C5AR1, CD44, CD97, CCR1, DUSP1, CXCL2, CXCL3, HMGA1, IL1B, IL6, IL8, LIMS1, MMP9, MMP19, OLR1, PLAUR, CCL2, CCL3, CCL4, CCL5, CCL13, SELE, SQLE, TNF, TPM4, TUBB2A, VASP, CCRL2, CD163, IER2, PPIF, LHFPL2, TUBB2C, CDC37,	CCR1, CCL3,	ATF4, CAPN2, CYP1B1, DUSP6, EMP1, FABP5, HDC, IL4, MT1H, SERPINB2, TGFB1, TPMT, NCOR2	0.0018	0.0001	0.2286	0.1531	0.2137	36
TNFSF12	ADAM8, CCND1, BST1, CD68, CCR1, CCR5, CXCL2, CXCL3, ICAM1, IL1B, IL6, CXCL10, ITGAM, MMP9, MMP12, NCF4, NPHS1, PF4, PTX3, S100A8, S100A9, CCL2, CCL3, CCL5, CCL7, CCL13, CCL24, CXCL11, TIMP1, VCAM1, IL1R2, ADAM12, MADCAM1, CLEC4E, CLEC4D,	MYOD1,	BCL2L1, BCL2L2, CSF2RA, MMP1, MMP3, MMP10, MMP13, MYOG, CCL11, CXCL6, TNFSF4	0.0045	0.0003	0.1907	0.111	0.1305	36
FADD	ICAM1, IFIT2, IL6, IRF7, JUN, NFIL3, PSMB8, CCL2, SELE, STAT1, TLR3, SOCS1, TNFRSF10B, TRAFD1, DDX58, PPP1R15A, USP25, ETNK1, IFIH1, PIWIL4, ELMOD2,	BIRC3, KLF6, EGR1, FOS, IL6, CXCL10, JUNB, MYC, GADD45B, PIM1, CXCL11, TNFAIP3, ARID5A, TIPARP,	NAT1, CASP7, DLX1, ELAVL2, IFNB1, IL1A, IRF5, LY6E, EIF2AK2, PTK2, CCL13, STAT2, TNF, ST8SIA4, PLA2G4C, FADD, TIAM2, VPS54, PARP11, ASB13, SFXN2	0.0152	0.0014	0.1842	0.0929	0.1488	34
APOE	HSPG2, IL6, PTGS2, TNF, LIPG,	CD68, CCR5, CTSB, CTSD, CTSL2, CTSS, CYBB, EGR1, CXCL3, HMOX1, HSD11B1, IL6, ITGAM, LTBR, MMP2, MMP9, MSR1, NCF2, OLR1, PPARG, PTGS2, CCL13, TIMP1, TLR2, TLR4, TNF, VCAM1, TNFSF14, TNFRSF14, LIPG, NOX4, NCF1,	SERPINA3, CCND1, SCARB1, CETP, F2RL1, F3, IFNG, IL12A, IL12B, LCN2, LDLR	0.0018	0.0001	0.2096	0.1438	0.1055	33
RBL2	CCND1, RAF1,	CCND1, BUB1, BUB1B, CCNF, CDR2, CHKA, DNMT1, ELK1, MARK2, GRK6, GSK3B, HCFC1, KIFC1, KPNA2, MYBL2, NEK2, PCNA, PFAS, PIM1, PLK1, POLD1, PPM1G, PSMB2, RAF1, AURKA, TEAD4, KLF10, UCK2, XRCC3, TMEM11, CCNB2, PCSK7, ABCF2,	CDC25A, CDKN2A, CDX1, GRPR, MAGEA3, MAP2K3, TRAF5, CAMKK2	0.0333	0.0038	0.1844	0.0951	0.2399	33
VIP	CD80, CD86, FOS, IGF1, IL6, IL10, NPY, PENK, TJP1, CLCF1,	FASLG, CD80, CD86, CREB1, EGR2, EGR3, CXCL2, CXCL3, GZMB, IFNG, IL6, IL8, CXCL10, IRF1, MYC, PRF1, PTGS2, CCL2, CCL3, CCL4, CCL5, CCL13, TNF, TNFRSF11A,	ASMT, BCL2, BDNF, CD40, CHGB, FSHR, GAST, IL2, IL4, IL11, IL12B, IL17A, LGALS1, KITLG, PER1, POMC, PRL, TGFB1, VIPR2, PER2	0.0112	0.0009	0.167	0.098	0.1321	31
MAPK9	ATF3, CCND1, CDKN1A, MAP3K8, FOS, FOSL2, HMGA1, IL1B, IL6, ITGB4, JUN, JUND, LIF, LMNA, MIF, MMP9, MMP12, PTGS2, SHH, SPP1, TNF, SHFM1, FOSL1, LSM3,	CDKN1A, GADD45A, DDIT3, HSPA5, JUN, JUNB, IER2, CHERP, PPP1R15A,	BMP4, CEBPB, CYP1A1, DMD, EGF, IFNB1, IFNG, IL2, IL12B, LGALS3BP, MMP3, PAX2, PAX6, CCL13, SOX2, TCN2, LSM5	0.0304	0.0034	0.1746	0.0922	0.2084	31
CD5	BCL3, RUNX3, CD72, CD52, CCR7, CSNK1E, ICAM1, IL2RG, IL10, IL10RB, MVK, PIM1, MAPK9, MAP2K2, RARA, RELB, SC4MOL, CCL3, CCL4, SIPA1, STAT1, PIM2, TLR8, TLR9, WNT10A,	CD80, CD86, SNRPD3, UBE2D1, LSM3,	BCL2, CEBPB, LDLR, PCK2, MAP2K3, MAP2K7, STAT3, TGFB1	0.0119	0.001	0.1989	0.1081	0.219	30
SERPINA1	ATP2B1, TROVE2, RB1CC1,	ADAR, ATP2A2, C3, C5AR1, CALR, DHPS, GAPDH, GGCX, GPI, IL2RG, IL13RA1, LCP1, LSP1, MSN, SERPINE1, PGD, PLAU, PLAUR, RAB1A, TPSAB1, UBE2D3, VAV1, SELENBP1, PDIA6, HYOU1, PRDX4,	PLAT, DPF2, CLDN5, UBE2I	0.0018	0.0001	0.2227	0.1477	0.2226	29
THRB	ABCA1, ABCD2, ATP2A1, ATP2A2, CSH1, DCN, LPL, ME1, PPARG, ABCD3, SPP1, SREBF1, THRSP, COPS2, RASD2,	CTSD, DAD1, FDPS, G6PC, NRAS, PGD, PODXL, PPARG, SQLE, TGFBI, TSHB, FSTL1, ACIN1, ANGPTL3, NUDT7,	AQP8, CCND1, CA2, CGA, CYP7A1, DIO1, RELN, TSHR	0.0119	0.001	0.1814	0.1126	0.089	29
MLX	ACACA, ACLY, SLC25A10, DHCR7, FASN, G6PC, G6PD, GAPDH, GCGR, GPD1, GPI, GYS2, ME1, PDHB, PDK2, PKLR, SCD, SLC2A2, SLC2A4, SLC2A5, THRSP, TKT, FGF21, G0S2, ACSS2, ELOVL6, ADIPOR2,		ALDOB, FBP1, SLC37A4, GCKR, HMGCS2, IL6R, KHK, MDH1, MTTP, INSIG2, PPP1R3B	0.0081	0.0006	0.1861	0.1181	0.232	27
MIF	CDC34, F2R, FASN, FOS, CXCL2, CXCL3, IL1B, IL6, IL8, JUN, LGALS3, MMP9, MYCN, SERPINE1, PLA2G4A, PTGS2, RPS27, TIMP1, TNF, IL22RA1, ITIH5,	C3AR1, CCNG1, CDKN1A, TNF, VCAM1, CHST10, TRIM22,	COL4A4, F2RL1, GFI1, GZMB, MMP1, MMP3, MMP13, PTGIS, RARB, RAMP2, SERINC3, ATF5, OTP	0.0288	0.0032	0.1834	0.1026	0.1218	27
NPSR1	AREG, CTGF, DUSP1, EGR1, EGR2, EGR3, FOS, FOSB, GEM, NR4A1, TNC, CYR61, INHBA, GADD45B, NR4A2, PCK1, STC1, KLF10, NR4A3, MAFB, TRIB1, GLIPR1, ELL2, MAFF,	KBTBD7, SLC16A14,	BMP2, CGA, EMP1, HSPA5, IL6R, MMP10, SERPINB2, SERPINE2, TAC1, TFPI2, FOSL1, GPR50, TXNIP, SV2C, ARC, KIAA1199, ZCCHC12	0.0032	0.0002	0.1789	0.1229	0	26
MAP3K7	IL6, JUN, MMP9, SERPINE1, CCL5, CCL13, VCAM1, ISG15,	BIRC3, CFB, GBP1, GBP2, GCH1, CXCL3, IFIT1, IL1B, IL6, IL8, CXCL10, IRF7, JUN, RGS2, S100A9, CCL5, TERT, TNFSF10, CH25H, TNFSF13B, IFIH1,	BCL2L1, DEFB4, IFNB1, MMP3, MMP13, NTF3, SAA1, CCL20, IL19	0.007	0.0005	0.1938	0.1277	0.1361	26
FOXL2	AMH, ATF3, BCL2A1, FOS, CXCL2, CXCL3, ICAM1, LIF, NFATC2, PTGS2, RGS2, CCL3, CCL3L1, SOD2, TNFAIP3, NR4A3, IER3, CH25H, SPRY1, PPP1R15A, MAFF, OSR2,	AMH, AVPR2, PRTN3, MMP23B, RXFP3,	CDKN2A, CPM, EN2, NR5A2, GDF9, HRH2, IFNB1, IL11, IL12A, INHBA, SMAD6, SERPINB2, PTHLH, CCL20, SOX4, SSX2, STAR, ZNF165, PPARGC1A, TAS2R13, TCEB3B, GPRC5B, RSPO3, IL29, KLK9	0.018	0.0018	0.1573	0.0933	0.0801	26
ANGPTL4	ACADVL, ACAT2, ACLY, ARG2, SLC25A20, CIDEA, DCI, ECHS1, EHHADH, EPHX2, ACSL4, ME1, PFKFB1, SLC1A3, SLC1A5, SLC25A1, VLDLR, PDHX, GRHPR, NCOR1, PPARGC1A, ANGPTL4, AACS, ADIPOR2,		APOD, HPGD, MDH1, SLC2A3, SLC25A12, ABCG2, SLC27A1	0.0421	0.0055	0.2045	0.1032	0.1661	24
TLR2	CCR5, CSF3, GJA1, GRIN1, GRIN2A, CXCL2, CXCL3, IFNG, IL1B, IL6, IL8, IL15, MMP9, CCL3, CCL4, CCL5, TLR1, TLR2, TNF, TREM1, APOBEC3G, NFKBIZ,	CCR1, IFNG, TNF, APOBEC3G,	CSF2, FGF7, FGF10, IFNB1, IL12B, SCD, TGFB1, TLR5, EBI3	0.0018	0.0001	0.2566	0.2036	0.3803	23
GNA12	RHOA, CFL2, F2R, ITGAE, JAK1, PIK3CB, PPP1CA, PPP1CC, VAV2, IQGAP1, ARHGEF7, WASL, ARHGEF1, ARPC5, VAV3, BAIAP2, GNA13, RRAS2,	G6PD, GCLC, GCLM, TXNRD1,	CCNA2, EGFR, GSR, GSTA3, ITGA6, IRS1, MYC, MYH11, DDR2, PAK2, PDGFRA, PIK3CA, PIK3CD, PIK3R1, RDX, SOS1, ARHGEF12, GSTA5	0.0382	0.0046	0.1874	0.0949	0.128	22
ATM	CDKN1A, BACE2,	CDKN1A, DMD, FBN1, IFI6, IFI27, SP110, IFIT1, IRF7, OAS1, OAS2, PDGFRL, PLSCR1, RGS2, STAT1, IFITM1, OASL, IFI44, IFI44L, CKAP4, HERC5, FNDC3B,	DUSP4, IRF1, MICA, MICB, NOV, VTN, RANBP9, FZD10, LYPD3	0.0453	0.0061	0.1687	0.0989	0.1245	22
CCR3	ADORA3, AQP9, BMP1, LTB4R, CSF2RB, CTSL2, EGR2, HCK, KCNN4, MAN2B1, MATK, MSR1, NCF4, NINJ1, PRG2, IL1RL1, GALNT6, SLC13A4, SYTL1, CMTM7, NCF1,		CCR3, CTSE, F5, F10, P2RX1, SERPINB2, POU3F1, EPX, PDGFC, IL21, SIGLEC10, SPIC, OIT3	0.0018	0.0001	0.2031	0.1586	0.1079	21
JAK2	ANG, BAX, DEFB4, ESR1, ETS2, IGF1, IL6, IL8, IRF1, MYC, NOS3, NPY, SELE, TNFAIP3, SOCS3, KLF4, CD177, DTX3L,	CDKN1A, IGF1R,	ALOX15, CISH, GBP2, HPR, NFE2, VIM, IL19, MCTP1, PARP9	0.0091	0.0007	0.1974	0.1305	0.1692	20
NRAS	CDKN1A, CDKN2B, DUSP2, ETV5, GALK1, NRAS, PLAUR, PTGS2, SPP1, STK17A, LPXN, PHLDA1, TNFRSF12A,	RHOB, CEBPD, CKM, TXNIP, HBP1, ARMCX1, CABC1,	DUSP6, EPHA2, CCNE2, SV2B, TMEM2	0.0101	0.0008	0.2334	0.14	0.2698	20
CORT	IL10,	CCR1, CCR3, CCR5, CCR7, CXCL3, IFNG, IL1B, IL6, IL15, IL18, CXCL10, CCL4, CCL5, CCL7, CCL13, CCL19, TNF, CCR2,	CCR4, IL1A, IL12A, IL17A, MIF	0.0018	0.0001	0.2557	0.2428	0.0493	19
TAB1	IL10, JUN,	BIRC3, CFB, GBP1, GBP2, GCH1, IFIT1, IL1B, IL6, IL8, CXCL10, JUN, PTGS2, RGS2, CCL5, TNFSF10, CH25H, TNFSF13B, IFIH1,	IL2, IRF7, MMP13, SAA1, CCL20	0.0018	0.0001	0.2197	0.1957	0	19
CSF2RB	BCL2A1, CD14, CD44, CD58, CD69, ICAM1, IL1B, IL1R1, IL8, LCP2, MYC, RARA, CCL4, VAV2, IL1R2,	MNDA, NOTCH1, STAT5B,	BCL2L1, BTG1, FLI1	0.0018	0.0001	0.2615	0.2048	0.1597	18
PPARGC1B	ACADM, ATP5B, DHCR24, FASN, FDFT1, FDPS, G6PC, HMGCR, LSS, MVD, MVK, PCK1, SCD, SLC2A4, SQLE, DGAT1, ATP5J2, GPAM,		MTTP	0.0018	0.0001	0.2534	0.2398	0.1444	18
CYP19A1	ACADL, ACADM, ACOX1, ESR1, ESR2, GHRHR, POU1F1,	AMH, CYP17A1, FASN, HSD17B1, LEP, LPL, PPARG, SOX9, SSTR3, SSTR4, SSTR5,	ACADVL, NR0B1, CYP7A1, NR5A2, HSD17B3, SSTR1, SSTR2, UCP1	0.0032	0.0002	0.2007	0.16	0.1712	18
ALDH1A2	ALDH1A3, HOXA1, HOXD4, MAFB,	ATF3, BGN, CD44, COL1A2, COL3A1, CSF1, CTGF, IGFBP4, CYR61, PCOLCE, SPARC, SPP1, TGFBI, TIMP1,	ALDH1A1, HOXA4, TIMP3	0.0197	0.002	0.2194	0.1381	0.1368	18
IRS2	ACACA, CEBPA, EGR1, FABP4, FASN, FOS, GCK, HMGCR, LPL, PPARG, SREBF1, SREBF2,	ACLY, FASN, G6PC, PCK1, PPARG, SREBF1, THRSP,	IGFBP1, PPARGC1A	0.0045	0.0003	0.2174	0.183	0.1787	16
NFKBIA	ITPR1,	ALOX15B, BIRC2, BIRC3, FASLG, CXCL1, HAS1, ICAM1, IL8, CCL2, SELE, SOD2, TNF, VCAM1, IER3, TNFAIP8,	FAS, CCR3, IFNB1, CCL11	0.0119	0.001	0.2109	0.1526	0.2231	16
GNRHR	ACTB, ACTG1, DUSP1, EGR1, FOS, NR4A1, JUN, JUND, NFE2L2, NFKBIB, RGS2, KLF4, IER2, KCNH6,	TGFBR1, TGFBR2,	CGA, DUSP4, GATA2, GEM, PER1, STAT3, TAGLN, TGFB1, PTP4A1, TSC22D1, MTHFD2	0.0146	0.0013	0.2182	0.1282	0.0974	16
CCR5	FASLG, BAX, BID, CASP3, CXCL2, CXCL3, IFNG, CXCL10, MMP9, CCL4, CCL5, CCL13, TNF, TNFRSF1B,	IL10, SLPI,	FAS, CASP8, CASP9, IL4, IL5, CXCL12, TNFRSF1A	0.0288	0.0032	0.2014	0.1225	0.3539	16
ZNF175		CD4, CD14, CCR1, CCR3, CCR5, CCR6, CCR7, CXCL1, CXCL2, CXCL3, IL8, CCL3, CCL4, CCL5, CXCR4,	CCR4, CCL1, CCL20, CCR9	0.0018	0.0001	0.3295	0.3099	0.1765	15
F7	RND3, CTGF, GADD45A, HBEGF, EGR1, FOS, CXCL2, CYR61, IL1B, IL8, MYC, PLAUR, ZFP36, IER2,		JAG1, AR, KLF5, FGF5, LIF, MMP13, SERPINB2, PTGER2, FOSL1	0.0018	0.0001	0.2639	0.249	0.1317	14
INSIG1	DLK1,	ACACA, ACLY, FASN, FDFT1, FDPS, G6PD, HMGCR, PPARG, SCD, SREBF1, MLXIPL, GPAM, ELOVL6,	FABP4, LDLR	0.0045	0.0003	0.2478	0.2167	0.146	14
TBK1	IFIT2, IFIT1, IL6, IL8, IL15, CXCL10, IRF7, CCL5, CXCL11, TNF, RSAD2, IL28B,	CXCR3, IFIT2, IRF7, ISG15,	IFNB1	0.0136	0.0012	0.2302	0.181	0.1869	14
SEMA7A	COL1A1, COL1A2, COL3A1, CTGF, CTSB, CTSS, ELN, FN1, IL4R, IL18, NOV, TIMP1, WISP2, WISP1,		BAX, CCNA2, EGR1, FGF2, IL13RA2, TNF	0.0257	0.0028	0.2385	0.1474	0.0939	14
NFE2	ALAS2, ABCC6, CAT, GATA1, HBA1, HBB, HBG1, HBG2, HDC, ITGA2B, ITGB3, RAB27B, TMEM11, KLF1,		HBE1, TBXAS1, TUBB1	0.0408	0.0051	0.1851	0.1397	0.2695	14
CD86	CD86, CD69, EGR2, GZMA, IFNG, NFKBIA, POU2F2, CCL3, CCL4, TNF, TNFAIP3, TNFRSF11A,	CD80, IFNG, TNF,	IL4, HOMER2	0.0018	0.0001	0.3014	0.2762	0.4353	13
LPIN1	ACACA, ACACB, CEBPA, CFD, FABP4, FASN, LEP, LIPE, LPL, PPARA, PPARG, SCD, DGAT1,		APOA1, APOA2, UCP1	0.0018	0.0001	0.2394	0.2083	0.322	13
IL17F	AIF1, CSF3, CXCL1, CXCL2, CXCL3, IFNG, IL1B, IL6, IL8, CXCL10, CXCL9, CCL4, CCL13,		ICAM1, IGF1, CXCL5	0.0018	0.0001	0.3134	0.2667	0.0415	13
TFAM	ACADL, ACADM, ACADS, ACOX1, AUH, SLC25A20, CPT2, ECH1, ECHS1, FABP4, FABP5, PPARA,	PGAM1,	FABP3, HK1, PFKP, PGK1	0.0197	0.002	0.2502	0.1544	0.2087	13
NPPA	DUSP1, EDN1, HMOX1, IL10, NFKBIA, NPR1,	EDN1, EGR1, IL1B, MCL1, PCNA, PTGS2, TNF,	CCND1, CYP11B2, IL1R1, IL12A, IL12B	0.0128	0.0011	0.2222	0.1618	0.0455	12
GABPA	CHRNE, COX6B1, COX6C, COX7A2, COX7B, COX7C, COX8A, ESRRA, RRAS, SKP2, UTRN, COX5A,		GABPA, IL2, AURKA, ROBO4, UGT1A1	0.0152	0.0014	0.2162	0.1691	0.1811	12
NR2F6	ESR1, ESR2, PC, TF,	ACADM, APOA2, APOB, APOC2, EHHADH, LHCGR, ME1, POU5F1,	APOA1, APOC3, HMGCS2, OXT	0.0453	0.0061	0.1879	0.1417	0.2273	12
INSIG2		ACACA, ACLY, FASN, FDFT1, FDPS, G6PD, HMGCR, SCD, SREBF1, GPAM, ELOVL6,	INSIG1, LDLR	0.0018	0.0001	0.2677	0.2692	0.0981	11
PARP9	CD74, HLA-DQA1, HLA-DQB1, SP110, IFIT2, IFIT1, IFIT3, OAS2, STAT1, ISG15, IFI44,		HLA-DOB, HLA-E, IRF7, RBMS1	0.0018	0.0001	0.2946	0.2667	0.4277	11
CAT		ADM, ANG, BCL2A1, HLA-DRA, HMOX1, IL6, PMAIP1, PTGS2, CCL2, SELE, TIMP1,	AGT, CYP1A1, GCLC, MMP1, PAX2	0.0091	0.0007	0.2069	0.1917	0.2225	11
TRIM28	CDKN1B, IL8, CXCL10, S100A9, CCL2, CCL3, CCL4, SIRT1,	CDKN1A, CDKN1B, E2F1, IRF1,	CCNA2, CCND3, CDC25A, CEBPB, GADD45A	0.0168	0.0016	0.2528	0.1667	0.1197	11
XDH	DUSP1, CXCL3, IL1B, IL6, MMP2, MMP14, PLAU, PLAUR, CCL2, TNF,	IL8,	AVPR1A, ID3, INSR, SELP, TIMP2, DUSP10	0.0174	0.0017	0.1996	0.1618	0.0886	11
EHHADH		ACAA1, ACOX1, CD36, CYP4A11, ACSL1, FASN, ABCD3, SCP2, PEX11A, MGLL,	PDK4, LY6D	0.0018	0.0001	0.2864	0.3333	0.4193	10
GRP	DUSP1, FOS, FOSB, IL6, IL8, JUN, JUNB, MYC, PTGS2, RRM2,		AMY2A, CCND1, CAT, EGF, ELK1, GAST, GCG, RRM1	0.0018	0.0001	0.2488	0.2418	0.0462	10
HSD17B4		ACAA1, ACOX1, CD36, CYP4A11, ACSL1, FASN, ABCD3, SCP2, PEX11A, MGLL,	PDK4, LY6D	0.0018	0.0001	0.2864	0.3333	0.3351	10
CAMP	CXCL1, IL6, IL8, IL10, IL18, ITGB2, MUC2, CCL4, TLR4,	IL6, IL8, IL10, NFKB1,	CAMP, CCL20, SNAI2, SNAI1, TNF, TNFAIP2	0.0152	0.0014	0.2377	0.1667	0.1999	10
ELANE	NQO1, FOS, IL8, MUC1, MUC5AC, SLPI,	AZU1, DEFB4, MMP7, MUC2,	ELN, MUC4	0.0354	0.0041	0.197	0.1818	0	10
PIAS1	ACTA2, CDKN1A, MYH11, TAGLN,	CXCL3, IL1B, IRF1, JUNB, NFKBIA,	CSTB, GADD45A	0.0018	0.0001	0.2712	0.2727	0.1313	9
PLAU	C5AR1, FOS, CXCL3, IL1B, JUN, MMP9, MYC,	CDKN1A, IGF1,	HSPA5, PLAT, MAP2K1, SNAI1, TNF, TP53, VIM, CCNA1	0.007	0.0005	0.2336	0.1838	0.1484	9
FOSL1	CD44, MET, MMP2, MMP9, SERPINE1, PLAUR,	NQO1, THBS1, THBS2,	FOSL1	0.0128	0.0011	0.267	0.2444	0.1846	9
DDX58	IFIT2, IFIT1, IL6, CXCL10, PTGS2, CCL5, STAT1, TNF, ISG15,		IFNB1, IL28B	0.0252	0.0027	0.2191	0.2	0.1541	9
TBX21	FASLG, CCR5, CXCR3, GZMB, IFNG, IL2RB, SPP1, STAT1, ICOS,		GATA3, IL2, IL4, IL12RB2, SMAD3, SMAD7, PRF1, TGFB1, IL23R	0.034	0.0039	0.171	0.1438	0.2831	9
CGB5	FOS, FOSB, JUN, JUNB, JUND, MYC, PCNA, MAD1L1, MXD4,		BMP3, CCNE1, EPAS1, MXI1, SULT1E1, TP53, VHL	0.0402	0.0049	0.2074	0.15	0.2411	9
PF4	CXCL3, IL1B, IL6, IL8, CCL2, CCL3, CCL4, CCL22,		IL1A, THPO, TNF, IL19	0.0018	0.0001	0.3008	0.3333	0.1183	8
PRKCB	EGR1, FOS, IL6, JUN, MYC, SERPINE1, PTGS2, SPP1,		AMY1A, HGF, LDLR, NPPA, TGFBR2	0.0018	0.0001	0.2646	0.2692	0	8
PRKCZ	CD1D, FOS, NR4A1, JUN, MMP9, NFKBIA, NR4A2, NR4A3,		LHCGR, PAWR, CCL11	0.0018	0.0001	0.28	0.2909	0.0663	8
AIMP1	CXCL2, IL1B, IL8, CCL2, CCL3, CCL4, CCL5, TNF,		IL12A, IL12B	0.0018	0.0001	0.3571	0.3778	0	8
IGF2BP1	COL1A1, COL1A2, COL5A1, COL6A2, COL6A3, GLI1, LUM, COL14A1,		SERPINH1, TNC, LGALS1	0.0018	0.0001	0.3533	0.3273	0.1303	8
CXCL2	CXCL2, CXCL3, IL6, CXCL10, JUN, CCL4, CCL5, TNF,		CCL13, FOSL1	0.0058	0.0004	0.3299	0.3111	0.512	8
GCK	ACACA, FASN, G6PC, PKLR, THRSP, IRS2, MLXIPL,	NPY,	POMC	0.0081	0.0006	0.2817	0.2778	0.2934	8
HRH2	FOS, IL10, IL18, JUN, OLR1,	CFB, C2, C3, IL10,	IFNG, IL2	0.0081	0.0006	0.2245	0.2444	0.1321	8
F10	CTGF, EGR1, CYR61, IL6, MIF,	NFKBIA, TNFAIP3, DUSP16,	DUSP9, DUSP14, DUSP10	0.0174	0.0017	0.2221	0.2182	0.1744	8
G6PD	CEBPA, FABP4, FASN, ME1, PGD, PPARG, SREBF1,	ADIPOQ,	TNF, RETN	0.0249	0.0026	0.2704	0.2222	0.1572	8
EREG	AREG, HBEGF, EREG, HAS2, PTGS2, TGFA, TNFAIP6,	IL18,		0.0252	0.0027	0.2494	0.25	0.3799	8
NLRP12	HLA-A, HLA-B, HLA-C, HLA-E, HLA-F, PSMB8,	IL6, CXCR4,	HLA-G, CXCL12, CXCL13	0.0421	0.0055	0.2203	0.1818	0	8
TPPP2	ACACB, ACADM, LPL, PFKFB3, PPARG, MLYCD,	PKM2, TP53,	CDKN1A, KCNJ8, KCNJ11, PRKAA1, SREBF1, ABCC8	0.0439	0.0058	0.2459	0.1538	0	8
EPHB1	EGR1, EGR2, FOS, JUN, JUNB, SERPINE1, PTGS2,		IL6ST, CCL13	0.0018	0.0001	0.3842	0.5278	0.0787	7
HMGB1	IL1B, IL6, IL8, PTGS2, CCL2, CCL3, CCL4,	IL6,	IL1A, IL1R1, PLA2G2A, TNF, PTGES	0.0018	0.0001	0.2947	0.303	0.1405	7
TNNI3	CCR1, CCR5, CXCL3, CCL4, CCL5, CCL13, CCR2,		CCL1, CCL11	0.0032	0.0002	0.2896	0.3611	0.0315	7
DSP		CEBPA, COL1A1, COL1A2, COL3A1, LPL, PPARG, ADIPOQ,		0.0119	0.001	0.3648	0.3333	0.1436	7
PARP2	CD36, FABP4, FASN, LEP, LPL, PPARG, ADIPOQ,			0.0128	0.0011	0.3133	0.3333	0.1502	7
HSF2	CCT6A, HSP90AA1, TCP1, CCT3, CCT4, CCT2, CCT5,		HSPA4, CDK5R1, CDK5R2, CCT7	0.0152	0.0014	0.2902	0.2182	0.2684	7
DGAT1	FASN, LEP, PPARG, VLDLR, DGAT1,	PPARA, DGAT2,	UCP1, UCP2, UCP3	0.0152	0.0014	0.2361	0.2222	0.3676	7
ELF3	FLG, KRT8, SPRR1B, SPRR2A, TGFBR2, TGM3,	KLK3,	ANGPT1, ERBB2, FOLH1, KRT15, MMP9, CCL20, SPRR3	0.0231	0.0024	0.1983	0.1758	0.1483	7
FOXC2	EFNB2, ITGB3, NOTCH1, TCF15, DLL1, MESP1,	CEBPA,	LFNG, ADIPOQ, MESP2	0.0265	0.0029	0.224	0.2222	0.1311	7
GFI1	FOS,	BAX, ID2, CXCR4, SOCS1, SOCS3, KLF2,	ID1	0.0419	0.0054	0.2569	0.2143	0.1242	7
C3	CXCL2, CXCL3, IL1B, IL6, IL8, CXCL10, CCL5,		IL1A, CCL13, TNFRSF1A, UCP2, UCP3	0.0433	0.0057	0.2363	0.1667	0.1715	7
AKR1B1	BAK1, BAX, BCL2, ICAM1,	ACOX1, CPT1A, PRDX6,	BCL2L1, VCAM1	0.0464	0.0063	0.2122	0.1944	0.2298	7
BACH1		NQO1, FTH1, FTL, HMOX1, TBXAS1, TXNRD1,	HBB	0.0018	0.0001	0.4038	0.5238	0.2259	6
TNXB	COL1A1, COL1A2, COL6A2, COL6A3,	DCN, MMP2,		0.0018	0.0001	0.5725	0.7333	0.568	6
BID	CTSB, CTSD, CTSH, CTSS, MMP12, TIMP1,		CTSK	0.0032	0.0002	0.377	0.5238	0.3656	6
GHRH	GH1, GHRHR, POU1F1, SST, GHRL,	GHRHR, SSTR5,	SSTR1, SSTR2	0.0032	0.0002	0.3222	0.3929	0.438	6
PLAT	FOS, JUN, MMP9, MYC, SERPINE1,	CDKN1A, MMP9, SERPINE1,	MAP2K1, SELP, TNF, TP53, CCNA1	0.0168	0.0016	0.2629	0.2182	0.1346	6
MLXIPL	ACACA, ACLY, FASN, ME1, PKLR, MIOX,		KHK	0.0168	0.0016	0.2796	0.3333	0.256	6
ZFPM2	AMH, CYP17A1, SOX9, DHH,	ATP2A2, WNT4,	CYP11A1, DMRT1, NPPA, HAND1, HAND2, LHX9	0.0174	0.0017	0.203	0.197	0.2007	6
SPIC	FCGR2B, VCAM1,	BTK, FCGR2B, LYN, PTPRC, BLNK,	IL2RA, KIT, GRAP2, P2RY10	0.0231	0.0024	0.2315	0.2222	0.0844	6
TIMP1	CTSG, MMP2, MMP9, PLAU, PLAUR, ST14,	MMP2, MMP9,	PLAT	0.0453	0.0061	0.2858	0.2381	0.3974	6
ACACA		ACACB, ACLY, FASN, PPARG, ELOVL6,		0.0018	0.0001	0.5054	0.6	0.4811	5
TNFRSF8	CDKN1A, IL8, JUNB, CCL3, CCL4,			0.0018	0.0001	0.7131	1	0.1519	5
FCER2	CD14, IL10, ITGB2, TNF,	CD33,	MYB	0.0032	0.0002	0.4649	0.5333	0.1378	5
GHR	NPY, SST,	GHRH, GHRHR, GHSR,	IGF1	0.0032	0.0002	0.4344	0.6667	0.1591	5
DGAT2	ACACA, SCD, SREBF1, GPAM, DGAT2,		UCP2	0.0045	0.0003	0.3564	0.4667	0.5307	5
CASP8	IL6, IL8, CCL2, SELE,	MMP9,	IFNB1, TNF	0.0058	0.0004	0.342	0.381	0.1787	5
PCK1		ACADL, ACADM, ACADVL, ACOX1, EHHADH,	CRAT, MLYCD	0.0091	0.0007	0.3331	0.3333	0.3374	5
ABCA1		CSF3, CXCL3, IL1B, IL6, PTGS2,	HMGCR, IL12B, CCL13, TNF	0.0136	0.0012	0.2524	0.2778	0.0853	5
FASLG	FOS, FTH1, IL6, IL8, CCL2,		RUNX2, RELA	0.0168	0.0016	0.3134	0.3333	0.1243	5
DACH1		EGR1, FOS, CXCL3, TNFAIP3, IER2,	BMP4, CDC25A, FGF5, MEF2C, CCNE2	0.0168	0.0016	0.2285	0.2222	0.0937	5
CCR1	CTSK, CTSL2, CTSS, MMP2, MMP9,			0.018	0.0018	0.327	0.4	0.45	5
CFB	C3, C3AR1, C4B, C5AR1, ITGAM,		CR2, TGFB2	0.0257	0.0028	0.2593	0.2857	0.4113	5
B2M	CD8A, CD8B, HLA-DQA1, HLA-DQB1, HLA-DRB1,			0.0378	0.0045	0.3088	0.3	0.1353	5
MBTPS1	ACACA, FASN, FDFT1, SCD, SREBF1,		FDPS, HMGCR, LDLR	0.0382	0.0046	0.2416	0.2143	0.1461	5
TARP	AREG, CAV1, CAV2, CXCL1,	IL1B,		0.0413	0.0052	0.2341	0.3	0	5
ABCG1		CSF3, CXCL3, IL1B, IL6,	TNF	0.0032	0.0002	0.4312	0.6	0.1138	4
C5AR1	FCER1G, FCGR1A, FCGR2A, IL8,			0.0058	0.0004	0.4764	0.6667	0.5814	4
EIF2AK2	ATF3, IL6, SELE,	MYC,	FAS, IFNB1	0.0081	0.0006	0.4058	0.4	0.1109	4
PON1		CD68, HMOX1, MSR1, PPARG,	SCARB1	0.0168	0.0016	0.3573	0.4	0.0289	4
MT1F		CEBPA, LEP, LPL, TKT,	VNN2	0.0174	0.0017	0.3188	0.4	0.1936	4
NRTN	EGR1, EGR2, FOSB, PENK,		GAD1	0.018	0.0018	0.2651	0.4	0.0678	4
PRKG1	HMOX1, PPARG,	SERPINE1, THBS1,	VCAM1	0.0206	0.0021	0.3687	0.4	0.0555	4
TGFB1I1	CDKN1A, SERPINE1, KLF4,	FOS,	AR, FABP1, FN1, KRT20	0.0402	0.005	0.219	0.2143	0.1398	4
FLT3LG	CD79A, GATA1, PAX5, FOXP3,		CD19, IL10, SPI1	0.0415	0.0053	0.2597	0.2381	0.3232	4
PLG	CYR61, IL1B, IL6, CCL2,		CD40, F3, IL1A, TNF	0.0419	0.0054	0.2079	0.2143	0.0538	4
PPBP	CXCL1, CXCL2, CXCL3, IL6,		IL6ST, LIF, CXCL6, CXCL5	0.0444	0.0059	0.2464	0.2143	0.1414	4
EHF	KLK3, KRT8, SPRR1B, SPRR2A,		CDKN1A, MET, MMP1, TNFRSF10B	0.0464	0.0063	0.2269	0.2143	0.0438	4
TIRAP	CXCL2, CXCL3, IL6, IL8,	IL6,	IL12B, IL15, CXCL10, TNF	0.047	0.0064	0.3606	0.2143	0.0696	4
GCLC		FOS, JUN, JUNB,		0.0018	0.0001	0.8637	1	0.1916	3
GCLM		FOS, JUN, JUNB,		0.0018	0.0001	0.8637	1	0.128	3
ZBED1	RPL10A, RPL12, RPS6,			0.0018	0.0001	0.6115	1	0.0354	3
PNPT1	IL6, IL8,	MYC,		0.0018	0.0001	0.667	1	0.0515	3
SLC12A2	SCNN1A, SCNN1G,	SLC4A2,	SCNN1B	0.0081	0.0006	0.4535	0.5	0.1619	3
SLC4A1		FCER1G, FCGR1A, FCGR2A,	C5	0.0091	0.0007	0.4418	0.5	0.2792	3
RTKN	BIRC3, BCL2A1, TNFAIP3,		BCL2L1	0.0119	0.001	0.3728	0.5	0.1417	3
DRD1	EGR1, FOS, JUNB,		TACR1	0.0128	0.0011	0.5053	0.5	0.0747	3
CBFB	COL1A1, COL1A2, COL5A1,		TPSAB1	0.0146	0.0013	0.4325	0.5	0.1673	3
UXT	IL8, NFKBIA, TNFAIP3,			0.0189	0.0019	0.5082	0.6667	0.0433	3
ZIC1	CCND1,	CDKN1B, WNT7A,		0.0214	0.0022	0.3747	0.6667	0.0265	3
MT1E		CEBPA, LEP, LPL,		0.0257	0.0028	0.4084	0.6667	0.152	3
ARRB2		IL1B, IL6, NFKBIZ,	CCL13, TNF	0.032	0.0036	0.3149	0.3	0.3479	3
TYMP	ERBB2, PPARG, TNFRSF1A,		FASLG, DPYD	0.0354	0.0041	0.1778	0.3	0	3
SERPIND1		EGR1, IL1B, IL6,	KLF5, CCL13	0.0359	0.0042	0.2313	0.3	0.0612	3
TANK		IL6, PTGS2, NFKBIZ,	IL12B, TNF	0.0395	0.0048	0.319	0.3	0.0772	3
CASP10	IL6, IL8, SELE,		IFNB1, TNF	0.0402	0.005	0.3267	0.3	0.114	3
KLF6	IGF1R, KRT4,	DLK1,	ENG, GNRH1	0.0402	0.005	0.2461	0.3	0.1744	3
MDK	ACTG2, TAGLN, MYOCD,		CXCL3, CCL13	0.0413	0.0052	0.2397	0.3	0.0611	3
ACTC1		ACTA1, ACTG2,		0.0018	0.0001	0.8186	1	0	2
ACTG2	ACTG2,	ACTA1,		0.0018	0.0001	0.8186	1	0.9093	2
CKS1B	CCNA2, CCNB1,			0.0018	0.0001	0.5419	1	0.0915	2
CKS2	CCNA2, CCNB1,			0.0018	0.0001	0.5419	1	0.4229	2
CMA1		COL1A1, COL3A1,		0.0018	0.0001	0.7911	1	0.2685	2
COL2A1		COL1A1, COL3A1,		0.0018	0.0001	0.7911	1	0.0977	2
COL4A3		COL1A1, COL1A2,		0.0018	0.0001	0.9219	1	0.0664	2
EMD	EGR1, IER3,			0.0018	0.0001	0.4409	1	0.1359	2
FCGR3A	IFNG, TBX21,			0.0018	0.0001	0.6979	1	0.2433	2
G6PC		HSPA5, HYOU1,		0.0018	0.0001	0.6594	1	0.3004	2
HIST1H1C	ACTB, GAPDH,			0.0018	0.0001	0.6185	1	0.2032	2
HTR2C		PPARA, PPARG,		0.0018	0.0001	0.5514	1	0.0286	2
IK		HLA-DRA, CIITA,		0.0018	0.0001	0.6056	1	0.0581	2
IL12RB1		IFI6, OAS2,		0.0018	0.0001	0.6583	1	0.1491	2
MB		HIF1A, HSPB2,		0.0018	0.0001	0.563	1	0.0208	2
NMB	FOS, JUN,			0.0018	0.0001	0.8704	1	0.1293	2
ODC1		PDGFRA, PDGFRB,		0.0018	0.0001	0.5283	1	0.1498	2
OMG		FOS, MYC,		0.0018	0.0001	0.8007	1	0.055	2
PLA2G2A	IL6, IL8,			0.0018	0.0001	0.6166	1	0.1777	2
PLP1	CCL2,	CXCL2,		0.0018	0.0001	0.5454	1	0.0966	2
TRPM2	CXCL3, IL8,			0.0018	0.0001	0.8177	1	0.0566	2
TSC1	PDGFRA, PDGFRB,			0.0018	0.0001	0.5283	1	0.1606	2
TXK	IFNG, EOMES,	IFNG, EOMES,		0.0018	0.0001	0.5334	1	0.1316	2
NPHS2	NPHS1,	CD2AP,		0.0018	0.0001	0.4347	1	0.0287	2
CFLAR	FOS,	FOS, IL8,		0.0018	0.0001	0.5688	1	0.1169	2
RPS6KA4	FOS, JUN,			0.0018	0.0001	0.8704	1	0.1618	2
F2RL3	EGR1, FOS,			0.0018	0.0001	0.8605	1	0.0776	2
RPS6KA5	FOS, JUN,			0.0018	0.0001	0.8704	1	0.0441	2
ZFYVE16	CDKN1A, SERPINE1,			0.0018	0.0001	0.5054	1	0.0801	2
SH2B2		FOS, MYC,		0.0018	0.0001	0.8007	1	0	2
CD160	FOS, JUN,			0.0018	0.0001	0.8704	1	0.0258	2
TPSD1	IL8, PTGS2,			0.0018	0.0001	0.4796	1	0.0404	2
TOR2A	FOS, MYC,			0.0018	0.0001	0.8007	1	0.0532	2
ARID5B	ACTG2, TAGLN,			0.0018	0.0001	0.6033	1	0.076	2
CREB3L1	HSPA5,	SLC1A4,		0.0018	0.0001	0.5488	1	0.2695	2
VSX2		MITF, TFEC,		0.0018	0.0001	0.4514	1	0	2
KDM1A		IL6, CCL2,	CCL13	0.0433	0.0057	0.2832	0.3333	0	2
USP11	BAX, CHUK,		CDKN1A	0.0479	0.0066	0.2602	0.3333	0.3514	2
FGF18	CSF1,	NOG,	RUNX2	0.0479	0.0066	0.2315	0.3333	0.0379	2
MSR1	IL10,	MMP9,	TNF	0.0484	0.0067	0.3703	0.3333	0.591	2
