# Supplementary material for: Correlation set analysis: detecting active regulators in disease populations using prior causal knowledge
Source: BMC Bioinformatics. 2012 Mar 23;13:46. doi: 10.1186/1471-2105-13-46 (PMC3382432; doi:10.1186/1471-2105-13-46)
Supplement: Additional file 4 — Table S2 Active regulators found in the serous ovarian cancer. [file 1471-2105-13-46-S4.XLS]

## Sheet: OV_frac_G_sym
Regulator	Increase Regulatees	Decrease Regulatees	Low-corr-regulatees	FDR	p-value	ave. corr. (regulatee)	fraction	ave. corr. (regulator-regulatee)	# of regulatees
TNF	SERPINA3, ABAT, ABCA1, ACP5, ADAM8, ADM, ADORA2B, ADRB2, AEBP1, AGER, AGT, ALDH2, ALDH3A1, ALDH1A3, AKR1B1, ALOX5, ALOX5AP, ALOX15B, AMPD3, ANGPT1, ANGPT2, ANPEP, ANXA11, BIRC2, BIRC3, BIRC5, APOE, FAS, FASLG, RND3, ASS1, ATF3, ATF4, ATP2B1, BAK1, BAX, CCND1, BCL2, BCL2A1, BCL2L1, BCL3, BCL6, BDKRB1, BDKRB2, CFB, BID, BIK, PRDM1, BMP2, BST2, KLF5, BTG1, C1QA, C1QC, C1S, C3, CASP1, CASP2, CASP3, C…	ACADM, ACADS, JAG1, AGT, AGTR1, AK2, AK3L1, ALAD, APC, BIRC3, BIRC5, APOC2, APOE, AQP5, AQP7, ARF4, ATP1A1, BCKDHA, BCL2, BCL2L1, BCL2L2, BCL3, BGLAP, CA3, CASP1, CASP3, CASP8, CAT, RUNX2, SERPINH1, CCND2, CD247, CD4, SCARB1, ENTPD5, CDC25C, CDH11, CDK4, CDKN1A, CDKN2C, CEBPB, CEBPD, CEBPG, CCR1, CCR5, CCR7, CNN1, COL1A2, COL15A1, CPT1A, CPT2, CRYAB, CSF1R, CTGF, CTSB, CYLD, CYP1B1, CYP2E1, CYP11…	COL4A3	0.0011	0.0001	0.1284	0.1206	0.1488	810
TGFB1	ABCA1, ABCF1, ACLY, ACP5, ACTA2, ACTC1, ACTG2, ACTN1, JAG1, AGTR1, AKT1, ALAD, ALOX5, ALOX5AP, ALPP, ANXA1, ANXA2, APOE, APP, FAS, FASLG, ARF4, RHOA, RHOB, RHOC, ASNS, BAD, BAX, CCND1, BCL2, BGN, BIK, BMP1, BMP4, BMP6, ZFP36L2, BTG1, C1QA, C1QB, C1QC, C1S, C2, CALD1, CALM2, CASP1, CAV2, RUNX2, RUNX1, SERPINH1, CCNB1, CCNG2, CD14, CD80, CD34, CD72, CDC25A, CDH1, CDH2, CDK4, CDKN1A, CDKN1B, CDKN1C,…	ADAM10, ADM, ANGPT1, ANPEP, APOC2, FAS, FASLG, AQP1, RHOA, ATM, BAD, BAX, CCND1, BCL2, BCL2L1, BCL6, BDH1, BMP2, BNIP3L, DST, CASP4, CBR3, CCNA2, CCNB1, CCNE1, CD14, CD80, CD36, CDC25A, CDH1, CDK4, CDKN1A, CDKN1B, CDKN1C, CKS1B, CLU, CCR7, CLDN4, CPT1B, CTNNB1, CTSB, CYP17A1, AKR1C2, DLX5, E2F1, E2F5, ESR1, ETS1, FHL1, FLI1, FLT1, FN1, GABRG1, GAD1, GAS1, GATA3, GBP1, GBP2, GFAP, GCLC, GNRH1, GRI…	AGTR2	0.0011	0.0001	0.1333	0.129	0.2157	643
IFNG	A2M, ACO1, ADM, ADORA2B, JAG1, AIF1, BIRC2, FAS, FASLG, RHOB, ASL, ASS1, ATF3, ATF4, AZGP1, B2M, BACH1, BAK1, BAX, BCL2, BCL2A1, BCL6, CFB, CEACAM1, BID, BRCA2, BST1, BST2, BTG1, SERPING1, C2, C3, C3AR1, C5AR1, CAMK4, CASP1, CASP2, CASP3, CASP4, CASP6, CASP7, CASP8, CASP9, CASP10, RUNX2, CBR3, CCND2, CD86, CD38, CD40, CD44, CD63, CD74, CDKN1A, CEBPB, CEBPD, CFTR, CISH, CLCN2, CCR1, CCR5, CNN3, KL…	ABCA1, ACO1, ACTB, ADCY5, ADM, JAG1, AGT, AGTR1, FAS, ABCC6, ARG2, ATP1A1, AZGP1, BAX, BCL2, BCL2A1, BCL2L1, DST, C1QB, CAPN3, CASP3, CASP9, CAT, CCNA2, CCND2, CD9, CD86, CD36, SCARB1, CD44, CD63, CD72, CDH13, CDK2, CFTR, CHI3L2, CCR1, CCR5, COL1A1, COL1A2, MAP3K8, CSF1, CTSD, CTSZ, CX3CR1, CYBB, CYP11A1, CYP27A1, DDB1, DIO1, DUSP1, E2F1, EGR2, ELAVL1, SLC29A1, EPOR, FAH, FASN, FCGR2B, FGF2, FKBP…	GRM8	0.0011	0.0001	0.1614	0.1927	0.1821	555
IL1B	A2M, SERPINA3, ACPP, ACTB, ADM, ADORA2B, ADRB2, ALDH1A1, AKR1B1, ALOX5, ALPL, AMPD3, ANGPT1, SLC25A4, BIRC2, BIRC3, APLP1, APP, FAS, RHOB, ASS1, ATF3, ATF4, BCL2, BCL3, BDKRB1, BDKRB2, BMP2, BMP6, C1S, C3, CASP4, CAV1, SERPINH1, CD14, CD40, CD44, CD69, CEBPB, CEBPD, CFTR, CHI3L1, CISH, CCR8, PLK3, COL7A1, MAP3K8, CP, CLDN3, CSF1, CTSB, CTSS, DAB2, GADD45A, DDX5, DEFB4, RCAN1, HBEGF, DUSP1, EDN1, …	AGTR1, ANGPT1, BIRC2, BIRC3, APOA1, APOC2, APOE, FAS, ATP1A1, BCL2, BGN, CAT, CD4, CD59, COL2A1, CPB2, CTSB, CYP2E1, CYP11A1, DLX5, EGR1, ELAVL1, FABP5, FBP1, GAD1, GCK, GFAP, GHR, GNAS, GNL1, GNRH1, GPD1, GRB7, GSK3B, GSTA1, GSTA2, HLA-DRA, HMOX1, HES1, HSPA9, HSP90AB1, ICAM2, IGF1, IGFBP4, IGFBP5, IL1R1, IL4R, IL6, IRF7, IRS1, ISL1, IVD, SMAD7, ME1, CIITA, MMP2, MMP11, MX1, NFKBIA, NFKBIB, NKX6…	AKR1C4	0.0011	0.0001	0.1316	0.1279	0.2055	408
IL6	A2M, SERPINA3, AGT, AHR, ANPEP, ANXA1, APOA1, FAS, FASLG, ARL4D, ATF3, BAK1, CCND1, BCL2, BCL2L1, BCL3, BGN, PRDM1, BRCA1, C1S, C3, C5AR1, CASP1, CASP7, CCNB1, CD8B, CD36, CD38, CD74, CDC6, CDC20, CDC25A, CDKN1A, CDKN1B, CDKN2B, CDKN2D, CDKN3, CEBPB, CEBPD, CENPA, CENPE, CHEK1, CISH, CKS2, CLU, CCR1, CCR5, KLF6, CP, CTSL1, DCN, GADD45A, DHFR, DNMT1, DUSP1, E2F1, E2F2, E2F4, EGR1, EMR1, ENO1, ESR1…	ACP5, APOE, FAS, FASLG, ATP2A2, BAK1, BAX, CCND1, BCL2, BCL2L1, BMP2, CCNA2, CD7, CD74, CDC25A, CDKN1A, CPB2, CST3, CTSK, DUSP1, ELN, EPB41L2, EVI2A, EVI2B, FLT3, GCK, CXCL3, HBB, HLA-DMA, ID2, IFNG, IGFBP3, IGFBP6, IL4R, IL6ST, IL7R, IL16, IRF1, IRS1, LIFR, ME1, MSR1, MYB, MYC, MYLK, OXTR, PDE1A, PLA2G2A, PLCL1, PPARA, PPARG, RRAS, CCL11, CCL13, SELE, SELL, SLC14A1, SLCO1A2, SRC, STAT1, STAT3, T…	ANG	0.0011	0.0001	0.1422	0.1465	0.1612	325
IL13	ACADVL, ADAM8, ADORA1, ADORA2B, ADORA3, JAG1, ALOX5AP, AMPD2, ANGPT1, ARG2, ATF3, BGN, BLVRA, BTF3, C1QA, C1QC, C3, CASP8, CD1B, CD1C, CD1E, CD52, CTSC, CHN2, CISH, CLCN3, CCR5, COL1A2, COL3A1, COL6A2, CTSB, CTSE, CTSK, CTSL2, CTSS, DHCR24, DLG3, EGR1, EPAS1, F13A1, FABP4, FKBP1A, FN1, GAS6, GATA3, GPX3, GSN, GZMA, CFH, HK1, HSD11B1, TNC, IARS, IGF1, IL1B, IL1R1, IL1RN, IL6, IL8, IL13RA1, IL13RA2…	ABCA1, ACP5, TRIM23, RND3, CEACAM1, BMP6, BMP7, C3, C3AR1, CALB2, CASP1, CASP3, CASP6, CASP8, CASP9, CCNG2, CD14, CD37, CD48, CHM, LYST, CCR5, COL5A1, CTSK, CYBB, CYC1, DEFB4, DNASE2, EGR2, F5, FCGR1A, FMO1, FMO3, GABRE, GPLD1, GPX4, HES1, ID1, IDH2, IFNGR1, IL1B, IL6, IL8, IL13RA1, IL16, IRF2, KCNJ15, LTA4H, MMP3, MMP13, MN1, MT1X, NFATC1, NFKBIB, NID1, OXTR, PDE3B, SERPINF1, PGGT1B, PREP, MAP2K…	ADA	0.0011	0.0001	0.1522	0.1681	0	278
IL4	ACP5, AIM1, ALOX5, ALOX5AP, FAS, BAG1, BCL2, BCL2A1, BCL2L1, BCL3, PRDM1, BMP4, C3, CASP2, CASP3, CD8A, CD80, CD86, CD36, CD40, CD69, CDKN1A, CEBPD, CISH, CLCN4, CCR8, COL1A1, COL6A2, CPT2, CSF1, CSF3R, VCAN, CYP1B1, DMD, DPP4, DUSP6, EGR2, SERPINB1, FABP4, FBN1, FCER1A, FCER1G, FCGR2A, FCGR2B, FCGR3A, FOXC1, FN1, FOS, FOSB, XRCC6, GATA3, GATA6, GJA5, CXCR3, CXCL3, GUCY1B3, GZMA, GZMB, HLA-DMA, H…	ACP5, ALOX5, FAS, CCND1, BCL2, BCL2L1, BCL3, PRDM1, DST, CD14, CD22, CD80, CD86, CD38, CD40, CD72, CEBPG, CHI3L1, CISH, CCR5, CTGF, CTSK, DEFB4, DPT, F2R, F2RL1, FCGR2A, FCGR3A, GAS1, GATA3, GBP1, GJA4, CXCR3, GPX4, CXCL3, HP, ICAM1, IFNAR1, IFNAR2, IFNG, IL1B, IL1RN, IL2RB, IL6, IL6R, IL7R, IL8, IL10, IL12A, IL12RB2, IL15, CXCL10, IRF7, ISG20, ITGA2, JUN, KCNN2, KIT, LGALS1, LIF, LTB, CD46, CIIT…	ALOX12	0.0011	0.0001	0.1611	0.1918	0	274
IL1A	SERPINA3, ADORA2B, JAG1, ALDH1A1, ALOX5, ALOX5AP, BIRC2, BIRC3, APOD, AQP1, AR, RHOA, BCL3, CFB, BMP2, C1S, C3, RUNX1T1, CCNT1, CD44, CD59, CD69, CDK2, CDK4, CDKN1A, CDKN1B, CEBPD, CLU, COL7A1, CRABP2, CSF1, CTSK, CTSS, DEFB4, DPP4, HBEGF, DUSP1, EDN1, ELF3, ELK3, EPOR, F2RL1, F3, FGF2, FGF7, FGFR1, FLT1, FOS, FOSL2, FTH1, GALNT2, GCH1, GFRA2, CXCL1, CXCL2, CXCL3, HK2, HMOX1, HSD11B1, HSPB1, HSPB…	ALDH1A1, ALDH2, ALDH3A2, ASAH1, ALDH7A1, BCL2, C18orf1, CDK2, CDKN1A, FOXN3, COL4A5, CTGF, CYP11A1, CYP17A1, EPHA2, SLC29A1, EPHB4, F8, FOS, GALC, GRP, GSTA4, IDH2, IL11RA, IL18, ITGB5, KIT, LAMA4, LMNA, LPP, MAGEA11, ME1, KITLG, MITF, MYH10, NFKB1, NFKBIA, PCNA, PLS3, PPARG, MED1, PPP2R5C, PRKCI, RYK, CXCL12, SLC2A3, SLIT3, SRI, NEK4, NR2F2, TFRC, TGFBR3, UBE2N, VDAC2, RECK, DYRK2, SLC25A12, SYN…	ACOX1	0.0011	0.0001	0.1426	0.1574	0.1224	257
IFNB1	ANXA2, APAF1, FASLG, BCL2L2, BCL3, CFB, DST, SERPING1, C1QB, C2, CALM2, CALM3, CAPN1, CASP7, CASP9, CD4, CD80, CD86, CD38, CD40, CD63, CD69, CDKN1B, CDKN1C, CLK2, CCR1, CCR5, COX4I1, COX6A1, COX6C, CREM, DAXX, DDIT3, E2F1, ENO1, ENO3, ETV4, FGF9, FOSL2, FTH1, FTL, IFI6, GAD1, GAS6, GBP2, GBP3, GCH1, GEM, CXCR3, GRB14, CXCL2, CXCL3, GSTP1, HINT1, HLA-A, DNAJA1, HSPA4, HSPA9, ICAM1, ICAM2, IFI16, I…	ACP5, ALDH1A1, ALDH2, ATP2B1, ATP6V1A, BCL2, CD1A, CD3G, CD9, CD80, CD86, TNFSF8, CD40, VCAN, CTSK, E2F1, FGF2, FOS, GLUD2, NR3C1, CXCL1, NRG1, HNMT, IFNG, IL1A, IL1B, IL8, ITGAM, ITGAV, ITGB3, KDR, MCM6, MGST1, MGST2, MMP9, MYC, NMT1, PPARG, PTGS1, RAD51, RAD52, RPL23A, RPS24, SLC3A1, TGFBR3, TLR5, TNF, TRAF5, PDHX, TPST1, CDK10, SOCS1, ABCC3, AP1S2, CP110, ATP6AP2, ABCC4, MERTK, TCFL5, LAT, PLE…	REG1A	0.0011	0.0001	0.1516	0.1697	0	249
MYCN	ALDH1A1, ALDOA, ANK2, APEX1, APOA1, FASLG, BARD1, CCND1, BID, FMNL1, CENPE, DDX1, E2F1, E2F2, E2F5, EEF1A1, EEF1B2, EEF1D, EEF1G, EEF2, EGFR, EIF4A1, EMP2, FAU, GAPDH, GRN, HMGA1, HSP90AA1, HSP90AB1, HSPD1, ID2, ITK, KIT, FADS3, MAL, MAP1A, MCM2, MCM3, MCM4, MCM5, MCM6, MCM7, MMP2, MRE11A, ABCC1, NACA, NBN, NCL, NME1, NPM1, NUMA1, ODC1, OVGP1, PMP22, POLR2L, PSMA7, PSMB6, PSMB7, PTMA, RFC3, RPL3,…	ACTB, ACTG1, ACTN4, B2M, BID, CAV1, CDC42, CDH11, CLU, COL1A1, COL4A1, COL5A2, COL8A1, CTGF, EIF4G2, FBN1, FN1, GRB2, HLA-A, IGFBP7, INHBA, ITGA2, ITGA3, ITGB1, LGALS1, MAP4, MYH9, NRCAM, NUCB1, SERPINE1, RPL10, S100A10, SDC2, SLIT3, SPARC, TAGLN, TGM2, TIMP2, TNFRSF1A, TPM1, VIM, ZFAND5, ZYX, PDIA4, ZEB2, MRC2, ARPC1B, CITED2, TUBA1B, NDRG1, BASP1, PGRMC2, CKAP4, FKBP9, DULLARD, DKK3, TMEM176B, …	HOXC10	0.0018	0.0002	0.1362	0.1328	0.1015	248
F2	ALDH1B1, AKR1B1, ANGPT2, ANXA3, BIRC2, BIRC3, RHOB, ARNTL, BMP4, BOK, DST, CAD, CALD1, CALR, CASP1, CASP2, CASP3, CBR3, CCND2, CCNH, CD44, CDKN1A, CLU, CLIC1, COL1A1, COL4A1, KLF6, CSK, CTGF, CTPS, CD55, RCAN1, DTNA, HBEGF, DUSP1, ECE1, EDN1, EGFR, EGR1, EIF4A1, EPB41, EREG, ETS1, F2R, F2RL1, F3, FGF2, FHL1, FOXO3, FLNA, FLT1, FN1, FOS, FOSB, FOSL2, GART, B4GALT1, GLRX, CXCL1, CXCL3, HIVEP1, HMGA…	ENTPD1, CDKN1A, F2R, GAS1, GAS6, GRB14, ID1, ID3, IFIT3, IGF1, IGFBP4, IGFBP5, SMAD6, NFKBIA, NOS3, NPY1R, PLAU, PRRX1, PROS1, SOX4, TLR2, LPIN1, MACF1, DKK3, CDON,	CD19	0.0128	0.002	0.1325	0.1262	0	234
CDKN1A	ACTG2, JAG1, AMPD2, APP, CCND1, C3, TPP1, CTGF, CTSB, DECR1, DNASE1L1, DSC2, EEF1A1, FN1, GAA, SFN, GRN, IL1B, INHBA, ITGB3, KRT18, LAMB2, LGALS3, LGALS3BP, LIPA, NFE2L1, NKTR, SERPINE1, PLAT, PODXL, PSAP, RAB13, RB1, RBL2, RRAS, SAA1, SAA2, SHC1, SIAH1, SLC16A2, SOD2, SOX9, TGFA, TGM1, TGM2, TNFAIP6, SSPN, HIST2H2AA3, HIST1H2BJ, USP8, IL32, UBE2L6, COG1, KIAA0101, MVP, OPTN, MBNL2, LRRC17, PCGF3…	ACP1, ACTB, BIRC2, BIRC5, APP, ATRX, CCND1, BUB1, BUB1B, CCNA2, CCNB1, CDC6, CDC20, CDC25A, CDC25B, CDKN3, CENPA, CENPF, CHEK1, CKS1B, CRYAB, CTGF, CTSB, CTSK, DDX11, EZH2, FANCG, FAT2, FOXM1, SLC37A4, GRN, CXCL2, H2AFZ, HMGB1, HMGB2, HMMR, HNRNPA2B1, CYR61, IL1B, IL1R1, IL6, ING1, INHBA, KIFC1, LGALS3, LIG1, LMNB1, MAD2L1, MCM2, MCM3, MCM4, MCM6, MCM7, MKI67, MMP1, MMP2, MMP3, MYBL2, MYC, NPM1, …	CDH1	0.0011	0.0001	0.1746	0.2228	0.108	233
IL10	ADM, ADORA2B, ANGPT1, FASLG, ARG2, BCL2, BCL2A1, BCL2L1, BCL3, PRDM1, BMPR1A, CASP4, CCND3, CD14, CD80, CD44, CD72, CDH13, CDKN1A, CDKN2D, CHGB, CHI3L2, CISH, CCR1, CCR5, CCR7, MAP3K8, CR1, CSF1, VCAN, CTSZ, CX3CR1, DCN, TSC22D3, DUSP1, ELN, ETV5, FCGR1A, FCGR2A, FCGR2B, FKBP5, FLT1, FOS, FPR1, FZD2, GJA1, GK, CXCL1, CXCL3, HIVEP2, HMOX1, HSPD1, IFNG, IGFBP4, IL1A, IL1B, IL1RN, IL4R, IL6, IL7, IL…	ALOX5AP, BIRC2, FASLG, RHOB, BCL2, BCL2A1, BCL2L1, CFB, C2, C3, CAPN2, CASP2, CASP6, CASP9, CAV1, CCND2, CCND3, CD27, CD80, CD86, CDKN1A, CCR7, CSF1, CTLA4, DFFB, FOS, GAPDH, GAS2, CXCR3, CXCL2, CXCL3, HMOX1, HSPA1L, ICAM1, IFIT2, IFNG, IL1A, IL1B, IL6, IL8, IL12A, IL13RA2, IL18, CXCL10, IRF1, ITGA5, JUN, LTB, MCL1, CIITA, CXCL9, MMP13, MMP14, MYCL1, GADD45B, NEU1, NFKBIB, SERPINB2, PDE4B, PIM1, …	BAD	0.0011	0.0001	0.185	0.2508	0.2602	227
FGF2	ACPP, ACTA2, AKR1B1, ANGPT2, ANPEP, BIRC5, AREG, ATF4, BAG1, CCND1, BCL2, BCL2L1, BGLAP, BMP4, KLF5, C3, CAPZA2, RUNX2, RUNX1, CBFB, CCND2, CCNE1, CD44, CDC5L, CDH1, CDH2, CDK4, CDKN1A, CDKN1B, CHRM3, CISH, PLK3, COL1A1, COL1A2, COL2A1, COL3A1, COL16A1, COX7A2, CP, CRABP1, CSF1, CST6, CTGF, CTSB, CTSD, CTSK, CTSL1, CTSS, DACH1, DAD1, DCN, GADD45A, DDIT3, DDX3X, HBEGF, EDNRA, EGR1, EGR2, CTTN, ENO…	AGTR2, ALPL, AR, BCL2, BCL6, BGN, BMP4, CCNE1, CDH1, CDKN1A, CDKN1B, COL1A1, COL1A2, COL3A1, ELN, F3, FGFR2, GBP1, GRIN2A, TNC, ICAM1, IGF1, IGF1R, IGF2, IGFBP2, LOX, MEOX2, MMP9, MMP13, PDGFRA, PDGFRB, PGR, SERPINE2, PITX2, PLAU, PPARG, PRKAR2B, PRKCE, S100B, CCL2, SDC1, SELE, SMTN, SPARC, TGFB1, UGT2B17, VCAM1, VEGFA, VIM, ASPN, CIDEC,	ATP2A2	0.0033	0.0004	0.1348	0.1329	0.1198	227
IL5	ALOX5AP, BIRC3, FAS, AREG, RHOH, ATF4, BCL3, CEACAM1, PRDM1, C3, CASP4, CCNH, CD44, CD63, CD69, CISH, CCR1, CCR5, CREB1, MAPK14, CTSH, CD55, GADD45A, DYNC1H1, HBEGF, DUSP5, DUSP6, E2F1, EGR1, EGR2, EGR3, ENO1, ENO3, ETF1, FOSL2, GATA2, GTF3C1, HDAC2, HDGF, CFHR1, CFHR2, HIF1A, HLX, HMGCR, HSPA6, TNC, ICAM1, IDI1, IL1A, IL1B, IL5RA, IL8, IL11RA, IRAK1, IRF1, ITGAL, ITGAM, ITGB2, LCP2, LIMK2, LMNB1…	ADAM10, ADAR, FAS, ARNT, BCL2, ZFP36L2, CASP7, CD44, LYST, CYBB, DDB1, EIF4G1, ERCC2, FOXM1, FUCA1, NR3C1, HCFC1, HEXA, HIVEP2, ID2, IKBKB, IL5RA, IL6ST, INCENP, ITGAL, ITGAM, KPNA3, CD180, MXD1, MYC, PIM1, PIK3CD, PIK3R1, PLD1, MAPK9, EIF2AK2, PTPRC, PTPRJ, RARA, RELA, RGS2, RNF2, SELL, SFRS1, SLA, SNX2, SORL1, SRF, SSR3, SYK, TMPO, TRAF1, WRN, ZNF22, CXCR4, MTMR1, BAZ1B, PSTPIP2, MAPKAPK2, MATR…	AP1G1	0.0275	0.0054	0.1334	0.124	0	201
CSF2	ADCY7, ADRBK2, ALOX5, ALOX5AP, ANPEP, ANXA1, ANXA11, BIRC5, FAS, ARG2, RHOA, ARRB1, BAG1, BAX, BCL2, BCL2A1, BCL2L1, BCL3, BSG, C3, CASP1, CASP2, CASP3, CASP4, CCND2, CCND3, CD4, CD14, CD86, CD38, CD40, CD44, CD47, CD69, CDKN1A, CISH, CCR1, CCR5, COL8A1, CREB1, MAPK14, CSF1, CSF1R, CYBB, GADD45A, HBEGF, EDN1, EGR1, EMR1, EPHA4, F3, PTK2B, FCGR2A, FCGR2B, FOS, GATA2, CXCR3, CXCL2, HBB, HLA-DMA, HL…	ABCA1, APOC1, APOE, BAD, BAX, CFB, CASP3, CD14, CD74, CDKN1A, CSF1R, EPOR, F2R, F2RL1, FCGR1A, FOS, GABPA, HLA-DMA, HLA-DMB, IFNG, IGF1, IGFBP3, IL5RA, ILF3, CXCL10, IRAK1, ITGB5, CXCL9, MYB, NFKBIA, NFRKB, REL, CCL2, CXCL11, SELL, SELP, TLR4, TLR5, TNFAIP1, TNFRSF1A, TNFRSF1B, TRAF1, CXCR4, NR1H3, AKR1A1, MAP3K2, TRIB2, VTCN1,	FABP7	0.0011	0.0001	0.1648	0.2001	0	196
IL2	ADA, AHR, APEX1, FAS, FASLG, BAG1, BAX, BCL2, BCL2L1, CEACAM1, PRDM1, BYSL, C3, CASP3, CCND2, CCND3, CCNE1, CD2, CD247, CD8A, CD44, CD48, CD69, CDK6, CDKN1A, CTSC, CISH, CCR1, CCR5, CCR7, CCR8, CNR1, CPD, CREB1, CSF1, CSF1R, CTLA4, CTSB, CTSD, CTSW, CX3CR1, CYP51A1, DKC1, DPP4, DUSP5, E2F4, ENPEP, FOS, GAPDH, GATA3, GBP1, CXCR3, CXCL3, GZMH, GZMA, GZMB, HCK, SLC29A2, HSPB1, IFNG, IFNGR1, IFNGR2, …	BCL2L1, CDKN1B, CMKLR1, CTSK, CTSO, CTSS, TSC22D3, EVI2A, FUCA1, CXCR3, GZMK, IL1R1, IL6, IL7R, IL16, LYN, MYC, ABCB1, PIK3R1, MAPK1, RORC, XCL1, SORL1, VEZF1, CXCR4, CFLAR, CTDSP2, PDCD4, TRIB2, AHNAK,	GARS	0.0011	0.0001	0.1684	0.1998	0	185
MAPK1	ACO1, AMY1A, APOA1, FAS, AR, CCND1, BCL2A1, BGN, CCNF, COL1A2, COL7A1, DOM3Z, ECE1, EDNRB, EGR1, EIF4EBP1, ELK1, ERCC1, F3, FGF2, FLNC, FOS, FOSL2, GLS, HSD11B1, IGFBP7, IL6, ITGA2, ITGAM, ITPR2, LAMA4, MAOB, MCL1, MECP2, MMP1, MMP9, MSH5, NFIL3, PITX2, PTGS2, RRM2, S100A4, S100A10, CCL5, SLC20A2, SMARCC1, SREBF1, STAR, STAT1, AURKA, TNF, TRPC1, TWIST1, UBE2I, VDR, VLDLR, WIPF1, ZNF184, EVI5, ADA…	ADAR, CFB, BST2, C1S, CSTA, CTNNA2, EIF4EBP1, FASN, FN1, IFI6, GBP1, HBA2, HBB, HLA-B, HLA-C, HLA-E, IFI16, IFI27, IFI35, SP110, IFIT2, IFIT1, IFIT3, IRF7, ISG20, KRT17, LGALS3BP, MEOX2, MX2, NT5E, OAS1, OAS2, OAS3, PLSCR1, PML, PRKG1, MAPK13, EIF2AK2, PSMB8, PSMB9, PSME2, PTEN, SCNN1A, CCL5, CXCL11, SECTM1, SP100, SPOCK1, TRIM21, STAT1, STAT2, TAP1, TGM2, THBS1, TIMP1, TLR3, TRIM25, IFITM1, BLZF…	PRSS12	0.0011	0.0001	0.1723	0.215	0.1101	179
VEGFA	ACADM, ALAS1, ALDH2, ANGPT2, ANPEP, SLC25A5, BIRC5, ATP5G2, ATP5G3, ATP5O, BCAT2, CCND1, BCL2, BCL2A1, CEACAM1, BMP2, BTK, TSPO, CAV1, RUNX2, CBFB, COL1A1, MAP3K8, COX5B, COX6B1, COX8A, CREBBP, CTGF, CTSS, CD55, DECR1, RCAN1, HBEGF, DUSP4, DUSP5, ECE1, EFNB2, EGR1, EGR3, ENG, ETFA, ETS1, ETS2, ETV4, ETV5, F3, FABP4, ACSL1, FGF2, FGFR1, FLT1, FN1, FOS, HIF1A, HK1, HLX, HMOX1, NR4A1, HSD17B1, HSP90…	AK3L1, ARG2, BAX, CAV1, DBT, EPHB4, GBP1, NR4A1, ICAM1, KDR, MEOX2, SERPINE1, SOD2, TIMP1, TIMP2, SCO2,	CST2	0.0059	0.0008	0.1356	0.1364	0.0877	177
STAT5A	AIF1, BIRC3, FAS, AR, CCND1, BCL2, BCL2A1, BCL2L1, BMI1, BTG1, RUNX2, CCNG1, CD36, CDKN1A, CEBPB, CTSC, CISH, DAPK1, GADD45A, NQO1, DUSP6, EHHADH, ELK3, EPB41, ESR1, ETS1, FABP4, FCGR3A, FGF7, FOXC1, FLI1, FOSB, GRK5, GZMA, HBA2, HBB, HCK, HK3, HMGCR, ID1, ID2, ID3, IFNG, IGF1, IL2RA, IL2RB, IL6, IL7, IL15, IRF7, ITGAL, JUNB, KLRD1, LEPR, LIF, LTBP1, LY75, LYN, MAOA, MCL1, MYC, NFE2, PDGFRB, PIM1…	AIM1, APOC2, FAS, ATM, BCL6, BDNF, KLF9, C5, CASP1, CASP2, CASP3, CASP4, CASP6, CASP8, CASP9, CCBL1, CD44, CD48, CDKN1A, CEBPD, CHEK1, GADD45A, EGFR, FOSL2, IRF1, IRF2, LTB, LTBR, MSX2, MYCN, ENPP2, SERPINA1, SERPINE2, RAB27A, RPA1, TDO2, TNFRSF1A, TNNC1, TRAF1, TRAF2, TRAF3, TNFSF4, TYROBP, ZKSCAN1, CXCR4, TNFRSF25, TNFRSF14, TNFRSF11A, TRAF4, PDE4DIP, TANK, SAE1, AAK1, ANGPTL4, WIPI1, GPRC5C, C…	ANK1	0.0297	0.0061	0.134	0.1286	0.1326	163
TNFSF11	ACP5, ADORA2B, AIF1, FAS, AQP9, RHOB, BST1, C3AR1, CAPN2, CD40, CD44, CCR1, CSK, CSRP1, CTSK, DAB2, DMPK, RCAN1, DUSP1, ECT2, EGR2, EMR1, ETS1, FGR, FHL2, FOXM1, FOS, FPR1, GABPA, GCH1, GLRX, CXCL3, GTF2H1, HCK, HCLS1, HRH1, ICAM1, IGF1, IL1A, IL1B, IL1RN, IL6, IL15, ILF3, IRF4, ITGA5, ITGAV, ITGB3, ITPKB, JUN, JUNB, STMN1, LIMK1, CXCL9, MMP9, MYC, GADD45B, NAB2, NEK2, NFATC1, NFATC3, NFIL3, NFKB…	CD14, EMR1, ESR1, IL6, ITGAM, NFKBIA, TNF, TRAF6, CUL4A, MAFB, SENP2,	BCL2L1	0.0011	0.0001	0.1593	0.1986	0.0757	148
DMD	CHRNA1, ACSL1, HSPA1L, IGF2, MGST3, NDUFB4, PPP1R1A, RORC, SOS1, TNNT2, VLDLR, VEZF1, DGKE, PEX11A, USP2, XPR1, AP3S2, TUBA1B, RAB21, ANKRD1, TFCP2L1, CLIP4, TUBA1C,	A2M, ACTG1, ANG, ANXA1, APOC1, KLF5, SERPING1, CAPG, CASP3, CASP4, SERPINH1, CCND3, CD53, CDKN1A, CKMT2, CNN3, COL1A2, COL3A1, COL6A1, COL6A3, CRIP1, CSTB, CTSB, CTSH, CTSK, CTSL2, CTSO, CTSS, DAB2, EEF1A1, EMP1, FN1, FOLR2, GAMT, CFH, HLA-DQB1, HLA-DRA, HLA-DRB1, HLA-E, HMOX2, TNC, ID2, ITGB2, LCP1, LDHB, FADS3, LSP1, M6PR, MAN2A1, MB, MCAM, ME1, MGAT2, MMP14, MSN, MYO1F, NCF2, NCF4, OGN, OXCT1,…	CLTA	0.0011	0.0001	0.1543	0.1795	0.0807	146
E2F1	APAF1, BIRC5, ATM, BAD, BAK1, CCND1, BCL2, BID, BNIP3, CALM2, CALR, CASP2, CASP3, CASP7, CASP8, CASP9, CCNA2, CCNB1, CCND3, CCNE1, CD9, CDC6, CDC25A, CDKN1A, CDKN1B, CDKN2A, CDKN2C, CDKN2D, CES1, COX4I1, CYC1, DHFR, DUSP1, E2F2, E2F3, E2F6, ENO2, FGF2, FGFR3, FHIT, FOXO1, FOXO3, ID3, IL1B, LGALS1, MCM2, MCM3, MCM5, MCM6, MCM7, MAP3K5, MLH1, MMP1, MMP3, MMP16, MT1G, MYBL2, MYC, MYCN, NCL, NEO1, NP…	AR, CCND1, BCL2, CDKN1A, CDKN1B, MCL1, SERPINE1, PCNA, PLAU, SOD2, VEGFA, YY1, DMTF1, PNRC2,	ARHGAP4	0.0163	0.0027	0.1394	0.1413	0.2017	136
E2F4	CCND1, CCNA2, CCNB1, CCNE1, E2F2, FGF7, MYC, RB1, RBL1, ASF1B,	BARD1, CALM2, CALR, CDC6, CDC25A, CDC25C, CENPA, CENPE, CHEK1, CSTF1, CYP27B1, DDX11, DHPS, E2F2, E2F3, EPAS1, FANCD2, FGF7, GTF2H4, H2AFX, HNRNPA1, ID3, KIF22, MAD2L1, MFAP1, MLH1, MTHFD1, MYC, NAP1L4, NASP, NCL, NEK2, NFE2L1, PLK1, PLSCR1, PRIM2, PKN2, PRKCSH, PRKDC, PRPSAP1, RABIF, RAD51, RB1, RBBP5, RBL1, RECQL, RFC2, BRD2, RPA3, RPS16, RRM2, SFPQ, SFRS2, SLC3A2, HLTF, SNRPC, SRPR, SUPT4H1, M…	COX7C	0.0011	0.0001	0.1685	0.2067	0.08	130
IRF7	ADAR, AMD1, ARF4, ATP5A1, CALR, CASP4, CCNC, CCNG1, MS4A1, CD22, CD80, CD40, FGFR4, IFI6, GBP1, GBP3, GLUD2, GTF2B, HMGCS1, DNAJA1, IRF8, ID2, IFI16, IFI35, IFIT2, IFIT1, IFIT3, IL15, IL15RA, CXCL10, INSIG1, IRF1, ISG20, JAK2, LIPA, MAT2A, MAX, MCL1, MFAP1, MICB, MSH2, MX1, MX2, MXI1, MYD88, NFE2L2, NFIL3, OAS1, OAS2, OAS3, SERPINE1, PAK2, PCBP1, PDCD2, PLSCR1, PMAIP1, PPP1R2, PRKAR1A, MAPK9, PSE…		BCL2L1	0.0011	0.0001	0.2097	0.2899	0.2619	130
RELA	APP, FAS, FASLG, BCL2, BCL2A1, BCL2L1, BMP2, BRCA2, CD40, CD69, CDKN1A, CCR5, CYBB, DUSP1, ENG, F3, FN1, FOS, GJB1, CXCL1, CXCL2, CXCL3, HLA-B, NR4A1, ICAM1, IL1B, IL2RA, IL6, IL8, IL18, CXCL10, LUM, MMP3, MYC, NFKB1, NFKB2, NFKBIA, PDGFB, SERPINE2, PIGR, PIM1, PLAU, PRKCD, PTEN, PTGS2, RELB, S100A3, SAA1, SAA2, CCL2, CCL5, CCL13, CCL20, CXCL6, CX3CL1, SOD2, SRF, TLR2, TNF, TNFAIP3, VCAM1, CXCR4,…	BRCA1, KLF5, CASP8, CHKA, CNN1, COL1A1, COL2A1, DUSP6, EDN1, EGR2, EPHA2, ELN, EXTL3, GLRX, CXCL2, CXCL3, NR4A1, ITGA2, JUN, KRT7, LBR, DNAJB9, ODC1, PDE4B, PIK3CB, UBL3, PTEN, RSU1, S100A11, SAT1, SEL1L, SLC2A1, SOX9, SRP72, SSR3, TPP2, HSP90B1, WARS, SF1, EIF3J, MPDZ, TNFRSF10B, TNFRSF10A, APLN, IER3, CCPG1, TBRG4, PDIA4, HNRPDL, SLC35B1, MGEA5, PLK4, PHLDA1, SLC35D1, CHIC2, STEAP1, SH3GLB1, TN…	JAG1	0.0011	0.0001	0.1437	0.1589	0.1123	129
CSF1	ACACA, ACACB, ACP5, ANPEP, APOE, CCND1, BCL2, CCND2, CD4, CD36, CD44, CDH5, CDK4, CDKN1A, CDKN2D, CCR5, COL3A1, CP, CPE, CSF1R, CTSK, CYP11A1, CYP17A1, DCK, DNMT1, DUSP1, EGR1, EGR2, EGR3, SLC29A1, ETS2, F2R, F2RL1, FASN, FCGR2B, FN1, FOS, CXCR3, HSPA5, IRF8, IFNG, IFNGR1, IGF1, IGFBP2, IGFBP3, IL1A, IL6, IL6ST, IL8, IL10RA, IL18, IRF7, ITGA5, ITGAM, ITGAV, ITGB3, ITGB5, JUN, JUNB, KCNJ2, MAP3K3,…	APOC1, CA2, CD14, CD47, CD68, CSF1R, IGF1R, IL6, IL12A, ITGB5, NPY1R, PRKACA, PRKCA, PTPRO, CCL3, TLR1, TLR2, TLR5, TNF, ITM2B, MAFB, RAMP2, TLR6, MPEG1,	BCL2L1	0.0011	0.0001	0.1691	0.1871	0.234	120
IFNA2	PARP4, FAS, B2M, CEACAM1, BST2, C1S, CASP4, CDKN1A, CDKN2A, CDKN2B, CISH, CNP, DPP4, EGFR, IFI6, GBP1, GBP2, GCNT2, GEM, HIF1A, HLA-A, HLA-B, HLA-C, HMGCS1, IFI16, IFI27, SP110, IFIT2, IFIT1, IFIT3, IL10, IL12RB2, CXCL10, IRF1, IRF5, IRF7, ISG20, LGALS3BP, MAL, CXCL9, MT1B, MT1G, MT1M, MT1X, MT2A, MX1, MX2, OAS1, OAS2, OAS3, ENPP1, SERPINB9, PLSCR1, PMAIP1, PML, EIF2AK2, PSME1, RB1, CXCL11, SDC1,…	ALOX5, AOX1, BIRC5, FGF2, GNAS, IL2RA, MMP9, MYC, RGS14, FAM49B, G6PC3,	CYB5A	0.0011	0.0001	0.2372	0.3505	0	118
IKBKB	ABCA1, ACP5, AEBP1, AMPD3, BIRC2, BIRC3, FAS, BCL2L1, BMP2, KLF5, C3, CDH13, CEBPB, CLU, CCR1, CP, CSF1, CTSB, CTSK, CTSZ, CYBA, DCN, RCAN1, DUSP6, E2F5, EREG, FOXF2, FOS, GBP2, GCH1, GM2A, GRN, CXCL2, CXCL3, HGF, HK2, HLA-C, ICAM1, IFNG, IGFBP2, IGFBP6, IL1A, IL1B, IL1RN, IL6, IL8, IL10, CXCL10, ITGB3, ITGB5, JUNB, KRT18, LCN2, LIFR, MGP, CXCL9, MMP1, MMP9, MT1E, MYCL1, NAGLU, NID1, OGN, TNFRSF1…	BRCA1, BRCA2, CCNB1, VCAN, CYP1B1, CXCL2, MMP9, MYC, S100A4, KLF10, TNF, TPM2, UBE2E1, XDH, PSMD14, ANKRD1,	ALDH9A1	0.0018	0.0002	0.1468	0.1686	0.0786	112
EP300	ADM, PARP1, AGT, AHR, BIRC5, CCND1, BCL2, BCL2L1, ZFP36L2, CCNB1, CCNE1, CCNF, CDC6, CDKN1A, CDKN3, COL1A2, COL2A1, COL6A2, CPT1B, ECT2, EDN1, FCGR1A, FOXG1, FN1, FTH1, GAS1, NR3C1, H2AFX, HIF1A, HLA-G, HMGB2, NR4A1, IL1RN, IL16, IL18, JUN, KRT4, LIG1, LMNA, LMNB1, LMO7, LPL, MCM3, MCM4, MEF2C, KITLG, MMP9, NFKBIA, TNFRSF11B, SERPINF1, ABCB1, PITX2, PPARG, PTGS2, RFC4, SNRPD3, SREBF1, SREBF2, STA…	BDNF, CCND2, CDKN1A, CDKN2B, CNN1, CSRP2, CTGF, EGR2, F3, FHL1, CFH, HMOX1, LAMA3, LAMC2, LCN2, OGN, SAA1, TAGLN, THBS1, HIST1H2BJ, STBD1, CRLF1, SORBS1, MXD4, NUPR1, ANKRD1,	KLKB1	0.004	0.0005	0.1446	0.1594	0.0758	106
AGT	ACAT2, ADM, AGTR1, CCND1, KLF5, CACNA1C, CALR, CASP3, CASP8, CAV1, CCND3, CCNE1, CD36, SCARB1, CDC25A, COL1A1, COL1A2, COL3A1, COL4A1, COX6C, COX7A1, COX7A2, CRABP2, CTGF, CYP17A1, DAB2, EGR1, EMR1, ENG, EREG, ETS1, FDFT1, FDXR, FN1, FOS, GFPT1, GRK5, CXCL3, HIF1A, HMGB2, HMGCR, HMGCS1, HMOX1, NR4A1, HOXA9, HES1, ID3, IDI1, IGF1R, IL6, IL8, INHBB, CXCL10, ITGA5, ITGAV, JUN, LAMB1, LDLR, LIF, MMP2…	JAG1, AGTR1, BMP6, CAV1, SCARB1, IGF1, IGFBP3, IGFBP4, IGFBP5, KCND3, MMP2, NOTCH3, PPARG, TGFB1, TIMP1, HEY1,	ADD3	0.0011	0.0001	0.1577	0.1896	0.0816	105
SOCS3	IL1RN, SREBF1, TNF,	A2M, SERPINA3, ANPEP, BACH1, CCND1, BCL2L1, BID, CASP4, CASP7, CDKN2D, CLCN5, MAP3K8, VCAN, CTSE, DAB2, DCK, FABP5, FCGR2B, FLOT2, FOS, GBP2, GCH1, GJA1, GLRX, GRINA, ID1, IFIT2, IFIT1, IL1RN, IL4R, IL6, IL6ST, IL13RA1, CXCL10, IRF1, IRF7, ISG20, JUN, LGALS8, MMP12, MSR1, MT1E, MX1, MYD88, SLC11A2, OAS1, OAS2, ENPP1, PIM1, PLSCR1, POMC, PPA1, RAP2B, SAA1, CCL2, CCL4, CCL7, CCL13, MAP2K4, SNX2, ST…	EYA1	0.0011	0.0001	0.1527	0.1781	0.1643	103
EDN1	ARF6, RHOB, CCND1, BCL2, BCL2L1, KLF9, KLF5, CALD1, CAPZB, CCR7, COL1A2, COL4A1, COL5A1, COMP, KLF6, VCAN, CTGF, GADD45A, DUSP1, EDNRA, EDNRB, EGR1, EREG, F3, FDX1, FGF2, FLNB, FLNC, FN1, FOS, FOSB, GSN, HSPB1, CYR61, IL6, IL8, ITGA2, ITGA5, ITGAM, ITGB3, JUN, JUNB, LIF, MMP1, MMP2, MMP3, MMP9, MMP14, MYO1B, MSN, MYC, MYO9B, NR4A2, OLR1, SERPINE1, SERPINB2, PDGFA, PLAU, PLAUR, PLCB4, PLOD1, PTGER…	CYP11A1, ECE1, EDN3, EDNRA, ITGAV, MMP14, KLF11, ADIPOQ, KLF15, KLF3,	ADD1	0.0011	0.0001	0.1674	0.2124	0.1599	102
CHUK	ACP5, AEBP1, AMPD3, FAS, ATF3, CCND1, BMP2, KLF5, C3, CASP4, CDC25A, CDH13, CEBPB, CEBPD, CLU, CCR1, CP, CSF1, CTSB, CTSZ, CYBA, DCN, DNMT1, RCAN1, DUSP6, E2F1, EREG, FOXF2, FOS, GBP2, GCH1, GM2A, GRN, CXCL2, CXCL3, HK2, HLA-C, IFI35, IFIT2, IFNG, IGFBP6, IL1A, IL1RN, IL6, IL10, CXCL10, ITGB3, JUNB, KCNH2, LCN2, MGP, MMP3, MMP9, MMP13, MT1E, MYCL1, GADD45B, NAGLU, NFKBIA, NID1, NOTCH1, OGN, TNFRS…	CCND1, CXCL3, IL6, NFKBIA, CXCL11,	GSTT1	0.0018	0.0002	0.1513	0.1769	0.072	100
FGF1	JAG1, AKR1B1, APOE, APP, CCND1, CEACAM1, BMP4, PLK3, DACH1, DUSP6, EDNRA, EFNA1, EGR1, FGFR1, FOS, GATA4, HMGA1, HMOX1, FOXA2, HES1, KRT8, LCN2, MMP1, MMP7, MMP13, MMP14, MYC, MYH6, NFE2L2, NOTCH1, NOTCH3, NR4A2, SERPINE1, SERPINB2, PDGFA, PLAT, PLAU, PTGS2, RAB1A, SOX2, SPP1, TEAD4, TGFA, THY1, TIMP1, UGT2B15, BTG2, HMGA2, SPRY1, SPRY2, POSTN, TNFRSF12A, ANKH, SPRY4,	AHR, ALPL, ATP6V1B2, SERPINH1, CDH11, CNN1, COL1A1, CRMP1, CTGF, EDN1, SERPINB1, F3, FZD2, HAS2, ICAM1, CYR61, IRS1, MMP3, PTGS2, SELE, SLC7A2, TCF7, TGFB2, TGFB3, THBS1, TIMP3, UGT2B17, VCAM1, AXIN2, FZD1, FZD7, WISP2, WISP1, COX5A, GADD45G, IKZF2, RHOU, C4orf31, FHOD3, FNDC1, ACPL2, PRICKLE1, TUBB, SGMS1,	ATP2A2	0.0471	0.0118	0.1368	0.1389	0.2085	97
SRC	AKT1, ARF6, BPGM, CA2, CCND2, CTSL1, DBI, DNMT1, HBEGF, EPS8, ACSL1, FOS, GATA4, CXCR3, HAS2, HIF1A, HSF1, IBSP, ID1, IGF1R, IL8, ITGA2, JUN, LDLR, MEF2C, MMP1, MMP2, MMP9, MST1R, MYC, GADD45B, SERPINE1, PGK1, PLAU, PLAUR, PTGS2, RRM2, SPP1, SRF, TGFB1, VEGFA, FZD1, GPAA1, TNFRSF11A, NANOG, SIRPA,	ALDH3A1, BMP4, COL1A1, COL1A2, COL3A1, COL11A1, COX6C, CRABP1, CYP1B1, CYP17A1, DCN, GADD45A, CFD, DLG3, EPHX1, F2R, GAS6, GLS, GSTA1, IDH2, ITPR1, LDHB, LMNA, LPL, MAFG, MGP, MLL, MME, MST1R, ENPP2, PLK1, RPS25, SCP2, CX3CL1, SEPP1, SLC1A3, TNF, UBE2H, XDH, SRPX, ST3GAL5, UBE2L6, AKAP12, IFI30, POSTN, CGREF1, SYNE1, NOX4, WFDC1, ITM2C, MRPL45, SIRPA,	BCL2L1	0.0289	0.0058	0.1457	0.1493	0.1043	96
NCOR1		ACP1, ATF3, CCND1, BUB1, CAV1, CCNB1, CCNG2, CDC20, CDKN1A, CKS1B, CKS2, DHODH, FABP7, FARSA, FCGR2B, FEN1, FGFR1, FKBP5, FOXM1, CXCL2, HIST1H2BD, HMGB3, HSP90AA1, IL1A, IL7R, IL13RA2, MAD2L1, MCM2, MCM4, MFGE8, MMP9, MMP12, MMP13, MSR1, MT1E, GADD45B, NOTCH3, OLR1, PCDH7, PKP2, POLD2, PPA1, PRIM1, REL, RRM1, RRM2, CCL13, SLC2A1, SQLE, AURKA, GPR137B, TOP2A, TTK, TUBG1, VEGFC, CNBP, CHAF1B, CDC45…	GFAP	0.0088	0.0013	0.1492	0.1641	0.116	93
STAT1	A2M, ACAT1, ADAR, FASLG, B2M, CCND1, C3, CASP1, CASP3, CASP4, CASP6, CASP8, CCND2, CCNE1, CD14, CD40, CDKN1A, CEBPB, CISH, FCGR1A, GBP2, GZMB, HLA-E, HMOX1, HSPA8, HSP90AB1, ICAM1, IRF8, IFI35, IFIT2, IFIT3, IL6, IL6ST, IL12RB2, IL15, CXCL10, IRF1, IRF7, JAK2, LGALS3BP, LGALS8, CIITA, CXCL9, MMP2, MUC1, NFE2, PLSCR1, PML, PRF1, EIF2AK2, PSMB8, PSMB10, S100A10, CCL2, CCL5, SMARCB1, STAT2, TAP2, TR…	COL1A2, EGR1, FGF2, HLA-DRB1, IGF1, IGF1R, IL6, IRF1, MMP9, MYC, PDGFA, PDGFRB, PPARG, EIF2AK2, TRAF2, PDGFC,	DEFB4	0.0011	0.0001	0.2121	0.3137	0.3147	90
PTGS2	ABCA1, ADRA2C, BIRC3, BCL2, C1QB, RUNX2, RUNX3, CD44, CDKN1A, CHGA, CCR7, COL1A2, CYP1B1, DUSP4, ERBB2, EREG, ETS1, EFEMP1, FGF2, FLT1, CXCL1, CXCL2, CXCL3, HP, HSPB2, IFI16, IL6, IL8, IL12A, ITGA6, ITGA3, KDR, MMP1, MMP2, MMP14, MSR1, PDE4B, ABCB1, PLA2G4A, MAPK6, PSMB8, PTGER2, PTGER3, PTX3, CCL2, CCL20, CXCL5, SFRP1, ST3GAL4, TFF3, TFPI, TNFAIP3, TNFAIP6, VEGFA, XRCC5, DYNLL1, SLC16A3, IFITM2,…	BCL2, BCL2L1, CLK1, CTSD, IGFBP5, IL6, IL10, ITGA5, ITGAV, NFE2L2, PAWR, PLA2G4A, PTGS1, STAR, TGFBR2, THRSP, TNFRSF10B, TNFRSF10A, CCNA1,	ANG	0.0364	0.0079	0.1356	0.1465	0.1487	83
CD40LG	AHR, BIRC3, FAS, BCL2, PRDM1, CD80, CD86, CD40, CCR7, CSF1, DUSP2, DUSP5, EGR1, F3, FOS, FOSB, XRCC6, IL1A, IL1B, IL6, IL8, IL10RA, IL12A, IL13RA1, IL15, IL15RA, CXCL10, JUNB, JUND, MIF, MMP1, MMP3, MMP9, MMP12, MSH2, NFKB1, NFKB2, NFKBIA, NINJ1, TNFRSF11B, PIM1, PLEK, PRKDC, PTGS2, RELB, CCL2, CCL3, CCL4, CCL5, CCL8, CCL20, CX3CL1, SELE, SLAMF1, STAT1, TNF, TNFAIP3, TNFAIP6, TRAF1, VCAM1, VEGFA,…	CCR1, CCR5, ID1, ID3, CIITA, NFKBIA, CCL18, CLEC4A,	BCL2L1	0.0011	0.0001	0.2297	0.3547	0	80
CSF3	ANXA1, BIRC3, BIRC5, CD40, CD44, CISH, CSF3R, CYBB, GADD45A, EGR1, EGR2, EGR3, ETS2, FGF13, FLOT2, FOS, FYB, GYG1, HOXA7, HOXB7, HP, HPR, IGF1, IL4R, IL6, IL8, ITGAM, ITGB1, ITGB2, JAK3, JUNB, LCN2, LTF, LYZ, MME, MMP2, MMP9, GADD45B, NAIP, NFE2, ODC1, CXCL5, SLC20A2, SPI1, SPP1, TFRC, TGFB1, TLR2, TNF, VIM, ZBTB16, SOCS1, SOCS2, VNN2, SOCS3, KLF4, GADD45G, IFI44L, BAZ1A, NSUN5, MCTP1, YPEL3, CCR…	CD33, CD44, HSPD1, IFNG, IL6, IL10, IL15, KIT, LTB, LYZ, MYB, MYC, ODC1, PIM1, CCL5, CCL13, TFDP1, TFRC, TGFB1, TGFB2, TNF, VCAM1,	CDKN1B	0.0018	0.0002	0.1643	0.1975	0	78
IL3	BAX, CCND1, BCL2, BCL2L1, C3, CALR, CD247, CD4, CD14, CD40, CD69, CISH, CREB1, MAPK14, CSF1, GADD45A, EGR1, EGR2, EGR3, F2R, FOS, FOSL2, FUS, HSPA5, ICAM1, ID1, IK, IL1A, IL1B, IL2RA, IL8, IRF1, ITGAM, ITGB2, JUNB, MCL1, MYC, MYD88, GADD45B, NACA, NFIL3, NFKB2, NFKBIA, NFKBIB, ODC1, ABCB1, PIM1, PTGIS, RELB, CCL2, SELP, SLC2A1, SPI1, MAP3K7, TCP1, TGFB1, TLR4, HSP90B1, TRAF3, TNFSF4, VEGFA, SOCS1…	BCL2L1, IL5RA, IRF3, RELA, SELE, TRAF1, TNFSF10, FADD, PDPN,	CDKN1B	0.0026	0.0003	0.1514	0.1816	0	78
IFNA1	FASLG, CD14, CD38, CD69, CDKN2A, CISH, CCR1, CCR5, EGFR, IFI6, CXCL2, CXCL3, IRF8, IFI27, IFIT3, IFNG, IL2RA, IL6, CXCL10, IRF1, IRF2, IRF4, MCL1, MICB, CXCL9, MNDA, MX1, MX2, OAS1, OAS2, PLAU, PPBP, EIF2AK2, CCL2, CCL3, CCL4, CCL7, CCL8, CCL19, CXCL6, CXCL11, SPP1, STAT1, STAT2, TNF, UBE2D1, UBE2E1, TFPI2, IFITM1, SOCS1, TNFSF10, TNFRSF10B, SOCS2, SOCS3, UBE2L6, ISG15, IRF9, CKLF, CMTM6, CXCL16,…	BIRC5, BCL2, CSF1R, FGF2, CXCL1, IL8, JAK3, MET, MKI67, MYC, PCNA, CXCL5, TGFB1,	BCL2L1	0.0011	0.0001	0.2187	0.326	0	76
STAT6	ALOX12, AUH, BCL6, CASP6, CISH, COL1A1, CTSB, EGR1, EGR2, EPHX1, FCER1G, GATA3, GNA15, HLX, HMGCR, IL4R, IL6, IL10, MAF, MMP2, MMP9, MMP12, MMP14, MVK, NEDD9, NFIL3, PDGFA, PLD1, PKIB, CCL11, CCL13, SELP, STAT4, XBP1, CST7, USP2, SYNGR2, GADD45G, TFEC, HIPK2, PDGFC,	ACP5, ALDH2, APOE, BCL3, CCND2, CD2, CD38, CD40, CCR7, CR2, DGKA, FCER1G, FCGR2A, FCGR3A, GATA3, GBP2, CXCL3, HCK, IFIT3, IFNAR2, IL6, IL10RA, CXCL10, INPP1, IRF1, IRF4, ITGB7, LTB, NFKBIA, PLSCR1, S100A10, CCL13, STAT4, SYK, TNFSF11, TNFRSF11A, IL18R1, IER2, PIM2, TMEM131,	BCL2L1	0.0011	0.0001	0.1781	0.2401	0.088	76
THAP1	HMOX1, LGALS3, NMB, SECTM1, TEP1, UCHL1, WRB, TMEM45A,	BIRC5, BUB1, BUB1B, CCNB1, CDC20, CENPE, CENPF, CKS1B, CSE1L, DNMT1, FEN1, FOXM1, HMGB2, HMMR, KIF22, KPNB1, LAMB3, LMNB1, MAD2L1, MCM7, RRM1, RRM2, TAF9, DEK, MKKS, PRC1, CCNB2, PTTG1, TRIP13, ARHGAP11A, NCAPD2, KIF20A, NDC80, TACC3, USP16, SPAG5, TCFL5, DBF4, KIF2C, ZWINT, ITGB3BP, FBXO5, UBE2T, GLTSCR2, GMNN, DTL, GINS2, ANLN, FAM64A, TIPIN, C12orf48, DARS2, CEP55, MCM10, CENPN, PBK, SPC25, CE…	FOXL2	0.0011	0.0001	0.2848	0.4717	0.0959	76
DYSF	ATP1B1, BCAT2, CASP1, CD68, CTSS, EGR1, SERPINB1, FOS, GEM, GLUL, HLA-DMA, HLA-DRB1, IL6, MT1E, NCF2, NEB, RRAD, S100A4, S100A8, S100B, CCL2, CCL7, CCL13, SPP1, TIMP1, TNFAIP6, BTG2, LITAF, CAP2, POSTN, SIX2, FGL2, ANKRD1, ERRFI1,	ANXA2, APOD, SERPING1, CTSD, DCN, CFD, DPT, EEF1A1, FABP4, FTH1, GPX3, HBB, HLA-A, IGFBP4, IGFBP6, LGALS1, LGALS3BP, MYL6, NNMT, RAB2A, RAB6A, RPL17, S100A1, S100A6, S100A11, TAGLN, TIMP4, VIM, VLDLR, IFITM1, TMSB10, NCOR1, NES, AP4S1, LRP10, SLCO4A1, CHMP4A, CWC15, C20orf27, HCFC1R1, POLD4,	CA3	0.0046	0.0006	0.1515	0.1764	0.1377	75
REL	ADM, ALCAM, AMPD3, BIRC3, FASLG, ARHGAP6, BCL2A1, BCL2L1, CAPG, RUNX1T1, CCND2, CD40, CD69, CD74, CDC6, CSF1, DHFR, E2F3, EGR2, FOS, GBP2, CXCL2, CXCL3, HLA-A, NR4A1, IFNG, IL6, IL8, IL12A, IRF1, IRF4, ISG20, JUN, LCN2, BCAM, LYZ, MBNL1, MMP1, MMP3, MYC, GADD45B, NDUFAB1, NTRK2, SEPT4, CCL5, SOD2, STAT1, TNFAIP3, TOP1, TRAF1, TNFRSF10C, TNFRSF10B, TNFRSF10A, EBI3, TUBB2C, TXNIP, CLCF1, IL23A, TRP…	COL1A1, FOSL2, SH3BGRL,	JAG1	0.0278	0.0055	0.1442	0.1576	0.1125	74
TGFB2	ACTG1, C3, CALD1, CDH2, CMKLR1, CNN1, COL1A1, COL1A2, COL3A1, COL5A1, COL8A2, COL16A1, VCAN, CTGF, CTSW, ECM1, EDN1, FN1, GFRA2, GPX3, HSPG2, IGFBP3, IL8, INHBA, ITGB5, LTC4S, MAF, MATN3, NPY2R, OGN, VIT, PTAFR, PTHLH, SCD, SELE, LEFTY2, THBD, TPM1, ADAM12, CFLAR, POSTN, SCRG1, FAIM2, FBXL7, NUPR1, LAT, NOX4, ZNF117, CYTL1, LRRN3, ASPN, SLC28A3, ELMO3, FGD5, KRTCAP3, RNF180, GIMAP6,	ADH1B, RND3, BMP2, CD36, CD40, CHI3L1, COL1A1, COL1A2, COL3A1, COL10A1, DES, CIITA, MKI67, TGFBR3, TJP1, UGCG, SOCS5, JAM2,	GABRB3	0.0033	0.0004	0.1574	0.1826	0.0978	72
SMAD3	JAG1, AGTR1, APLP1, CCND1, BGN, CCND2, CDK4, CDKN1A, CDKN2B, CEBPD, COL1A1, COL1A2, COL2A1, COL3A1, COL5A2, COL6A1, COL6A3, CTGF, DUSP1, EDN1, EGR1, FOS, NR3C1, CXCL3, TNC, CXCL10, ITGB5, JUN, JUNB, JUND, LAMC1, SMAD7, MMP13, MYC, PTHLH, CCL4, CCL13, SKIL, SPP1, TAGLN, TGFA, TGFB1, LEFTY2, TIMP1, TNF, TNFRSF1B, ABI2, FSTL3, LEFTY1, HEY1, ASPN, RASL11B,	BMP2, BMP6, CDK4, COL2A1, COL10A1, ESR1, GATA3, ID1, IFNG, IL1B, IL6, IL15, SMAD1, CIITA, MMP1, MMP9, MMP12, PPARD, CCL2, SKIL, TNF, PAX8, FGFBP1,	BCL2	0.0011	0.0001	0.1714	0.2074	0.0896	71
JUN	FASLG, ATF3, CCND1, CD14, CD44, COL1A2, CP, CSF1R, DCN, NQO1, DNMT1, HBEGF, EDN1, EGFR, FN1, FTH1, GCLC, HLA-G, HMGA1, ICAM1, IGFBP7, IL6, ITGA2, LAMA3, STMN1, LGALS3, LMNA, MAF, MAOB, ME1, ME2, MMP2, MMP3, MMP9, MMP13, MSR1, MYB, OXTR, PENK, PLAU, PTGS2, PVRL2, RARA, RARG, RELB, RRM2, RXRA, CCL2, CCL5, SPARC, SPP1, TGFB1, TIMP1, TNFRSF1A, VCAM1, VIM, ZBTB16, HEY1,	FAS, BAX, CDKN1A, COL1A2, TNC, IBSP, IL7R, JUNB, ABCB1, TGFB1, TGM2, AKAP12,	ALAS1	0.0011	0.0001	0.1682	0.2083	0.096	68
IKBKG	AEBP1, AMPD3, BMP2, KLF5, C3, CDH13, CEBPB, CLU, CCR1, CP, CSF1, CTSB, CTSZ, DCN, RCAN1, DUSP6, EREG, FOXF2, FOS, GBP2, GCH1, GM2A, GRN, CXCL2, HK2, HLA-C, IGFBP6, IL1A, IL1RN, IL6, JUNB, KCNH2, LCN2, MGP, MT1E, MYCL1, NAGLU, NID1, OGN, SERPINB2, PCDH7, ENPP2, SERPINE2, PPARA, PTX3, RGS16, SAA1, CCL5, CCL13, CXCL6, CX3CL1, CXCL12, SFRP1, SLC16A2, SOD3, TNF, TNFAIP2, TNFRSF1B, VEGFA, CFLAR, SOCS3,…	IL1B, IL6, PPARG, CCL5, CCL13, TNF,	GSTT1	0.0053	0.0007	0.1501	0.1834	0.1075	68
TLR4	AREG, CD14, CCR5, CTSK, EMR1, FGF7, GPC1, CXCL2, CXCL3, ICAM1, IFNG, IL1B, IL6, IL8, IL10, IL12A, IL15, CXCL10, ITGAM, LTBP1, TM4SF1, MMP9, MX1, PTX3, RGS16, CCL4, CCL5, CCL13, FSCN1, TGFBI, TLR1, TLR2, TLR3, TNF, TWIST1, VCAM1, SOCS3, PTGES, EBI3, TLR6, CXCR6, IRAK3, ZNF365, CLCF1, STEAP1, TLR7, TLR8, TREM1, ZNF462, RTP4, NFKBIZ, MORC4,	ADRBK1, APOE, CCND2, CCR1, CNN3, SERPINB1, GRK5, ITGAM, NPAS2, ABCB1, PPARG, THBS1, TNF, TNFAIP3, BAMBI, MCOLN3, BHLHB9,	BPI	0.0011	0.0001	0.2073	0.3009	0.3535	67
IL1RN	IGF1, IGFBP4, IGFBP5, TNF,	ATF3, KLF6, CTSS, CYLD, IFI6, GBP1, HLA-DQB1, HSD11B1, ICAM1, IFI27, IFIT3, IL1B, IL6, IRF1, IRF7, ISG20, LGALS9, LIF, CIITA, MMP1, MX1, MX2, OAS1, OAS2, OAS3, PMAIP1, PML, PTGS2, RARRES1, CXCL11, SP100, SPP1, STAT2, TCF7L2, TNF, VEGFC, OASL, RIPK1, TNFSF10, RIPK2, BTRC, IL32, C1orf38, H6PD, HDAC9, TRIM22, IRF9, UBD, IFI44, IFI44L, BTN3A1, USP18, DDX58, IFIT5, LAMP3, SLC15A3, SAMD9, HERC6, YLPM1,…	BDNF	0.0011	0.0001	0.2628	0.3863	0.28	66
OSM	SERPINA3, ABCA1, CCND1, CCND3, CD44, CDKN1A, CEBPD, COL1A2, DEFB4, EDN1, EGR1, F3, FGF2, FOS, CXCL2, HP, IFNGR1, IL6, IL6R, IL6ST, IL8, CXCL10, JUN, LDLR, LIF, LIFR, MMP1, MMP3, MMP9, MMP13, TNFRSF11B, SERPINE1, PDGFA, SERPINA1, PLAT, PTGS2, S100A7, S100A8, S100A9, CCL2, CCL11, CCL13, CXCL5, SELE, SELP, SLPI, TDO2, TGFA, TGFB1, KLF10, TIMP1, TIMP3, VCAM1, IL1R2, SOCS3, OSMR, GADD45G, ADAMTS5, ADA…	CCND1, CCND2, CSF1, IL6ST, IL8, LIFR, MYC, PPARG, PRLR, TIMP1, TIMP3, TNF, SOCS3, OSMR,	AGT	0.0011	0.0001	0.1654	0.2221	0	65
PTH	AREG, BCL2, CA2, CDKN1A, CEBPB, COL1A1, COL1A2, CSF1, CTSK, CYP24A1, CYP27B1, DUSP1, EFNB1, EGFR, EPHA2, EPHA3, EPHA4, EPHB2, FOS, FOSL2, GJA1, NR4A1, IGF1, IL6, IL6ST, JUN, LIF, LRP6, SMAD3, MMP1, MMP2, MMP13, NFIL3, NR4A2, PDGFA, PLAU, PTGS2, RGS2, CCL13, SPP1, VDR, NR4A3, FZD1,	CCND1, CDKN1A, COL11A1, CYP24A1, EFNB2, EFNB3, ELN, ACSL3, IGFBP3, LOX, LRP5, MAF, MMP14, NBL1, OMD, TNFRSF11B, PLAGL1, PLAT, SPARC, VDR, DKK1, D4S234E,	BGLAP	0.0128	0.002	0.1556	0.1766	0	62
IL15	AHR, FAS, BCL2, CEACAM1, CASP3, CCND2, CD8A, CD53, CD69, CD72, CDK6, CISH, CSF1, CTGF, DPP4, DUSP5, EDN1, IFNG, IL2RA, IL8, IL10, IL12RB2, IL15RA, IRF1, KLRB1, KLRD1, LIF, MCL1, MX1, MYC, MYD88, PIM1, PMAIP1, PPP6C, RGS16, CCL3, CCL4, SET, TFRC, TJP1, TLR2, TNF, UPP1, XBP1, CXCR4, MAPKAPK3, SOCS1, TNFSF10, IL18RAP, IL18R1, TJP2, DARS2,	FAS, CD14, CD28, CMKLR1, CX3CR1, IL2RA, IL2RB, IL7R, TFRC, PDCD4, LEF1,	BCL2L1	0.0011	0.0001	0.1864	0.2438	0.282	60
IL17A	ACTB, FAS, BMP6, CEBPB, CEBPD, CEBPG, DEFB4, EGR1, CTTN, EREG, FMO1, FOSL2, GBP2, CXCL1, CXCL2, CXCL3, ICAM1, IL1B, IL1RN, IL6, IL8, ITPR1, JUN, LCN2, MMP3, MMP9, MMP13, MSX2, NFKBIA, TNFRSF11B, PTGS2, RGS16, S100A7, CCL5, CCL7, CCL11, CCL13, CCL20, CXCL6, CXCL5, CX3CL1, TIMP1, TNF, TNNC1, NRP1, SOCS3, OSMR, CYP7B1, APBA3, ISG15, IL19, NFKBIZ, SPSB1, MUC5B,	CREB1, CTTN, MYC, TNFRSF11B, CCL5, TIMP2, COTL1, PLXNB2,	JAG1	0.0011	0.0001	0.1746	0.2458	0	59
BRMS1	A2M, SERPINA3, CEACAM1, BICD1, C1S, CD74, FYB, GEM, GJA1, HLA-B, HLA-C, HLA-DMA, HLA-DMB, HLA-DPA1, HLA-DPB1, HLA-DQB1, HLA-DRA, HLA-DRB5, HLA-F, IFIT1, IFIT3, IL8, IL15, MAGEA11, OAS1, SCG2, IFITM1, VAMP4, PAGE1, AP1S2, HS3ST3A1, IFITM3, IFI44, IFITM2, SEC23IP, MRAS, BACE1, IFIT5, COPZ2, SYTL2, PREX1,	B4GALT1, GJB1, PEX13, PI4KA, PLAU, RAB1A, RIT1, ST6GAL1, SNX1, SSR3, AP1G2, LARGE, TLK1, B3GNT1, GOLGA8A, SNX5, RAB8B, DNAJC1,	ATP7A	0.0175	0.0029	0.1598	0.1702	0.0651	59
ERBB3	ACTG2, BGN, COL1A1, CTSK, HBEGF, EGR1, FBLN2, FBN1, GJB3, GZMH, HP, TNC, IGF2, IGFBP5, EIF6, MMP3, PLAU, PLAUR, PTGS2, CXCL12, SPARC, ADAM19, USP14, PIM2,	SERPINA3, ACTA2, ACTB, ACTG2, BAX, CCND1, CD47, CDKN1A, CLU, COL6A1, DUSP1, EGR1, F3, GHR, HAS2, HBA2, HBB, HMOX1, HP, TNC, IGF1R, LAMA4, MXI1, NID1, PLK1, PTGS1, RRAS, CXCL12, SFRP1, SLPI, THBS1, TIMP3, TLN1, HMGA2, ADAM9, SOCS3, IER2, SLK,	CCND2	0.0011	0.0001	0.1781	0.2212	0.0998	57
IRF8	BCL6, BLVRB, CCND2, CTSC, CCR7, CSF1R, CTSL2, CYBB, EGR1, HLA-DMA, IL1B, IL6, IL12A, IL15, IL18, JAK2, LYN, MAP4, MSR1, NCF2, PDE4A, PRKCD, PSAP, RGS2, RPS6KA2, CCL5, FBXW4, SPI1, TLR3, TLR4, GPR137B, TNF, PRDM2, MORF4L1, IL17RA, CLEC4E, GOLIM4, SNX10, WDR45L, ZNFX1, PLEKHA1, PARP8, ASB13, KCTD12, RAB43,	BCL2, CSF3R, DAB2, MYC, SPI1, TYROBP, ISG15, IGF2BP2, SGMS2, CCR2,	BCL2L1	0.0011	0.0001	0.1697	0.214	0.3138	54
FAS	CASP8, CDKN1A, CXCL1, CXCL2, ICAM1, IL1B, IL6, IL8, IL10, SERPINB2, PLAU, CCL2, CCL3, CCL4, TNFAIP6, RSAD2,	BIRC3, BGN, BID, CASP8, RUNX2, CEBPD, COL1A1, COL1A2, COL3A1, COL4A1, COL4A2, COL5A1, COL6A1, COL6A3, COL8A1, COL15A1, CTGF, DUSP1, EFNA1, FBN1, TNC, ICAM1, IL1B, IL6, IRF1, ITGB2, LTB, LUM, MGP, NFKBIA, NFKBIE, SERPINE1, PLAU, SOD2, SPP1, TGFB1, TNF, TNFAIP3, ZFP36, IER3, PPP1R15A, COL18A1,	TNFRSF11B	0.0011	0.0001	0.2742	0.4511	0.2914	53
SPI1	AIF1, ALOX5, C1QA, CD14, CD53, CD68, CEBPB, CSF1R, CSF3R, CTSE, CTSK, CTSS, CYBB, DAB2, SERPINB1, ETS1, ETS2, FCGR1A, FLI1, GPX1, ID2, IL1B, IL7R, IL18, ITGA4, ITGA5, ITGAM, CD180, CXCL9, MMP9, NCF2, NCF4, PIK3CD, PIK3CG, PTGS2, PTPN6, PTPRC, TLR2, TLR4, MARCO, MCM3AP, EBI3, IRAK3, P2RY10, CD209,	CD1D, GATA2, JUN, MMP2, MYB, MYC, MAFB, TREM1,	BCL2L1	0.0011	0.0001	0.3227	0.4904	0.4947	53
SMAD7	AREG, CCNA2, CCNB1, CCNE1, CDC25C, HBEGF, ID1, IFNG, CXCL10, MMP1, CCL5, TGFA, TGFBI, TGFBR2, TNF, TXN, HDAC9, BZW2,	BGN, CDH2, CDKN1A, CDKN2B, CDKN2C, COL1A1, COL1A2, COL2A1, COL3A1, COL6A1, COL6A3, DCN, GADD45A, EFEMP1, FN1, GAS6, HMOX1, ITGA7, LTBP2, LTBP3, MUC4, SERPINE1, PLAT, SCD, SEMA3F, SOX9, TGFB3, TGFBR2, TIMP1, TIMP3, CFLAR, ITGBL1, ADAMTS2, CGREF1, NID2,	BIRC2	0.0331	0.007	0.1607	0.1712	0.1411	52
IL18	FAS, FASLG, CASP1, CD86, CD40, CD44, CCR5, CCR7, CXCL3, ICAM1, IFNG, IL1B, IL6, IL8, IL10, IL12A, IL12RB2, CXCL10, IRAK1, IRF1, MMP1, MMP2, MMP3, MMP9, MMP14, MMP15, GADD45B, TNFRSF11B, PTEN, PTGS2, CCL2, CCL3, CCL4, CCL5, CCL11, CCL13, CCL20, XCL1, THBS1, TNF, VCAM1, IL18R1, IL32, ADAMTS5, CXCL16,	BCL2, CDH1, CCR1, IL10, PTEN, CCL4, TGFBR2, TNF, ADIPOQ,	BCL2L1	0.0011	0.0001	0.2321	0.381	0.2549	50
TGFB3	ACTA2, ACTG1, MS4A1, CDH2, CDH6, COL1A1, COL1A2, COL3A1, COL5A1, COL8A2, COL11A1, CTGF, EEF1D, ELN, ETS1, FN1, TNC, LTBP2, LTC4S, MGP, MMP1, MMP3, MMP13, MYO10, NPY2R, SERPINE1, SERPINE2, PLOD2, HTRA1, SCD, TGFB1, THBS1, TIMP3, TNS1, TPM1, VEGFA, ADAM12, ADAM19, SH3PXD2A, MICAL2, ZEB2, TSPAN2, PALLD, LEF1, ASPN,	RND3, BMP2, CDH1, CDH2, COL1A1, COL1A2, COL3A1, UGCG, SOCS5,	F2RL1	0.0011	0.0001	0.2354	0.3491	0.2858	50
ERBB4	ACTG2, COL3A1, HBEGF, EFNB2, GATA4, GJA1, GJB3, GPC1, GZMH, TNC, IGF2, IGFBP5, PLAU, PLAUR, RAB2A, ADAM19, GPAA1, PIM2, EPS15L1,	SERPINA3, ACTA2, ACTG2, CASP4, COL5A2, GADD45A, DUSP1, EGR1, FBLN2, FGF7, GHR, HBA2, HBB, HMOX1, TNC, IGFBP4, MXI1, NID1, SERPINE2, PTGIS, CCL2, CXCL12, SFRP1, SLPI, TBXAS1, TIMP3, TLN1, BTG2, HMGA2, SPARCL1, ADAM9, WISP2, SOCS3,	DDIT3	0.0018	0.0002	0.1808	0.2327	0.1124	50
NRF1	ALAS1, SLC25A4, SLC25A5, ATP5C1, ATP5G1, ATP5G2, ATP5G3, CD48, COX4I1, COX5B, COX6A1, COX6B1, COX6C, COX7A2, COX7B, COX7C, COX8A, CPT1A, NQO1, E2F6, EIF2S1, FTH1, GCLC, GCLM, HK1, HMOX1, NDUFA8, NDUFS8, PDHA1, PKM2, MRPS12, SDHB, SDHC, SDHD, SURF1, TFAM, UQCRB, UQCRC1, UQCRC2, UROS, VDAC1, VDAC2, VDAC3, EIF2S2, COX5A, TOMM20, TSFM, CYCS, TFB2M,	E2F1,	MEF2A	0.0066	0.0009	0.1647	0.2021	0	50
IL29	BST2, IFI6, GBP1, HLA-C, IFI27, IFI35, SP110, IFIT2, IFIT1, IFIT3, CXCL10, ISG20, LGALS3BP, CXCL9, MX1, OAS1, OAS2, OAS3, PLSCR1, PML, EIF2AK2, PSMB9, RARRES3, CXCL11, SP100, STAT1, IFITM1, OASL, UBE2L6, ISG15, TRIM14, TRIM22, IRF9, IFITM3, IFI44, IFI44L, USP18, TDRD7, DDX58, IFIT5, PHF11, HERC5, SAMD9, HERC6, TMEM140, ZC3HAV1, IFIH1, APOL6, RSAD2,		ATF3	0.0011	0.0001	0.5344	0.8831	0	49
IL7	AHR, BCL2, CEACAM1, CASP3, CCND2, CD247, CD8A, CD86, CD44, CD69, CDK6, CISH, CSF1, DPP4, DUSP5, EBF1, ENPEP, GJA5, ICAM1, IL2RA, IL2RB, IL6, IL7R, LGALS3, LIF, LTB, SMAD7, MUC1, MX1, PIM1, PMAIP1, PPP6C, RGS16, CCL3, CCL4, CCL5, TNF, UPP1, XBP1, CXCR4, MAPKAPK3, SOCS1, TNFSF10, IL18R1, KLF2, DARS2,	CCND1, COL1A1, IL7R, TGFB1,	BCL2L1	0.0046	0.0006	0.1776	0.2202	0.2266	49
IRF1	FASLG, BAK1, CASP1, CASP8, CD40, CTSS, CYBB, GBP2, IFNG, IL1B, IL7, IL12A, IL12RB2, IL15, IRF2, JAK2, LTB, LYZ, CIITA, NCF2, NFE2, OAS1, PIGR, EIF2AK2, PSMB9, PTGS2, CCL5, STAT1, STAT2, TAP1, TAP2, TLR3, SOCS1, TNFSF10, ISG15, TLR6, IRF9, NOD1, SLFN5,	DST, CDK2, COL1A1, CXCR3, IL10, MMP9, OGN, SLPI, TGFB1,	AGTR2	0.0011	0.0001	0.2634	0.4253	0.4006	48
FADD	NAT1, CASP7, ICAM1, IFIT2, IL1A, IL6, IRF5, IRF7, JUN, LY6E, NFIL3, EIF2AK2, PSMB8, PTK2, CCL2, CCL13, SELE, STAT1, STAT2, TLR3, TNF, ST8SIA4, PLA2G4C, SOCS1, TNFRSF10B, TRAFD1, DDX58, PPP1R15A, TIAM2, USP25, ETNK1, PARP11, IFIH1, DHX58, ASB13,	BIRC3, KLF6, EGR1, FOS, IL6, CXCL10, JUNB, MYC, GADD45B, PIM1, CXCL11, TNFAIP3, ARID5A, TIPARP,	VPS54	0.0088	0.0013	0.1654	0.1983	0.0749	48
CD40	BIRC3, BIRC5, FAS, FASLG, BCL2A1, BCL6, BUB1B, CAST, CD80, CDKN1A, CKS1B, EGFR, ICAM1, IL1B, IL6R, IL8, IL12A, JUND, MCM2, MCM5, GADD45B, TNFRSF11B, PTGS2, CCL5, CCL18, CX3CL1, SELE, SELP, STAT3, STAT6, TNF, TNFAIP3, TRAF1, VCAM1, SMC1A, TNFSF10, TNFRSF11A, C1RL, IL23A, APOBEC3G,	FASLG, PRDM1, KLF9, CCND2, CD80, HMOX1, IL1B, TNF, ZBTB16, LAPTM5, TNFSF10, KLF4, CXCL13,	BCL2	0.0128	0.002	0.1571	0.1873	0.1693	48
TNFRSF1A	ALOX5AP, ANGPT2, FASLG, CASP7, EFNA1, EGFR, FOS, CXCL2, CXCL3, ICAM1, IGF1, IGFBP7, IL1A, IL1B, IL6, IL8, ITGA2, JUN, MMP2, MMP9, MMP13, MMP14, SERPINE1, PDGFA, SAA1, CCL2, CCL13, CCL20, SELE, TGFA, TNF, TNFRSF1B, VCAM1, TRADD, CRADD, TNFSF10, SOCS3, CXCL13,	CTGF, FLT1, GHR, ICAM1, IGF1, IL1B, IL6, IL8, ITGB5, KDR, MMP2, MMP7, MMP9, PPARG, CCL2, TGFB1, TNF, VCAM1, VEGFA,	CASP2	0.0026	0.0003	0.1715	0.2264	0.1495	47
RB1	BCL2, CDKN1B, CDKN2A, DHFR, E2F1, FABP4, PCYT1A, PPARG, SPP1,	BIRC5, BCL2, BRCA1, CCNA2, CCNE1, CDC6, CDC25A, CDK2, CDKN1A, CDKN2A, DHFR, DIO2, DNMT1, E2F1, ESRRA, IL6, MCM2, MCM3, MCM5, MCM6, MCM7, MYBL2, MYC, ORC1L, PCNA, POLD1, PPARG, RANBP1, RBL1, RFC4, RPA2, RRM1, TK1, TYMS, DLK1, CCNA1, CCNE2, TOPBP1, GMNN, ISYNA1, MCM10, PPARGC1B,	BGLAP	0.0011	0.0001	0.1808	0.2569	0.1588	46
MAP2K1	ACTG2, ADK, AKR1B1, AMY1A, AREG, CCND1, CEBPB, COL1A1, EGR1, FOS, FOSL2, TNC, IGFBP7, IRS1, ITGA5, JUN, JUND, LGALS3, MAOB, MMP1, MMP2, NFIL3, SERPINE1, PDGFA, PER1, ABCB1, PLAT, PLAU, PTGS2, SPP1, TGM2, THBS1, TWIST1, CFLAR, PER2, POSTN, EHF, ERRFI1,	CDH5, CDKN1A, CDKN2A, DCN, HMOX1, PPARG, SAT1, DYRK1B,	HSP90AA1	0.0053	0.0007	0.1712	0.2151	0.0557	46
IL27	B2M, CD74, CEBPD, EGR1, HLA-A, HLA-B, HLA-C, HLA-DMA, HLA-DMB, HLA-DOA, HLA-DOB, HLA-DPA1, HLA-DPB1, HLA-DQB1, HLA-DRA, ICAM1, IL1A, IL1B, IL6, IL10, IL12A, IL12RB2, IL15RA, IL18, CXCL10, IRF1, MAF, CIITA, CXCL9, RARRES3, CX3CL1, STAT1, TAP1, TNF, APOL1, SOCS1, SOCS3, UBD, TNFSF13B, ICOS,	CR1, GATA3, IL1B, IL6, IL10, RORC, TNF, SOCS3, CD163, C10orf10,	HPGD	0.0011	0.0001	0.3201	0.5347	0	45
KLF2	CDKN1A, CD52, NQO1, HBB, IL10RA, THBD, VAV1, DLK1,	ADM, RUNX2, CDH2, COL4A1, CTGF, GADD45A, EDN1, EFNA1, F2R, F3, HIF1A, ID3, IL8, ITGB3, JUNB, KDR, MAP3K5, MMP14, MYC, MYH10, SERPINE1, PGF, PLOD2, PPARG, PTGS2, CCL2, CCL13, SELE, SLC2A1, SREBF1, TCF4, TGFB1, TGFB2, THBS1, VCAM1, SMURF2,	NOS3	0.0011	0.0001	0.1796	0.2451	0.26	44
ITGB6	COL1A1, COL1A2, COL3A1, SERPINB1, FGR, FLT1, NFIA, SERPINE1, SPP1, TGFB1, WWTR1, KAZALD1, HVCN1,	ADAM8, C1QA, C1QB, C1QC, CCR5, CSTB, CTSB, CTSE, CTSK, FN1, CFH, IGF1, MMP12, MMP13, MMP19, SERPINB8, PLAU, CCL2, CCL13, THBS1, TIMP1, TIMP2, PLA2G7, ADAM19, BASP1, FGL2, CLEC5A, RAB11FIP5, TREM2, CXCL16,	CTSL2	0.0011	0.0001	0.2578	0.4201	0.2582	43
TNFSF10	BIRC2, BIRC3, FASLG, BID, CASP8, CASP10, CDKN1A, FOS, FTH1, IFI6, HLA-A, HLA-C, HLA-F, ICAM1, IFI16, IFIT1, IGF1R, IL1RN, IL8, MYD88, NFKBIA, EIF2AK2, PSME2, PTGS1, RELA, SELE, SP100, STAT1, TAF6, TNF, TNFAIP2, TNFAIP3, TRAF1, IFITM1, TNFRSF10B, TNFRSF10A, CFLAR, ISG15, IRF9, IFITM2,	BIRC2, CASP1, CASP8, CXCL10, NFKBIA, CCL8, TNFRSF10B, TNFRSF10A, CFLAR,	BAX	0.0011	0.0001	0.2345	0.3788	0.322	43
C5	FASLG, ATF3, BCL6, PLK3, CSF1, EGR1, FCGR1A, FCGR2A, FLT1, CXCL1, HIVEP1, ICAM1, IFNGR2, IL1B, IL6, IL8, NFIX, NFKB1, NFKBIA, SERPINE1, CCL2, CCL5, CCL7, CCL13, SELE, TNF, TNFAIP2, TNFAIP3, VCAM1, VEGFC, ZFP36, IL18R1, GDF15, PPP1R15A,	CDH11, CYBB, EFNB2, IL6, IL12A, RGS3, ST6GAL1, SLC25A15, IL23A,	BCL2	0.0011	0.0001	0.184	0.2627	0.0681	42
BNIP3L	CD19, CD79B, PTK2B, IL2RB, IL16, ITPR3, LTB, NFKBIA, PDGFRB, PIK3CD, STAT3, SYK, TGFB1, TIMP2, MAP4K1, BLNK,	CCNA2, CCND3, CD47, CDKN3, CENPE, CENPF, CHEK1, E2F1, FANCD2, KIF11, MYBL2, PRIM1, RBL1, RRM2, AURKA, TFDP2, TFRC, TOP2A, RAD54L, CCNE2, CKAP2, GPSM2, NUF2, GSG2, SGOL1,	ANK1	0.0018	0.0002	0.1846	0.2302	0.0797	41
APOE	HSPG2, IFNG, IL6, LDLR, PTGS2, TNF, LIPG,	SERPINA3, CCND1, SCARB1, CD68, CCR5, CTSB, CTSD, CTSS, CYBB, EGR1, F3, CXCL3, HMOX1, HSD11B1, IFNG, IL6, IL12A, ITGAM, LCN2, LTBR, MMP2, MMP9, MSR1, NCF2, OLR1, PPARG, PTGS2, CCL13, TIMP1, TLR2, TLR4, TNF, VCAM1, TNFSF14, TNFRSF14, LIPG, NOX4, NCF1,	CTSL2	0.0011	0.0001	0.2377	0.3426	0.3081	40
IFNA13	ADAR, CCND1, C3AR1, CD38, CD40, CNP, F3, GBP2, GCH1, GTF2F2, HLA-E, HLA-G, IL6, IL15, IL18, CXCL10, IRF1, LGALS3BP, LYN, MX1, OAS1, OLR1, PFKP, PLAGL1, PRF1, EIF2AK2, PSMB8, PSMB9, STAT1, TAP1, TAP2, TLE4, TLR4, P2RY14, RIPK3, KLRK1, RAB8B, SRGAP1, RSAD2, AGRN,		HMOX2	0.0011	0.0001	0.2582	0.4297	0	40
S100B	AGER, ALDOA, CEBPB, CEBPD, FOS, IFI6, CXCL2, HLA-B, HLA-C, JUN, MDK, MYC, NFKBIA, NNMT, PSMB8, PSMB10, PSME2, PTX3, CCL2, CCL5, SOD2, TFRC, TSTA3, VCAM1, IFITM1, IL32, ISG15, PPIF, RBM6, KIAA0090, PLSCR3,	CALD1, GLS, MT1E, POLR2A, PPARG, SEPW1, TGM2, DHRS3, RNF19B,	MPV17	0.0341	0.0073	0.1626	0.185	0.1257	40
CTGF	ABCF1, COL1A1, COL1A2, COL4A2, COL8A1, COL10A1, CTNNB1, ERBB4, FLNB, FN1, FOS, FZD2, HES1, TNC, IGF1, ITGA1, ITGA5, LTBP3, MMP2, MMP3, MMP9, MMP14, P4HA1, SERPINE1, SOX4, TIMP1, TIMP3, VEGFA, SDPR, MBNL2, RAMP2, EMILIN1, RAB18, TMOD3, PI4K2B, WNK1,	BIRC5, BCL2A1, BCL2L2, DAD1,	AKT1	0.0434	0.01	0.1675	0.1798	0.2495	40
HTT	SERPINA3, APOA1, CASP1, CDKN1C, COL4A1, COL4A2, COL6A1, COL6A3, COL16A1, CSNK1E, DCN, DNM1, EMP3, GPC1, GPX3, IGF2, MFAP4, MMP2, SERPINF1, SFRP1, SPP1, TGFBI, TGM2, THBS2, TIMP3, TPM2, ADAM23, WISP1, CLDN6, ADAMTS2, EPB41L3, DNAI1, DKK3, FXYD6, RAB17, COL18A1, HAPLN3, AGRN,	PPP1R1B,	BDNF	0.0011	0.0001	0.1896	0.247	0	39
IRF3	ARG2, FUT2, IFI6, GBP1, NR3C1, HLA-F, IFIT2, IFIT1, IFIT3, CXCL10, IRF7, OAS2, PLCG2, PMAIP1, PTMS, TLR4, B4GALT5, ISG15, FST, IFI44, IFIH1, AHNAK, RSAD2,	BIRC2, BIRC3, CD58, CDH11, FGF1, CXCL1, JUNB, KAL1, SORL1, TFAP2C, TIMP3, TMPO, TNF, TNFAIP3, ADAM9, STK17B,	ANXA4	0.0297	0.0061	0.1725	0.1884	0.0957	39
TNFSF12	ADAM8, CCND1, BST1, CD68, CCR1, CCR5, CXCL2, CXCL3, ICAM1, IL1B, IL6, CXCL10, ITGAM, MMP1, MMP3, MMP9, MMP10, MMP12, MMP13, NCF4, NPHS1, PTX3, S100A8, S100A9, CCL2, CCL3, CCL5, CCL7, CCL11, CCL13, CXCL6, CXCL11, TIMP1, TNFSF4, VCAM1, ADAM12, CLEC4E,		BCL2L1	0.0011	0.0001	0.2722	0.4679	0.2291	37
FOXP3	CD44, CD69, ECM1, FOXF2, GLRX, IL10, IRF4, LGALS3, NKG7, MAPK1, SOCS2, PIM2, ICOS,	CD53, CDKN1A, CTLA4, DUSP4, FCER1G, ID2, IL2RA, IL4R, IL7R, JAK2, KRT18, PDE4B, S100A9, CCL4, TARBP2, TLR1, TNFAIP3, TNFSF14, NRP1, CD226, TRAF3IP2, PIM2, ICOS, GPR84, CLK4, SGMS1,	MKNK2	0.0011	0.0001	0.1903	0.2432	0	37
CCL5	AHR, ALCAM, C5AR1, CD44, CD97, CCR1, CYP1B1, DUSP1, DUSP6, EMP1, CXCL2, CXCL3, IL1B, IL6, IL8, MMP9, MMP19, MT1H, OLR1, SERPINB2, PLAUR, CCL2, CCL3, CCL4, CCL13, SELE, TNF, TPM4, TPMT, TUBB2A, VASP, CD163, IER2, NCOR2, LHFPL2, CDC37,	CCR1, CCL3, TGFB1,	ATF4	0.0018	0.0002	0.1833	0.2525	0.2789	37
TCF3	CCNA2, CCND2, CCND3, CD4, CD79A, CD79B, CDH5, CDKN1A, CDKN2A, LEF1,	BUB1, CA2, CCNA2, CDKN2C, ECT2, EIF4EBP1, FGFR2, H2AFX, KIF11, MAD2L1, MKI67, PFKP, PGK1, AURKA, TOP2A, TTK, TYMS, CCNB2, HS3ST1, PLK4, KIF2C, KIF4A, RACGAP1, WBP5, NUSAP1, ANLN, KIAA1524, SCIN,	CDH1	0.0083	0.0012	0.1823	0.2106	0.0902	37
VIP	BCL2, CD80, CD86, CHGB, FOS, IGF1, IL6, IL10, LGALS1, PENK, PER1, POMC, PRL, TGFB1,	FASLG, CD80, CD86, CD40, EGR2, EGR3, CXCL2, CXCL3, GZMB, IFNG, IL6, IL8, CXCL10, IRF1, MYC, PRF1, PTGS2, CCL2, CCL3, CCL4, CCL5, CCL13, TNF, TNFRSF11A,	BDNF	0.0011	0.0001	0.2019	0.2776	0	35
HOXD3	ACTN4, C3, CAV2, CD44, COL1A1, COL10A1, IFI16, IGFBP3, IGFBP4, ITGA5, ITGB3, KRT5, KRT6B, KRT7, LGALS3, MMP2, SERPINE1, PLAU, PLOD2, QSOX1, SDC1, TAGLN, TGFB1, TGFBI, TGM2, THBS1, TSPAN7, TPM2, VIM, EDIL3, AHNAK,	CDH1, CLU, DSP, JUP,	BMP5	0.0018	0.0002	0.2067	0.2973	0.1129	35
MAP3K7	DEFB4, IL6, JUN, MMP3, MMP9, NTF3, SERPINE1, CCL5, CCL13, VCAM1, ISG15, IL19,	BIRC3, CFB, GBP1, GBP2, GCH1, CXCL3, IFIT1, IL1B, IL6, IL8, CXCL10, IRF7, JUN, MMP13, RGS2, S100A9, SAA1, CCL5, CCL20, TNFSF10, CH25H, TNFSF13B, XAF1, IFIH1,	BCL2L1	0.0011	0.0001	0.25	0.4082	0.085	33
SPDEF		CDH2, CDH11, COL4A1, COL4A2, COL4A5, COL4A6, COL5A1, COL5A2, COL6A1, COL6A2, COL6A3, COL13A1, COL16A1, CTGF, HIF1A, TNC, ITGA3, ITGA5, LAMC1, SMAD2, SMAD4, SERPINE1, PLAU, PRKCA, SDC1, SDC2, SNAI2, ZEB1, TGFB1, VIM, WNT5A, DKK3, LEF1,	ITGA6	0.0011	0.0001	0.2248	0.3131	0	33
SMAD4	AGTR1, APLP1, BGN, CDH1, CDH3, CDKN1A, CDKN2B, COL1A2, CTGF, EDN1, HHEX, ID1, ID2, ID3, IL10, ITGB5, JUNB, SMAD7, MSX2, MUC4, MYCN, GADD45B, SERPINE1, PTHLH, SKIL, THBS1, BCL2L11, FSTL3, BMF,	MMP1, SERPINE1, PLAU, CLDN1, CITED2,	VEGFA	0.0018	0.0002	0.1837	0.2709	0.0793	33
NFKB1	APP, AR, BCL2, BCL2A1, BMP2, CDKN1A, CSF1, F3, FOS, GBP1, NR4A1, IL6, IL8, IL10, CXCL10, MMP1, MSR1, MYC, NFKBIA, PDGFA, SAA1, CCL4, TLR2, TLR4, TNF, TNFAIP3, TNFRSF1A, EBI3, MOBKL1B,	A2M, APOE, COL1A1, IL6, IL8, SAA2, TNF,	ADORA1	0.0033	0.0004	0.1941	0.2632	0.2394	33
RBL2	CCND1, CDKN2A,	CCND1, BUB1, BUB1B, CCNF, CDC25A, CHKA, DNMT1, MARK2, GSK3B, HADH, HCFC1, KIFC1, KPNA2, MYBL2, NEK2, PCNA, PFAS, PIM1, PLK1, POLD1, PPM1G, MAP2K3, PSMB2, AURKA, TEAD4, KLF10, TRAF5, UCK2, XRCC3, TMEM11, CCNB2, PCSK7,	CDR2	0.0078	0.0011	0.1746	0.2179	0.1133	33
LPL	BCL2, CD36, CPT2, CSF1, ECH1, EGR1, FN1, GBP1, ICAM1, IL1B, IL6, IL8, IRS1, PPARA, PPARG, CCL2, CCL5, TNF, TNFAIP3, VEGFA, ACAA2, SLC27A1,	ICAM1, IL8, ITGA5, ITGB2, LDLR, MSR1, NFKB1, CCL2, CX3CL1, SLC2A1, TGFB1, THBS1, VCAM1, IRS2,	ACADL	0.0184	0.0031	0.1711	0.2033	0.1149	33
SATB1	RUNX2, CD8A, CDH2, CDH5, CDH11, CTGF, EGFR, ERBB2, ERBB3, ERBB4, FN1, ITGB4, KRT19, LAMC2, LMNA, MMP2, MMP3, MMP9, S100A4, SPARC, SPI1, TGFA, TGFB1, TWIST1, VIM, CLDN1, BRMS1,	BCL2, CYBB, IL2RA, IL7R, NME1, CLDN1, BRMS1,	ABL1	0.0321	0.0067	0.1758	0.1991	0.092	32
NPSR1	AREG, BMP2, CTGF, DUSP1, EGR1, EGR2, EGR3, EMP1, FOS, FOSB, GEM, NR4A1, TNC, CYR61, INHBA, GADD45B, NR4A2, SERPINB2, KLF10, TFPI2, NR4A3, MAFB, TRIB1, GLIPR1, ELL2, SV2C, ARC, MAFF, C13orf15, KIAA1199, ZCCHC12,		HSPA5	0.0018	0.0002	0.1935	0.2648	0	31
CD5	BCL2, BCL3, CD72, CD52, CEBPB, CCR7, CSNK1E, ICAM1, IL2RG, IL10, IL10RB, LDLR, PCK2, MAPK9, MAP2K3, RARA, RELB, SC4MOL, CCL3, CCL4, SIPA1, STAT1, STAT3, TGFB1, PIM2, TLR8, WNT10A,	CD80, CD86, LSM3,	RUNX3	0.0118	0.0018	0.1926	0.2302	0.2713	30
FOXL2	ATF3, BCL2A1, CDKN2A, FOS, CXCL2, CXCL3, ICAM1, IL12A, INHBA, LIF, PTGS2, PTHLH, RGS2, CCL3, CCL20, SOD2, SOX4, TNFAIP3, ZNF165, NR4A3, IER3, CH25H, SPRY1, PPP1R15A, MAFF, GPRC5B, RSPO3, OSR2,	SMAD6, STAR,	AVPR2	0.015	0.0024	0.1585	0.2176	0.1192	30
MYD88	CD14, CD44, CTSK, CXCL2, CXCL3, HP, IFNG, IGF1, IGFBP5, IL1B, IL6, IL15, CXCL10, IRF7, CXCL9, MMP7, MMP14, PLA2G4A, PTGS2, S100A8, SAA2, CCL5, CCL13, TNF, MARCO, SOCS3, PTGES, EBI3,	RELA, CCL5,	MMP10	0.0011	0.0001	0.2282	0.3747	0.2271	29
PTK2	ACTG2, BIRC2, BIRC3, COL1A1, CSPG4, SERPINB1, FOS, B4GALT1, TNC, ICAM1, CYR61, IL6, IRS1, ITGA5, LDLR, LPP, MMP9, MYH6, P4HA1, PRRX1, SPP1, THBS1, TIMP1, TIMP3, TLL1, CXCR6,	RHOB, CCL13, SKP2,	RBPJ	0.0159	0.0026	0.1835	0.2298	0.0947	29
PDGFB	ANGPT1, CCND1, PLK3, COL1A1, DUSP1, EDNRA, EGR1, FGF1, FGF7, FN1, FOS, ITGB1, LTBP1, RAP1A, SPP1, TGFB1, THBS1, VCL, RGS5, PHLDA1,	CSRP2, ELN, FBN1, IGF2, MEOX2, SRPX, TXNIP, EMILIN1,	BGLAP	0.0011	0.0001	0.2122	0.3106	0.2156	28
FOXM1	BIRC5, CCND1, BRCA2, CCNA2, CCNB1, CCNF, CDC20, CDC25B, CDH16, CDK2, CEBPB, CENPA, CENPB, CKS1B, ESR1, FOXF1, FLT1, LAMA4, PLK1, SFTPB, SKP2, ADAM17, HNF1B, TGFBR2, CCNB2, AURKB,	BIRC5, CDC25B, CDKN1A, CDKN1B, CENPB,	BMI1	0.0046	0.0006	0.197	0.2644	0.308	28
THRA	AMPH, B2M, C1S, CD40, F10, FGFR1, HLA-C, HLA-F, HP, IGFBP4, IL12A, LCN2, LDLR, ME1, ORM1, PTX3, S100A8, SAA1, CX3CL1, TAPBP, TLR5, IL32, COPS2, KLRK1, PLA2R1,	CD44, CDKN1A, SCD,	ATP2A2	0.0409	0.0091	0.1439	0.195	0.1148	28
ATM	CDKN1A, IRF1, MICB, BACE2,	CDKN1A, DUSP4, FBN1, IFI6, IFI27, SP110, IFIT1, IRF7, OAS1, OAS2, PDGFRL, PLSCR1, RGS2, SAT1, STAT1, IFITM1, OASL, IRF9, IFI44, IFI44L, CKAP4, FZD10, HERC5, FNDC3B,	DMD	0.0011	0.0001	0.2577	0.3419	0.0838	27
SOCS1	CCR7, SREBF1,	A2M, SERPINA3, CCND1, CD40, DUSP1, FKBP5, CXCR3, IFIT2, IFIT1, IL6, CXCL10, IRF1, ISG20, MUC1, MX1, OAS1, OAS2, CCL3, SELE, STAT1, STAT5A, STAT5B, TNFRSF1A, VCAM1,	RALGDS	0.0011	0.0001	0.2203	0.2989	0.1808	26
IL21	BCL6, PRDM1, CD28, IFNG, IL2RA, IL12RB2, MMP2, MMP9, MYD88, RORC, STAT4, TLR4, SOCS1, IL18RAP, IL18R1, SOCS2, SOCS3, CXCL13, IL23A,	BCL2, CD86, IFNG, CXCL10, CCL5, CCL11, STAT4, TNF, HCST,	BCL2L1	0.0011	0.0001	0.2433	0.381	0	26
LTA	BCL3, CSF1, RCAN1, EFNA1, EGFR, CXCL1, HIVEP2, ICAM1, IFNG, IRF1, MSX1, NFKBIA, NFKBIE, TNFRSF11B, CCL2, CCL19, CCL20, CX3CL1, SDC4, SELE, TNFAIP2, TNFAIP3, VCAM1, CXCL13,	ERBB2, SELP,	ATF3	0.0018	0.0002	0.2045	0.3228	0	26
GPX1	GADD45A, SERPINE1, CCL13,	ACTG2, AGER, FAS, FASLG, CTGF, CYBB, GPX3, GPX4, CXCL3, IL1A, IL1B, IL6, CXCL10, RELA, CCL4, CCL13, SOD2, TNF, TNFRSF1A, VCAM1, TRADD, RIPK1, TNFSF10, FADD,	CAT	0.0094	0.0014	0.185	0.2506	0.1878	26
HSF1	C3, CCT6A, CRYAB, HSBP1, HSPA4, HSPB2, HSP90AA1, HSP90AB1, HSPD1, IL6, TCP1, CCT3, CCT7, CCT4, CCT2, TXNIP, PHLDA1, CCT5,	FGF1, FGF7, FOS, ICAM1, IL1B, IL6, LIF, TNF, VCAM1,	HSPB1	0.0439	0.0102	0.1641	0.2116	0.0887	26
ADIPOQ	CD36, CPT1B, IL6, IL10, PPARG, PTGS2, SREBF1, TIMP1, DLK1, SLC27A1,	CCND1, HBEGF, CXCR3, ICAM1, IL6, LPL, CXCL9, MSR1, PCK1, CCL5, CCL13, CXCL11, SELE, SLC2A3, SREBF1, TNF, VCAM1,	ACOX1	0.0184	0.0031	0.1772	0.228	0.1679	25
RBL1	CCND1, CDKN2A, POMC,	CCNE1, CDC6, CDC25A, CDK2, CDKN2B, DHFR, E2F1, HES1, MCM2, MCM3, MCM5, MCM6, MCM7, MYBL2, NEK2, NOTCH1, ORC1L, PCNA, RANBP1, RRM1, TYMS,	FGF2	0.0011	0.0001	0.2754	0.4954	0.3379	24
TLR2	CCR5, FGF7, GJA1, CXCL2, CXCL3, IFNG, IL1B, IL6, IL8, IL15, MMP9, SCD, CCL3, CCL4, CCL5, TLR1, TNF, EBI3, TREM1, APOBEC3G, NFKBIZ,	CCR1, IFNG, TGFB1, TLR5, TNF, APOBEC3G,	GRIN2A	0.0011	0.0001	0.3218	0.56	0.4882	24
CCR2	CCR1, CXCL3, IFNG, IL1A, IL1B, IL6, IL18, CXCL10, CXCL9, CCL4, CCL5, CCL7, CCL13, CXCL6, CXCL12, TGFB1, TNF,	CXCL2, CXCL3, IFNG, IL6, IL10, CXCL10, CCL4, CCL13, SLPI, TIMP1, TIMP2, TIMP4, TNF, CXCL13,	CX3CL1	0.0011	0.0001	0.2698	0.4433	0.3448	24
LIPG	ABCA1, CSF1, FGF2, IL1A, IL1B, IL6, ITGB5, PLTP, PPARG, PTGS2, CCL2, CCL20, TNF,	BID, CD36, SCARB1, ICAM1, IL10, ITGA5, ITGAX, LDLR, LPL, MSR1, NFKB1,	BCL2	0.0263	0.0051	0.1729	0.2194	0.1466	24
CD34	ANK1, EPB49, GYPC, HBA2, HBB, TCF3, HEBP1,	AOAH, CD9, CEBPD, CSF3R, CX3CR1, SERPINB1, FLI1, HCK, ITGA5, ITGB3, LYZ, PTGS2, RNASE2, S100A12, SP100, THBS1, MKL1,	ICAM4	0.0321	0.0067	0.1675	0.2222	0.1642	24
BCL6	ATF3, CCND1, PFDN4,	PRDM1, CD80, CD44, CD69, GATA3, ID2, IL6, IL18, CXCL10, IRF4, KLK1, NFKB1, PDCD2, CCL3, CCL7, CCL13, STAT1, XBP1, CXCR4, IFITM1, IRF9,	BCL2	0.0417	0.0094	0.1534	0.2046	0.0877	24
GAPDH	CXCL1, IL10, CCL4, CCL20,	C2, DUSP1, ENO1, FCER1G, IFI6, GEM, HLA-C, IFIT2, OAS1, OAS2, OAS3, ENPP1, SPP1, STAT1, WARS, IFITM1, UBE2L6, IFITM2, NUB1,	PRAME	0.0011	0.0001	0.2597	0.4167	0.0853	23
TAB1	IL10,	BIRC3, CFB, GBP1, GBP2, GCH1, IFIT1, IL1B, IL6, IL8, CXCL10, IRF7, MMP13, PTGS2, RGS2, SAA1, CCL5, CCL20, TNFSF10, CH25H, TNFSF13B, XAF1, IFIH1,	JUN	0.0011	0.0001	0.3017	0.5181	0	23
CCL13	CD14, CSF1, CTSB, CTSK, ETS1, CXCL2, CXCL3, IFNG, CXCL10, ITGB3, KDR, MMP1, CCL4, CCL5, SDC4, TIE1, TLR4, TNF,	CFD, FABP4, LPL, PPARG,	CTSL2	0.0018	0.0002	0.2367	0.3518	0.1887	22
CORT	CCR8, IL10,	CCR1, CCR5, CCR7, CXCL3, IFNG, IL1A, IL1B, IL6, IL12A, IL15, IL18, CXCL10, CCL4, CCL5, CCL7, CCL13, CCL19, TNF, CCR2,	MIF	0.0011	0.0001	0.3158	0.5801	0	21
TLR3	CFB, C3, CTSK, DEFB1, DEFB4, CFH, IL8, IL15, CXCL10, MYD88, PTX3, CCL5, CCL20, SLPI, TLR1, TLR2, ISG15, TREM1, TICAM1,	TLR5, TLR6, TICAM1,	TOLLIP	0.0011	0.0001	0.2547	0.4372	0.3063	21
DKK1	MYH6, PAX6, TNNT2, MYL7,	ACTG2, ACTN1, CCND1, BMP4, BMP6, CD44, CDH5, EPHB2, FN1, HBB, PDGFRB, SPP1, ZEB1, TEK, TIE1, WNT5A, RGS5,	CTNNB1	0.0469	0.0117	0.1704	0.2138	0.1019	21
F7	AR, RND3, KLF5, CTGF, GADD45A, HBEGF, EGR1, FOS, CXCL2, CYR61, IL1B, IL8, LIF, MMP13, MYC, SERPINB2, PLAUR, PTGER2, ZFP36, IER2,		JAG1	0.0011	0.0001	0.2337	0.3939	0	20
ALDH1A2	ALDH1A1, ALDH1A3, HOXA1, HOXA4, MAFB,	ATF3, BGN, CD44, COL1A2, COL3A1, CSF1, CTGF, IGFBP4, CYR61, PCOLCE, SPARC, SPP1, TGFBI, TIMP1, TIMP3,	NKX2-1	0.0011	0.0001	0.2857	0.4286	0.1411	20
CCL11	FGF1, CXCL3, IL6, IL8, CXCL9, PPBP, CCL2, CCL4, CCL8, CCL18, CXCL6, CXCL11, CXCL5, CXCL12, TNFSF4, VEGFB, VEGFC, GPR109B, CCR2,	CXCL2, CXCL3, IL8,	BMP6	0.01	0.0015	0.2002	0.2717	0.3139	20
GNRHR	ACTB, ACTG1, DUSP1, DUSP4, EGR1, FOS, GEM, NR4A1, JUN, JUND, NFKBIB, PER1, RGS2, STAT3, TAGLN, PTP4A1, KLF4, IER2,	TGFB1, TGFBR2,	GATA2	0.0289	0.0058	0.1815	0.2355	0	20
CXCL10	CD69, GEM, CXCR3, IFNG, CXCL9, MMP9, PRF1, CCL5, TGFB1, ZBTB40, FLOT1, IRF9, IFITM2, DHX30, INVS, WBP11, NOC3L,	FTH1, IFNG, MMP9, RPS25, CXCL11, TGFB1,	EPB41L2	0.0392	0.0086	0.1908	0.22	0.3279	20
CCR5	FAS, FASLG, BID, CASP3, CASP8, CASP9, CXCL2, CXCL3, IFNG, CXCL10, MMP9, CCL4, CCL5, CCL13, CXCL12, TNF, TNFRSF1A, TNFRSF1B,	IL10,	BAX	0.0018	0.0002	0.2285	0.3238	0.3969	19
BAX	CTSD, CTSH, CTSK, CTSS, HLA-B, IFNAR2, IL6, IL15, CXCL10, IRF7, JAK1, MMP12, CCL5, TIMP1, TNF, IFITM2,	CDKN1A, MMP9,	DNAJB2	0.0018	0.0002	0.2256	0.3571	0.0947	18
RORA	ARNTL, IGF1, ITGB4, LAMB1, LIMK2, MYCN, NFKBIA, PSAP, SAA1, CCL4, NR1D1,	ALOX5, ICAM1, IL6, IL8, PER1, PTGS2, VCAM1,	CPT1B	0.0206	0.0037	0.171	0.2632	0.1178	18
IL12A	IRF8, IFNG, IL1B, IL6, IL12RB2, IRF1, IRF4, MYD88, PRF1, TNF,	IL1B, IL6, IL10, MMP2, MMP3, MMP7, MMP9, TNF, MAFB, IL23A,	FGF2	0.0011	0.0001	0.2283	0.3987	0.1417	17
IL12B	GZMH, IRF8, IFNG, IRF1, IRF4, LAG3, MYD88, SLAMF1, STAT1, STAT2, MTMR1, IL18RAP, FLOT1, IRF9,	TNFRSF9, LAIR2, XCL2,	LRRC32	0.0011	0.0001	0.2494	0.4	0	17
IL1R1	CP, FOS, CXCL3, IL1A, IL1B, IL1RAP, IL6, CXCL10, CXCL9, MT1G, MT1X, MT2A, PTGS2, TRAF1, VCAM1,	CD44, CXCL3, IL1B, IL6,	LBP	0.0059	0.0008	0.2152	0.3333	0.0693	16
CRH	FASLG, CEBPD, CYP11A1, DIO2, FOS, NR4A1, IL1B, IL1RN, IL6, JUNB, NR4A2, PNMT, STAR, TLR4,	IL2RA, IL18,	HPGD	0.0133	0.0021	0.1963	0.2865	0	16
IHH	CCND1, BMP4, RUNX2, COL1A1, FLT1, KDR, PTCH1, PTHLH, SMO, WNT7B, DKK1, LEF1,	CCND1, BMP4, BMP6, COL10A1, GLI2, SPP1,	TNFRSF11B	0.0255	0.0049	0.1836	0.2745	0	16
SEMA7A	COL1A1, COL1A2, COL3A1, CTGF, CTSB, CTSS, EGR1, ELN, FGF2, FN1, IL4R, IL18, TIMP1, TNF, WISP2, WISP1,		BAX	0.0266	0.0052	0.207	0.2474	0	16
PRKCD	CDKN1A, COL1A1, COL1A2, FOSL2, ICAM1, IL8, JUNB, MMP1, MMP12, MMP13, SERPINE1, SPP1,	CEBPB, GLUL, JUN, PTCH1,	ALOX12	0.0422	0.0096	0.1637	0.2294	0.1003	16
NFKBIA		BIRC2, BIRC3, FAS, FASLG, CXCL1, ICAM1, IL8, CCL2, CCL11, SELE, SOD2, TNF, VCAM1, IER3, TNFAIP8,	ALOX15B	0.0011	0.0001	0.2838	0.5515	0.3262	15
XDH	DUSP1, CXCL3, ID3, IL1B, IL6, MMP2, MMP14, PLAU, PLAUR, CCL2, SELP, TIMP2, TNF, DUSP10,	IL8,	INSR	0.0011	0.0001	0.297	0.55	0.166	15
ABCB1	CCR2,	CD74, HLA-DMA, HLA-DMB, HLA-DQB1, HLA-DRA, HLA-DRB1, IFNG, IL1B, IL6, PSMB8, PSMB9, TNF, UBD, STEAP4,	CTNNB1	0.0018	0.0002	0.2629	0.3476	0.1998	15
CSF2RB	BCL2A1, CD14, CD44, CD58, CD69, ICAM1, IL1B, IL8, LCP2, CCL4, VAV2,	BTG1, FLI1, MNDA, NOTCH1,	BCL2L1	0.0046	0.0006	0.2207	0.3095	0	15
E2F2	CCNA2, CCNE1, CDKN2A, CDKN2C, CDKN2D, DHFR, E2F1, MYBL2, RRM2, TOPBP1, MCM10, ASF1B,	CDKN1A, SERPINE1, PLAU,	MYCN	0.0066	0.0009	0.2118	0.3268	0.2793	15
E2F3	CCNE1, CDC6, CDK2, CDKN1A, E2F1, HOXB9, MYBL2, MYCN, RBL1, TOPBP1, MCM10, ASF1B,	CDKN1A, CDKN2A, SERPINE1, PLAU,	FGF2	0.0066	0.0009	0.209	0.3309	0.1528	15
BTC	BMP6, HAS2, ID1, ID3, ID4, MMP1, MMP3, MMP7, MMP9, MMP10, MMP11, MMP13, PTGS2, TNFAIP6,	ID2,	CCND1	0.0088	0.0013	0.2302	0.3333	0.0817	15
F2R	CEBPB, CTGF, ECE1, EGR1, FLT1, FOS, CYR61, KDR, SERPINE1, PROS1, CCL2, CCL5, SELP, THBS1, VEGFA,		DTNA	0.025	0.0048	0.1942	0.2632	0.2201	15
THBS1	COL4A1, FN1, MMP2, MMP9, SERPINE1, CCL13, TGFB1,	ADCYAP1R1, BCL2, CD69, EGR1, IL1B, IL6, CXCL10, MMP9, CCL13, TGFB1,	TGFB2	0.0011	0.0001	0.2645	0.4667	0.3828	14
C5orf13	ACTG2, FGF2, ITGA3, ITGA5, PDGFA, PDGFB, PDGFRA, PDGFRB, TAGLN,	COL3A1, MMP2, MMP9, TGFB1, TGFBR2,	VEGFA	0.0011	0.0001	0.3452	0.5333	0.1319	14
IL17F	AIF1, CXCL1, CXCL2, CXCL3, ICAM1, IFNG, IL1B, IL6, IL8, CXCL10, CXCL9, CCL4, CCL13, CXCL5,		IGF1	0.0011	0.0001	0.3312	0.5619	0	14
CEBPE	CD14, CSF1R, IL1RN, IL6, IL10, IL12A, LCN2, MMP2, MMP9, SERPINB2, CCL7, STAR, B9D1,	TNF,	LTF	0.0046	0.0006	0.2137	0.3583	0	14
RUNX1	CCND3, CD53, CDKN2A, CPA3, HAPLN1, CSF1R, CYP11A1, GZMB, NCAM1, S100A9, SPP1, UPP1,	GZMB, S100A9, TIMP1, UPP1, PIM2,	PPP1R12A	0.0187	0.0032	0.2011	0.3083	0.2246	14
HBP1	FAS, FASLG, CD2, CDKN1A,	CCND1, RUNX1, CCND3, CDKN1A, JUNB, MYB, MYC, MYCN, PTGS2, SPI1, NCF1,	H1F0	0.0431	0.0099	0.1911	0.2667	0.1022	14
CAMP	CXCL1, IL6, IL8, IL10, IL18, ITGB2, CCL4, CCL20, SNAI2, TLR4, TNF,	IL6, IL8, IL10, NFKB1, TNF, TNFAIP2,		0.0011	0.0001	0.3524	0.7051	0	13
ZNF175		CD4, CD14, CCR1, CCR5, CCR7, CXCL1, CXCL2, CXCL3, IL8, CCL3, CCL4, CCL5, CCL20,	CXCR4	0.0011	0.0001	0.4129	0.5714	0.1094	13
IL17RA	CCR1, CSF3R, CXCL2, IL1B, MMP13, S100A8, S100A9, CCL11, CCL13, CXCL6, CXCL12, SELE, SELP,			0.0011	0.0001	0.2942	0.5641	0.2207	13
TBK1	IFIT2, IFIT1, IL6, IL8, IL15, CXCL10, IRF7, CCL5, CXCL11, TNF, RSAD2,	CXCR3, IFIT2, IRF7, ISG15,	VEGFA	0.0011	0.0001	0.3499	0.5275	0.1024	13
TBX21	FASLG, CCR5, CXCR3, GZMB, IFNG, IL2RB, IL12RB2, PRF1, SPP1, STAT1, ICOS,	GATA3, TGFB1,	SMAD3	0.0011	0.0001	0.3869	0.6571	0	13
PARP9	CD74, HLA-DOB, HLA-DQB1, HLA-E, SP110, IFIT2, IFIT1, IFIT3, IRF7, OAS2, STAT1, ISG15, IFI44,		RBMS1	0.0011	0.0001	0.4825	0.7692	0.5707	13
CCL2	COL1A1, F3, ICAM1, IL1A, IL6, ITGAM, MMP1, MMP2, MMP9, TGFB1, TIMP1, TNF, ZC3H12A,			0.0018	0.0002	0.2731	0.5128	0.3962	13
ADA		ADORA3, CXCL2, CXCL3, IL6, MMP9, MMP12, CCL7, CCL11, SPP1, TGFB1, TIMP1, TNF, IL19,	ADORA1	0.0026	0.0003	0.2518	0.419	0.0915	13
CDH1	HOXA1, SDC1, SNAI2, ZEB1, TWIST1, SIP1,	BIRC5, MMP1, MMP2, MMP3, MMP9, MMP14, S100A4, SNAI2,	TCF3	0.0163	0.0027	0.2264	0.3333	0.0915	13
MYOCD	ACTG2, CACNA1C, CALD1, CNN1, GATA4, LPP, MEF2C, MYH6, MYH11, MYLK, SCN5A, TAGLN, MYL9,		ATP2A2	0.0243	0.0046	0.1901	0.281	0	13
IL22	SERPINA3, DEFB4, HP, IL10, MMP3, S100A7, S100A8, S100A9, SAA1, CXCL5, SOCS3,	HMOX1, CALML5,	FLG	0.0297	0.0061	0.1948	0.2794	0	13
NPPA	DUSP1, EDN1, HMOX1, IL10, NFKBIA, NPR1,	CCND1, EDN1, EGR1, IL1B, MCL1, PCNA, PTGS2, TNF,	IL1R1	0.0399	0.0088	0.1941	0.2667	0	13
AGTR1	COL1A1, COL3A1, ENPEP, FN1, FOS, HIF1A, ITGAV, ITGB1, JUN, SPP1, TGFB1, TGFB3,	MEOX2,	ACTN2	0.0453	0.0108	0.1749	0.2398	0.2567	13
FBN1		COL1A2, COL3A1, COL4A2, COL6A3, CTGF, CYR61, INHBA, MMP1, MMP3, SERPINE1, TGFBR2, TIMP3,	LTBP1	0.0011	0.0001	0.4	0.6484	0.5883	12
HDAC6	COL1A1, IGF1, JUN, JUNB, LTBP2, SERPINE1, PDGFB, PLAU, TGFB1I1, TGFBI, VIM, NOG,		CDH1	0.0011	0.0001	0.2858	0.4872	0.1044	12
IL25	CXCL2, ICAM1, IL1B, IL8, LUM, CCL11, CCL13, CXCL6, VCAM1,	IL1B, IL6, TNF, IL23A,	IL12A	0.0011	0.0001	0.2872	0.5128	0	12
DDR1	CXCL3, HLA-DRA, MMP1, MMP2, MMP9, MMP14, CCL13, TGFB1, VCAM1,	COL1A1, COL3A1, ELN,		0.0018	0.0002	0.3401	0.5909	0.1206	12
TREM1	CD14, CEBPB, IL1B, IL6, IL6R, IL10, CXCL10, MYD88, NFKB2, NFKBIA, CCL13, TNF,	IL1B, IL6, CCL13, TNF,	IL1R1	0.0026	0.0003	0.2255	0.4066	0.2824	12
ITGB1	FAS, ICAM1, IL1B, MMP2, CCL2, SKP2, TNF,	RUNX2, DCN, ICAM1, MGP, MMP2, BCL2L11, POSTN,	FGFR3	0.0033	0.0004	0.273	0.4359	0.2205	12
HMOX1	CDKN1A, FTL, HGF, IL6, SLCO2A1, SOD2, TNF,	ICAM1, IL6, MAPT, CCL2, SELE, TNF, VCAM1,	CAT	0.0083	0.0012	0.2265	0.3974	0.3442	12
GDF9	CTGF, CYP17A1, INHA, INHBA, ITGAV, LOX, PTGER2, PTGS2, TNFAIP6, GREM1,	CYP11A1, INHA, INHBA, LOX, STAR,	INHBB	0.0192	0.0034	0.2036	0.2941	0.136	12
CAT		ADM, BCL2A1, HLA-DRA, HMOX1, IL6, MMP1, PAX2, PMAIP1, PTGS2, CCL2, SELE, TIMP1,	AGT	0.0215	0.0039	0.1834	0.2952	0.0382	12
HOXB7	ANGPT2, CNN1, FGF2, CXCL1, IL8, MMP9, TAGLN, TIE1, VEGFA,	ANGPT1, FLT1, KDR,		0.0266	0.0052	0.221	0.3182	0.0449	12
CD86	CD69, EGR2, GZMA, IFNG, NFKBIA, CCL3, CCL4, TNF, TNFAIP3, TNFRSF11A,	CD80, IFNG, TNF,	HOMER2	0.0011	0.0001	0.3673	0.6818	0.5284	11
PTAFR	HMOX1, HRH1, IL6, IL8, MMP1, MMP9, MMP14, PLAU, PTGS2, TIMP1, TIMP2,			0.0033	0.0004	0.2631	0.4909	0.2883	11
ICAM1	RHOA, CD28, FOS, CXCL2, IL1B, IL6, IL8, CCL5, TGFB1, TNF, VCAM1,	VCAM1,	F12	0.004	0.0005	0.2448	0.4103	0.2991	11
HIVEP1	BRCA2, CCNB1, CDC20, CDKN3, MCM4, MCM5, MKI67, RBL1, CCNB2,	CCND1, CDK6,	BCL2L1	0.0066	0.0009	0.239	0.35	0.0584	11
NPPB		ACAT2, SCARB1, FDFT1, FDXR, HMGCR, HMGCS1, IDI1, LDLR, SC4MOL, STAR, EBP,	FDX1	0.0228	0.0042	0.1772	0.3077	0	11
LDLR	ABCA1, F3, IFNG, MMP2, MMP9, MMP14, CCL13, VCAM1, ABCG1,	LCN2, MMP9, SELE, VCAM1,		0.025	0.0048	0.2386	0.3636	0.1969	11
TNFSF13B	BCL2A1, PRDM1, DUSP5, FTH1, FTL, IL10, MCL1, CCL4, CXCL6, TFG, PIM2,		ARCN1	0.0297	0.0061	0.1679	0.2952	0.3165	11
PIAS1	ACTA2, CDKN1A, CSTB, GADD45A, MYH11, TAGLN,	CXCL3, IL1B, IRF1, JUNB, NFKBIA,		0.042	0.0095	0.2098	0.3091	0.0469	11
PF4	CXCL3, IL1A, IL1B, IL6, IL8, CCL2, CCL3, CCL4, TNF, IL19,			0.0011	0.0001	0.4154	0.7778	0	10
NLRP12	HLA-A, HLA-B, HLA-C, HLA-E, HLA-F, HLA-G, PSMB8,	IL6, CXCL12, CXCL13,	CXCR4	0.0011	0.0001	0.4782	0.5636	0	10
TICAM1	IFIT2, IFIT1, IL8, CXCL10, CCL5, CXCL11, TNF, DDX58, RSAD2,	IL1B, TNF,		0.0011	0.0001	0.4281	0.6444	0.1982	10
HMGB1	IL1A, IL1B, IL6, IL8, PLA2G2A, PTGS2, CCL2, CCL3, CCL4, TNF,	IL6, TNF,	IL1R1	0.0026	0.0003	0.282	0.4848	0.0788	10
C3	CXCL2, CXCL3, IL1A, IL1B, IL6, IL8, CXCL10, CCL5, CCL13, TNFRSF1A,		UCP2	0.0072	0.001	0.2785	0.4182	0.2492	10
BAK1	HLA-B, IFNAR2, IL6, IL15, CXCL10, IRF7, JAK1, CCL5, TNF, IFITM2,		DNAJB2	0.0237	0.0044	0.2121	0.3205	0.2372	10
PRKCB	EGR1, FOS, HGF, IL6, JUN, LDLR, SERPINE1, PTGS2, SPP1,	TGFBR2,	AMY1A	0.0239	0.0045	0.2223	0.3485	0	10
OLR1	CYBB, ICAM1, NCF2, CCL2, SELE, SELP, VCAM1, NOX4, NCF1,			0.0011	0.0001	0.4369	0.8056	0.5582	9
AIMP1	CXCL2, IL1B, IL8, IL12A, CCL2, CCL3, CCL4, CCL5, TNF,			0.0011	0.0001	0.4375	0.75	0	9
IGF2BP1	SERPINH1, COL1A1, COL1A2, COL5A1, COL6A2, COL6A3, TNC, LGALS1, LUM,		COL14A1	0.0011	0.0001	0.5706	0.8	0.0748	9
NPR1	RGS4,	COL1A1, COL3A1, RCAN1, FN1, MMP2, MMP9, TGFB1, TGFB3,	AGT	0.0018	0.0002	0.3367	0.5636	0.1101	9
NT5E	COL1A1, COL3A1, TGFB1,	IL1B, MMP13, SERPINE1, SPP1, TGFB1, TIMP1, TNF,	IL13RA2	0.0018	0.0002	0.3068	0.5333	0.362	9
DDX58	IFIT2, IFIT1, IL6, CXCL10, PTGS2, CCL5, STAT1, TNF, ISG15,			0.0046	0.0006	0.3512	0.5278	0.4749	9
HRH2	FOS, IFNG, IL10, IL18, JUN, OLR1,	CFB, C2, C3, IFNG, IL10,		0.0083	0.0012	0.2851	0.5	0	9
CXCL3	ADRBK1, GRK5, IL6, CXCL10, PLA2G2A, CCL4, CCL5, CCL13, TNF,			0.0159	0.0026	0.2454	0.4167	0.2109	9
TRAF6	DEFB4, IL1B, IL6, IL15, TGFB1, TNF, CXCL13, IL19,	RELA,		0.0239	0.0045	0.2157	0.3889	0.0786	9
FOXF1	BMP4, HGF, ITGA5, KDR, PDGFRA, TBX3, VCAM1, VEGFA, KLF2,		ITGB3	0.0286	0.0057	0.2249	0.3333	0.1901	9
SMAD1	RUNX2, COL1A1, COL1A2, COL4A1, CTGF, DLX5, CXCL2, HHEX, MSX2,		BMP7	0.0407	0.009	0.2633	0.3333	0.0894	9
S1PR1	ANGPT1, CDH5, EDN1, EDNRB, ENG, ICAM2, KDR, PROCR, JAM3,		PCDH1	0.0456	0.0112	0.1915	0.3091	0	9
PRKCZ	CD1D, FOS, NR4A1, JUN, MMP9, NFKBIA, NR4A2, CCL11, NR4A3,		PAWR	0.0493	0.0126	0.2288	0.3111	0.1228	9
TSC22D3		FASLG, CD80, CD86, CFD, IL2RA, LPL, PPARG, CCL5,		0.0011	0.0001	0.4354	0.75	0.094	8
PPBP	CXCL1, CXCL2, CXCL3, IL6, IL6ST, LIF, CXCL6, CXCL5,			0.0011	0.0001	0.4081	0.7143	0.278	8
TNNI3	CCR1, CCR5, CXCL3, CCL4, CCL5, CCL11, CCL13, CCR2,			0.0011	0.0001	0.4634	0.8214	0.0579	8
TRAF3IP2	DEFB4, CXCL2, IL6, LCN2, CCL11, CXCL6, IL19, NFKBIZ,			0.0011	0.0001	0.3141	0.6429	0.0739	8
SPIC	FCGR2B, IL2RA, VCAM1,	BTK, FCGR2B, LYN, PTPRC, P2RY10, BLNK,	KIT	0.0011	0.0001	0.4684	0.75	0	8
CBL	CSF1R,	CD3D, CD3E, CD3G, CD247, CD4, CD5, CD69,	CDH1	0.0018	0.0002	0.4775	0.6222	0.0572	8
IFNAR1	IL15, CXCL10, IRF7, CXCL9, EIF2AK2, TNF, TNFSF13B, RSAD2,	TNF,		0.0018	0.0002	0.3825	0.6786	0.2189	8
PLG	CD40, F3, CYR61, IL1A, IL1B, IL6, CCL2, TNF,	TNF,		0.0059	0.0008	0.2737	0.5357	0	8
VCAN	CDH6, DCN, ELN, FN1, SERPINE1,	FAS, CDKN1A, UGT2B7,		0.0094	0.0014	0.2565	0.5	0.4753	8
TFDP1	CCNE1, CDC6, CDKN2A, PCNA, RBL1, RRM1, TYMS, CCNA1,		MYC	0.0123	0.0019	0.2675	0.4444	0.2462	8
HSF2	CCT6A, HSP90AA1, TCP1, CCT3, CCT7, CCT4, CCT2, CCT5,		HSPA4	0.0187	0.0032	0.2125	0.3778	0.2117	8
DUSP1		CXCL2, IL1A, IL1RN, IL6, CCL13, SELE, TNF, VCAM1,	CYP17A1	0.0278	0.0055	0.2218	0.3556	0.245	8
HEY1	MMP2,	ACTA2, GATA4, ID1, KDR, MYH11, SMTN, TAGLN,	GATA6	0.0364	0.0079	0.2458	0.3611	0.118	8
ELF1	CD1D, CD68, CSF1R, LYN, SPI1,	FCER1G, IFNG,		0.0011	0.0001	0.5876	0.9524	0.1427	7
ABCB4	MMP2, MMP13,	COL1A1, MMP2, MMP13, SERPINE1, PDGFRB, TGFB1, TIMP1,	TGFB2	0.0026	0.0003	0.3895	0.5714	0	7
FOSL1	CD44, MMP2, MMP9, SERPINE1, PLAUR,	THBS1, THBS2,	NQO1	0.0026	0.0003	0.3372	0.5556	0	7
EPHB1	EGR1, EGR2, FOS, JUN, JUNB, SERPINE1, PTGS2,		IL6ST	0.0033	0.0004	0.3184	0.5278	0.0401	7
CXCL2	CXCL3, IL6, CXCL10, CCL4, CCL5, CCL13, TNF,		JUN	0.0088	0.0013	0.3083	0.5	0.3822	7
BID	CTSB, CTSD, CTSH, CTSK, CTSS, MMP12, TIMP1,			0.0105	0.0016	0.2986	0.5714	0.1931	7
TIRAP	CXCL2, CXCL3, IL6, IL8, IL15, CXCL10, TNF,	IL6, TNF,		0.0123	0.0019	0.3934	0.5238	0	7
IL23A	IFNG, IL1B, IL6, CXCL10, CCL13, TNF,	IL10,	RORC	0.0133	0.0021	0.2495	0.4643	0.1135	7
BARX1	FBLN1, GUCY1A3, IGFBP4, KIT, PDGFRA, SFRP1, SFRP2,		PITX1	0.0159	0.0026	0.2287	0.4167	0	7
FASLG	FOS, FTH1, IL6, IL8, RELA, CCL2,	RUNX2,		0.0192	0.0034	0.2736	0.4762	0.1772	7
IDO1	CSF1, ICAM1, IL10, PTGS2,	EDN1, IL10, LIF, PTGIS,	RPSA	0.0228	0.0042	0.2009	0.4286	0	7
ILK	FN1, MMP2, PLAU, ZEB1,	CNN1, MYH11, TAGLN,	CCND1	0.0259	0.005	0.2629	0.3455	0.1241	7
FCGR2B	SOCS3,	CXCR3, IFI27, IL1A, MX1, CCL3, CCL5,		0.0291	0.0059	0.2715	0.4286	0.3921	7
KNG1	BDKRB1, BDKRB2, COL1A1, CTGF, FOS, PTGS2,	IGF1,	FGF2	0.0331	0.007	0.2186	0.3611	0	7
BDKRB1	COL1A1, CTGF, FGF2, PTGS2, SELP,	CTGF, EDN1, TGFB1,	CXCL6	0.0431	0.0099	0.2367	0.3571	0.2655	7
TNXB	COL1A1, COL1A2, COL6A2, COL6A3,	DCN, MMP2,		0.0011	0.0001	0.8818	1	0.058	6
DSP		COL1A1, COL1A2, COL3A1, LPL, PPARG, ADIPOQ,		0.0018	0.0002	0.4585	0.8	0.0541	6
CASP8	IL6, IL8, CCL2, SELE, TNF,	MMP9,		0.0033	0.0004	0.3866	0.7333	0.0716	6
INHBB	COL3A1, COL4A1, TNC, MMP3, SERPINE1, THBS1,		TIMP1	0.019	0.0033	0.2693	0.4167	0.0725	6
RXRB	HLA-E,	IFNG, IL10, CXCL10, CCL20, TNF,	ESR1	0.019	0.0033	0.2241	0.4286	0.0871	6
TXN	CYP1B1, NFKB1, NFKBIA, SOD2,	IL1B, NFKB1, RELA,	ESR1	0.0278	0.0055	0.243	0.4286	0.072	6
RFX5	B2M, HLA-B, HLA-DMA, HLA-DMB,	COL1A1, COL1A2,		0.0282	0.0056	0.3977	0.4667	0.3275	6
LILRB4		IFNG, IL1A, IL1B, IL6, CXCL10, CXCL11,		0.0291	0.0059	0.3095	0.4667	0.466	6
S1PR2	ACTG2, PDGFB, PTGS2, TGFB1, TIMP1, SPHK1,			0.03	0.0062	0.307	0.4667	0	6
ZBTB7B	COL1A1, COL1A2, GATA3,	GZMB, IFNG, PRF1,		0.03	0.0062	0.3386	0.4667	0	6
EREG	AREG, HBEGF, HAS2, PTGS2, TNFAIP6,	IL18,	TGFA	0.0417	0.0094	0.2208	0.381	0.2933	6
NPC1	ABCA1, SCD,	ABCA1, CTSD, CTSK, MMP14, ABCG1,	CYP27A1	0.0417	0.0094	0.2289	0.3571	0	6
IL10RA	STAT3, TIMP1, SOCS3,	IL1RN, IL2RA, CCL4,	IL6R	0.0459	0.0114	0.255	0.381	0.4407	6
IRF9	IL1A, IL1B, OAS1, EIF2AK2, TNF, PNPT1,			0.0488	0.0124	0.2424	0.4	0.2781	6
PSMD4	A2M, CD14, CD36, CD69, MARCO,			0.0011	0.0001	0.4077	1	0.0567	5
MAPKAPK2	MSR1, CCL7, CCL11, CCL13, VCAM1,			0.0011	0.0001	0.411	0.9	0.0191	5
IFNK	IRF1, MX1, OAS1, EIF2AK2, STAT1,			0.0011	0.0001	0.5843	0.9	0	5
SMOC2	CCNB1, CENPF, MCM4, AURKB, MCM10,			0.0011	0.0001	0.5815	1	0.1801	5
PRKG1	HMOX1, PPARG, VCAM1,	SERPINE1, THBS1,		0.0026	0.0003	0.4543	0.9	0.467	5
PTGIR	CEBPB, CEBPD,	CD86, CD40, ICAM1,		0.0026	0.0003	0.3117	0.8	0	5
PARP2	CD36, FABP4, LPL, PPARG, ADIPOQ,		FASN	0.004	0.0005	0.369	0.6667	0.0627	5
MED28		ACTG2, AEBP1, CNN2, MYH11, TAGLN,	CRIP1	0.004	0.0005	0.4004	0.6667	0	5
E2F8		CCNB1, CCNE1, CDC6, E2F1, CCNA1,		0.0046	0.0006	0.3503	0.8	0.448	5
FCER2	CD14, IL10, ITGB2, TNF,	CD33,	MYB	0.0053	0.0007	0.4035	0.6667	0	5
TNFRSF8	CDKN1A, IL8, JUNB, CCL3, CCL4,			0.0059	0.0008	0.3596	0.7	0	5
ANXA2	KDR, MMP2, MMP9, MMP14, TIMP2,		VEGFC	0.0072	0.001	0.3253	0.6	0.2871	5
RARRES3	CXCL10, CCL5, CXCL11, ISG15,	CXCL1,		0.0078	0.0011	0.4587	0.7	0.4302	5
SFTPD	MMP1, MMP3, MMP12,	MMP2, MMP9, MMP12,	CEBPB	0.0083	0.0012	0.3168	0.6	0.0803	5
MST1	IL1RN,	IRF8, IL15, IL18, PTGS2,		0.0088	0.0013	0.324	0.7	0.2038	5
F2RL1	IFNG, IL6, IL8, TNF,	IL10,		0.015	0.0024	0.3132	0.6	0.0917	5
SLPI	CCND1,	CTSS, IGFBP3, LOX, TGFB1,		0.0156	0.0025	0.2585	0.6	0.1241	5
LTBP4	GREM1,	BMP4, ID1, ID2, TGFB3,	TGFB2	0.0184	0.0031	0.2472	0.5333	0.1344	5
TGFB1I1	CDKN1A, FN1, SERPINE1, KLF4,	FOS,	AR	0.0192	0.0034	0.2986	0.5333	0.3685	5
DLX5	RUNX2, COL1A1, IBSP, SPP1, STAR,		BGLAP	0.0196	0.0035	0.2702	0.5333	0.1014	5
FCGR2A	FAS, CXCL2, CCL2, CCL5, CCL13,		C5	0.0313	0.0065	0.2602	0.4667	0.4464	5
STAT2	IRF7, SOCS1, IRF9,	IFNG, IRF1,		0.0324	0.0068	0.3167	0.5	0.2525	5
MMP13	COL1A1, CCL4, CCL13, TGFB1, TNF,			0.0338	0.0072	0.2907	0.5	0.3257	5
TRIM21		IL1B, IL6, CXCL10, TNF, TRIM25,		0.0359	0.0077	0.2568	0.5	0.2794	5
HP	IFNG, IL6,	HMOX1, IL10, TNF,	IL12A	0.0453	0.0108	0.2559	0.4	0.1692	5
GABPB1	FAS, BCL3, RRAS, SKP2, AURKA,		NDST2	0.0454	0.011	0.2047	0.4	0	5
ABCA1		CXCL3, IL1B, IL6, PTGS2, TNF,	HMGCR	0.0474	0.0119	0.2596	0.381	0.1622	5
ITGAV	RUNX2, COL1A1, COL1A2, MMP13,			0.0011	0.0001	0.6839	1	0.2752	4
MBP	CCR1, CCR5, CCR2,	IFNG,		0.0011	0.0001	0.6479	1	0.1123	4
DDR2	MMP1, MMP2, MMP13,	COL1A1,		0.0011	0.0001	0.5943	1	0.4028	4
ABCG1		CXCL3, IL1B, IL6, TNF,		0.0078	0.0011	0.4424	0.8333	0.1188	4
TNFAIP3		CSF1, ICAM1, IL6, VCAM1,		0.0094	0.0014	0.3463	0.8333	0.4688	4
LGI1		MMP1, MMP3, MMP11, MMP12,		0.0105	0.0016	0.4602	0.8333	0.1187	4
C5AR1	FCER1G, FCGR1A, FCGR2A, IL8,			0.0123	0.0019	0.5863	0.8333	0.5999	4
PON1		CD68, HMOX1, MSR1, PPARG,	SCARB1	0.0159	0.0026	0.3832	0.6	0.1179	4
AHRR	CCND1,	CCNE1, E2F1, PCNA,	CTSD	0.0159	0.0026	0.2525	0.6	0	4
LBP	IFIT1, CXCL10, TNF,	IL1B, TNF,		0.0184	0.0031	0.3223	0.6667	0.0716	4
PLA2G10	CD36, IL6, IL10,	TNF,		0.0187	0.0032	0.299	0.6667	0.0612	4
PTN	FLT1, NRP1,	AGTR1, KDR,	AGTR2	0.019	0.0033	0.2579	0.6	0.0574	4
CBX4		HOXA2, HOXA4, HOXA7, MYC,		0.019	0.0033	0.4649	0.6667	0	4
CD200R1	IL10, TGFB1,	IFNG, TNF,		0.0192	0.0034	0.3108	0.6667	0	4
TANK		IL6, PTGS2, TNF, NFKBIZ,		0.0196	0.0035	0.353	0.6667	0.0958	4
DNASE2		CXCL10, IRF7, TNF, ISG15,		0.0206	0.0037	0.3843	0.6667	0.19	4
C1QA		EGR1, F2R, F3, SERPINE1,		0.021	0.0038	0.3002	0.6667	0.1886	4
CASP10	IL6, IL8, SELE, TNF,			0.021	0.0038	0.3528	0.6667	0.1002	4
SELL	IL1B, IL6, TGFB1, TNF,			0.0218	0.004	0.3453	0.6667	0.3205	4
MAVS	IFIT1, IL6, CXCL10, CCL5,			0.0218	0.004	0.372	0.6667	0	4
B2M	CD8A, CD8B, HLA-DQB1, HLA-DRB1,			0.0232	0.0043	0.444	0.6667	0.4819	4
WNT10B	RUNX2, DLX5,	FABP4, PPARG,		0.0239	0.0045	0.2961	0.6667	0	4
LAT	CSF1, IL6, IL10, TNF,	IL10,		0.0243	0.0046	0.3081	0.6667	0.1237	4
RCAN1		F3, PTGS2, SELE, VCAM1,		0.0247	0.0047	0.2791	0.6667	0.2421	4
ARRB2		IL1B, IL6, TNF, NFKBIZ,	CCL13	0.0328	0.0069	0.301	0.5	0.1803	4
SFTPA1	IL1B, IL2RA,	IL1A, IL1B, TNF,	RELA	0.0338	0.0072	0.2646	0.5	0	4
SCGB1A1		COL4A1, FN1, PTGS2, CCL11,	SERPINB4	0.0362	0.0078	0.2891	0.5	0.0724	4
CCR1	CTSK, CTSS, MMP2, MMP9,		CTSL2	0.0382	0.0083	0.3042	0.5	0.4395	4
EDNRA	CYBB, MMP2, NCF2, NCF1,		VEGFA	0.0385	0.0084	0.3741	0.5	0.3249	4
SPIB	P2RY10,	PRDM1, IRF4, XBP1,	RAG1	0.0388	0.0085	0.2963	0.5	0	4
NOD2	DEFB4, CXCL3, IL1B, TNF,		DMBT1	0.0409	0.0091	0.2624	0.5	0.2456	4
FLT3LG	CD19, CD79A, IL10, SPI1,			0.0417	0.0094	0.2545	0.5	0	4
IL27RA	IFNG, EBI3,	IFNG, TNF, SOCS3, EBI3,		0.0448	0.0106	0.2917	0.5	0.0863	4
FABP4	IL1A, IL1B, IL6,	CD36,		0.0458	0.0113	0.2735	0.5	0.2879	4
FYN	IL6, CCL4, CCL13, TNF,			0.0458	0.0113	0.3026	0.5	0.1694	4
LTB4R	CXCL3, MMP2, MMP9, CCL13,			0.0484	0.0122	0.2208	0.5	0	4
CFB	C3, C3AR1, C5AR1, ITGAM,		CR2	0.0487	0.0123	0.2938	0.4	0.3246	4
PBX1	COL5A2,	COL1A1, CYBB, NCF2,	GNRH1	0.0488	0.0124	0.2667	0.4	0.1543	4
TIMP1	MMP2, MMP9, PLAU, PLAUR,	MMP2, MMP9,	PLAT	0.05	0.0128	0.2648	0.4	0.2038	4
CBFB	COL1A1, COL1A2, COL5A1,			0.0011	0.0001	0.9446	1	0.0961	3
DES		DCN, SPP1, TGFB1,		0.0011	0.0001	0.4602	1	0.1004	3
DRD1	EGR1, FOS, JUNB,			0.0011	0.0001	0.7372	1	0	3
EPHX2	ICAM1, IL6, VCAM1,			0.0011	0.0001	0.3956	1	0.1719	3
GABBR1	COL2A1,	COL10A1, SPP1,		0.0011	0.0001	0.3313	1	0.1287	3
GCLC		FOS, JUN, JUNB,		0.0011	0.0001	0.5474	1	0.0791	3
GCLM		FOS, JUN, JUNB,		0.0011	0.0001	0.5474	1	0.0468	3
GNRH2	RPSA,	RPLP1, RPLP2,		0.0011	0.0001	0.396	1	0	3
HSPA1A	IL8, TNF,	IL1B, TNF,		0.0011	0.0001	0.495	1	0.1519	3
IL13RA2	MMP9, MMP12, MMP14,			0.0011	0.0001	0.4086	1	0.0599	3
JAG2	JAG1, NOTCH1, NOTCH3,			0.0011	0.0001	0.3767	1	0.2345	3
LTB	IFNG, CCL19, CXCL13,			0.0011	0.0001	0.5664	1	0.4006	3
MSR1	IL10, TNF,	MMP9, TNF,		0.0011	0.0001	0.3951	1	0.3965	3
GADD45B	BGN, COL10A1, MMP13,			0.0011	0.0001	0.5926	1	0.4372	3
PRTN3	ICAM1, IL8, CCL2,	IL8, CCL2,		0.0011	0.0001	0.4449	1	0	3
TCF7	CD4, GATA3,	IFNG,		0.0011	0.0001	0.3491	1	0.0571	3
UBA7	ISG15,	ISG15, DDX58, DHX58,		0.0011	0.0001	0.6578	1	0	3
UXT	IL8, NFKBIA, TNFAIP3,			0.0011	0.0001	0.4761	1	0.0956	3
RIPK2	CXCL2, CXCL3, TNF,			0.0011	0.0001	0.6284	1	0.2921	3
TNFRSF6B	ICAM1, MMP2, VCAM1,			0.0011	0.0001	0.5085	1	0	3
ZBED1	RPL10A, RPL12, RPS6,			0.0011	0.0001	0.3991	1	0	3
BACH2		PRDM1, IRF4, XBP1,		0.0011	0.0001	0.3644	1	0	3
NLRP3	CXCR3, IL1B, CCL4,			0.0011	0.0001	0.5498	1	0.6298	3
LSS	LDLR,	ABCA1, ABCG1,		0.0422	0.0096	0.3034	0.6667	0.1865	3
RGS2	FABP4, LPL, PPARG,		SREBF1	0.0431	0.0099	0.2664	0.5	0.2105	3
LRP1	MMP9,	COL3A1, SERPINF1,	SERPING1	0.0437	0.0101	0.3483	0.5	0	3
MSX1	BMP2, BMP4,	BMP4, RUNX2,	GNRH1	0.0439	0.0102	0.2214	0.5	0.0819	3
CD69	TGFB1,	IL1B, CCL5,	TGFB2	0.0442	0.0103	0.2746	0.5	0.4503	3
HEYL	MMP2,	MYH11, SMTN,		0.0445	0.0104	0.2454	0.6667	0	3
ITGA5	MMP2, MMP9, TGFBR2,			0.0448	0.0106	0.3309	0.6667	0.5833	3
MMP7	MMP3, ADAM12,	MMP3, MMP10,		0.0448	0.0106	0.324	0.6667	0.1766	3
SULT1E1	CYP17A1, TNFAIP6,	SCARB1,		0.0448	0.0106	0.2764	0.6667	0.0688	3
AGA		MCM3, MCM4, MCM5,	TERF2	0.0453	0.0109	0.2718	0.5	0	3
TNIP3		IL6, IL8, TNF,		0.0453	0.0109	0.3881	0.6667	0.3482	3
NCF1	ICAM1, THBD, TNF,			0.0453	0.0109	0.2966	0.6667	0.3854	3
RTKN	BIRC3, BCL2A1, TNFAIP3,		BCL2L1	0.0454	0.011	0.2728	0.5	0.0705	3
ING4		HBEGF, IL8, SPP1,	CXCL12	0.0454	0.011	0.2578	0.5	0.0801	3
HSPG2	COL2A1, COL10A1, FGFR3,	FGFR3,		0.0454	0.0111	0.2216	0.6667	0.1914	3
MMP9	IFNG, IL6, IL10,	IFNG, IL6, IL10,		0.0454	0.0111	0.3104	0.6667	0.3037	3
LRRC8C	FABP4, LPL, PPARG,		SREBF1	0.0454	0.0111	0.2664	0.5	0	3
KDM1A		IL6, CCL2, CCL13,		0.0459	0.0114	0.3209	0.6667	0	3
SLC4A1		FCER1G, FCGR1A, FCGR2A,	C5	0.0462	0.0115	0.4954	0.5	0	3
FGA	IL1B, IL6, TNF,			0.0493	0.0126	0.388	0.6667	0	3
