# Supplementary material for: Correlation set analysis: detecting active regulators in disease populations using prior causal knowledge
Source: BMC Bioinformatics. 2012 Mar 23;13:46. doi: 10.1186/1471-2105-13-46 (PMC3382432; doi:10.1186/1471-2105-13-46)
Supplement: Additional file 5 — Table S3 Active regulators found in the DLBCL. [file 1471-2105-13-46-S5.XLS]

## Sheet: CHOP
Regulator	Increase Regulatees	Decrease Regulatees	Low-corr-regulatees	FDR	p-value	ave. corr. (regulatees)	fraction	ave. corr. (regulator-regulatees)	# of coherent regulatees
TGFB1	ABCA1, ABCF1, ACLY, ACP5, ACTA2, ACTC1, ACTG2, ACTN1, ACAN, JAG1, AGTR1, AKT1, ALAD, ALOX5, ALOX5AP, ALPP, ANXA1, ANXA2, XIAP, APOB, APOE, APP, FAS, FASLG, ARF4, RHOA, RHOB, RHOC, ASNS, BAD, BAI1, BAX, CCND1, BCL2, BGN, BIK, BMP1, BMP4, BMP6, ZFP36L2, BTG1, C1QA, C1QB, C1QC, C1S, C2, CALCR, CALD1, CALML3, CASP1, CAV2, RUNX2, RUNX1, SERPINH1, CCNB1, CCNG2, CD14, CD80, CD34, CD72, CDK1, CDC25A, CDH…	ADAM10, ADM, ANGPT1, APOB, APOC2, FAS, FASLG, AQP1, RHOA, ASGR1, ASGR2, ATM, BAD, BAX, CCND1, BCL2, BCL2L1, BCL6, BDH1, BMP2, BNIP3L, DST, CALCA, CALCB, CALCR, CASP4, CBR3, CCNA2, CCNB1, CCNE1, CD14, CD80, CD36, CDC25A, CDH1, CDK4, CDKN1A, CDKN1B, CDKN1C, CKS1B, CLU, CCR7, CLDN4, CTNNB1, CTSB, CYP3A7, CYP17A1, AKR1C2, DLX5, E2F1, E2F5, ESR1, ETS1, FGF10, FHL1, FLI1, FLT1, FN1, FPR2, GABRB2, GABRD…	AGTR2, ANPEP, AQP8, ARG1, CCR3, CCR4, ABCC2, COL4A6, CYP1A1, GABRA4, GAD1, GLI1, GRID2, GRIN2A, GRM7, IL2, LEP, MFI2, KITLG, MYLK, MYOC, MYOD1, NGF, NKX3-1, NOS2, POMC, PTHLH, SLC2A1, SLC5A5, THPO, TLL1, ZFYVE9, COX5A, ANKRD1, SMOC1, MIA2, GGT6, RNF152	0.0014	0.0001	0.1242	0.0942	0.0885	723
IFNG	A2M, ACO1, ADM, ADORA2B, JAG1, AIF1, BIRC2, FAS, FASLG, RHOB, ASCL1, ASL, ASS1, ATF3, ATF4, AZGP1, B2M, BACH1, BAK1, BAX, BCL2, BCL2A1, BCL6, CFB, CEACAM1, BID, BRCA2, BST1, BST2, BTG1, SERPING1, C1R, C2, C3, C3AR1, C5AR1, C8A, CAMK4, CASP1, CASP2, CASP4, CASP5, CASP6, CASP7, CASP8, CASP9, CASP10, RUNX2, CBR3, CCND2, CD86, CD38, CD40, CD40LG, CD44, CD63, CD74, CDKN1A, CDX1, CDX2, CEBPA, CEBPB, CE…	ABCA1, ACO1, ACTB, ADCY5, ADM, ADORA2A, JAG1, AGT, AGTR1, ALOX15, FAS, ABCC6, ARG2, ATP1A1, AVPR1A, AZGP1, BAX, BCL2, BCL2A1, BCL2L1, DST, C1QB, CAPN3, CASP9, CAT, CCNA2, CCND2, CD9, CD86, CD36, SCARB1, CD44, CD63, CD72, CDH13, CDK2, CEBPA, CHI3L2, CCR1, CCR5, CCR6, COL1A1, COL1A2, MAP3K8, CSF1, CTSD, CTSZ, CX3CR1, CYBB, CYP27A1, DDB1, DUSP1, E2F1, EGR2, ELAVL2, ELAVL1, SLC29A1, EPOR, FAH, FASN, …	ARG1, CASP3, CFTR, CCR3, CYP1A2, CYP11A1, CD55, DIO1, MLANA, HOXD4, IL1A, INS, ISL1, MMP11, MUC4, MYH10, NCAM1, NKX2-2, NKX6-1, NOS2, PAX6, POU4F2, PRTN3, PTHLH, CCL1, TPO, SLC14A2, EPX, CCNA1, NTN1, IFNK, RNASE7, IL27, IRGM	0.0014	0.0001	0.1365	0.1246	0.238	624
MYC	ADK, ADM, PARP1, APEX1, FAS, FASLG, RHOB, ATP5G3, BAX, CCND1, BCL2, BID, BMI1, BRCA1, BUB1, CAD, CASP8, CCNA2, CCNB1, CCND2, CCNE1, CCT6A, SCARB1, CD44, CDK1, CDC20, CDC25A, CDC25B, CDK4, CDKN1A, CDKN2A, CEBPA, CHEK1, CKS2, CLCN5, COX5B, CRIP1, CTPS, DDX5, DFFB, TIMM8A, DHFR, SARDH, E2F1, E2F3, ECH1, ECM1, EEF1D, EEF2, EIF2S1, EIF4A1, EIF4E, EIF4EBP1, EIF4G1, EMP1, ENO1, EZH2, FKBP5, FTH1, G6PC, …	ADD1, ADM, AKT1, ALB, ANXA4, FAS, FASLG, AQP1, BAX, CCND1, BCL2, BCL2A1, BCL2L1, BGN, TSPO, CANX, CAST, CASP8, CASP10, SERPINH1, CD48, CDKN1A, CDKN1B, CDKN2B, CEBPA, CEBPE, CHRNB1, COL1A1, COL1A2, COL3A1, COL4A1, COL4A2, COL5A1, COL5A2, COL6A3, COL15A1, CPD, CRAT, CRYAB, CSRP1, CTGF, CTSB, DDB2, GADD45A, DDIT3, DUSP1, DUSP6, EDN1, F3, FABP4, FBLN2, FBN1, FCGRT, FN1, FTH1, GBP2, GDI1, GM2A, HDLBP,…	ACAT1, ADARB1, ANPEP, BDNF, CASP3, COX6A1, ELANE, ERBB2, FER, GAD1, HOXD3, NGF, MAPK3, WNT10B, SGEF, SCYL1, IDI2, ZXDB	0.0014	0.0001	0.1475	0.1406	0.1623	439
IL6	A2M, SERPINA3, AGT, AHR, ANG, ANXA1, APCS, XIAP, APOA1, APOB, FAS, FASLG, ARL4D, ATF3, BAK1, CCND1, BCL2, BCL2L1, BCL3, BGN, PRDM1, BRCA1, C1S, C3, C5AR1, CASP1, CASP7, CCNB1, CD8B, CD36, CD38, CD74, CDC6, CDC20, CDC25A, CDKN1A, CDKN1B, CDKN3, CEBPB, CEBPD, CENPA, CENPE, CHEK1, CISH, CKS2, CLU, CCR1, CCR5, KLF6, CP, CRH, CSF2, CSH1, CTSL1, DCN, GADD45A, DHFR, DNMT1, DUSP1, E2F1, E2F2, E2F4, EGR1,…	ACP5, ALB, APOB, APOE, KLK3, FAS, FASLG, ATP2A2, BAK1, BAX, CCND1, BCL2, BCL2L1, BMP2, CALCR, CCNA2, CD7, CD74, CDC25A, CDKN1A, CEBPA, CST3, CTSK, CYP2B6, CYP2E1, CYP3A4, DUSP1, ELN, EPB41L2, EVI2A, EVI2B, F12, FLT3, GCK, GHRH, CXCL3, HBB, HLA-DMA, ID2, IFNG, IGFBP3, IGFBP6, IL4R, IL5, IL6ST, IL7R, IL13, IL16, IRF1, IRS1, LIFR, ME1, MSR1, MTTP, MYC, MYLK, OXTR, PDE1A, PLA2G2A, PLCL1, PON1, PPARG,…	AHSG, AMPD1, ANPEP, ARG1, CDKN2B, CDKN2D, ABCC2, CNTF, CPB2, CRP, DIO1, DLX6, FGA, FGB, GATA1, IGFBP1, IL4, IL12B, KLKB1, MYB, NGF, NOS2, OPRM1, PCK1, PPARA, RORC, SLCO1A2, TGFA, THPO, TTR, UCP1, SLC14A2, PLA2G10, ABCB11, SMOX, MIA2, IL23R	0.0014	0.0001	0.1289	0.1084	0.1104	370
IL4	ACP5, ACAN, AIM1, ALOX5, ALOX5AP, ALOX15, KLK3, FAS, BAG1, BCL2, BCL2A1, BCL2L1, BCL3, PRDM1, BMP4, C3, CASP2, CD8A, CD80, CD86, CD36, CD40, CD69, CDH1, CDKN1A, CEBPD, CISH, CLCN4, CCR8, COL1A1, COL6A2, CSF1, CSF2, CSF3R, CSN2, VCAN, CYP1B1, DMD, DPP4, DUSP6, GPR183, EGR2, SERPINB1, ELAVL2, FABP4, FAT1, FBN1, FCER1A, FCER1G, FCER2, FCGR2A, FCGR3A, FOXC1, FN1, FOS, FOSB, XRCC6, GATA3, GATA6, GFI1,…	ACP5, ALOX5, FAS, CCND1, BCL2, BCL2L1, BCL3, PRDM1, DST, CALCR, CD14, CD22, CD80, CD86, CD38, CD40, CD40LG, CD72, CEBPA, CEBPG, CHI3L1, CISH, CCR5, CCR6, CSF2, CTGF, CTSK, CYP2A6, DPT, F2R, F2RL1, FCGR2A, FCGR3A, FPR2, GAST, FUT7, GAS1, GATA3, GBP1, GJA4, CXCR3, GPX4, CXCL3, HDC, HP, ICAM1, IFNAR1, IFNAR2, IFNG, IL1B, IL1RN, IL2, IL2RB, IL5, IL6, IL6R, IL7R, IL8, CXCR1, CXCR2, IL10, IL12A, IL12B,…	ALOX12, ARG1, CASP3, CAV3, CCR3, CPT2, DEFB4, F2RL2, FCGR2B, HSD3B1, IFNB1, MYB, NFATC2, NOS2, NTRK1, OPRM1, SCNN1G, CCL1, CCL24, ALX1, COBLL1, LRRTM2, DPPA4, DOK5, PSMG2, CD276, ARID5B	0.0014	0.0001	0.1313	0.112	0.0863	333
IL13	ACADVL, ADAM8, ADORA1, ADORA2A, ADORA3, JAG1, ALOX5AP, ALOX15, AMPD2, ANGPT1, ARG2, ATF3, BGN, BLVRA, BTF3, C1QA, C1QC, C3, CASP8, CD1B, CD1C, CD1E, CD52, CTSC, CHN2, CISH, CLCA1, CLCN3, CCR5, COL1A2, COL3A1, COL6A2, CSF2, CTSB, CTSE, CTSK, CTSL2, CTSS, DHCR24, DLG3, EGR1, EPAS1, F13A1, FABP4, FKBP1A, FN1, FPR2, G6PD, GATA3, GPX3, GSN, GZMA, CFH, HK1, HSD11B1, TNC, IARS, IGF1, IL1B, IL1R1, IL1RN,…	ABCA1, ACP5, ADA, ADORA2A, TRIM23, RND3, CEACAM1, BMP7, C3, C3AR1, CALB2, CALCR, CASP1, CASP6, CASP8, CASP9, CCNG2, CD14, CD37, CD48, LYST, CCR5, COL5A1, CSF2, CSF2RB, CTSK, CYBB, CYC1, CYP2D6, DNASE2, EGR2, F5, FCGR1A, FMO1, FMO3, GABRA5, GABRE, GPLD1, GPX4, HES1, ID1, IDH2, IFNGR1, IL1B, IL6, IL8, IL13RA1, IL16, IRF2, KCNJ15, LTA4H, MMP3, MMP13, MN1, MT1X, NFATC1, NFKBIB, NID1, OXTR, PDE3B, SER…	ADORA2B, ARG1, BMP6, CASP3, CHM, CCR3, DEFB4, FCER2, GBX2, GIF, GPR37, HSD3B1, IGHE, CXCR1, ITGB1, LIPA, MAGEA5, MYOG, NHLH1, NHLH2, NOS2, SLC26A4, PTPRZ1, CCL24, CCL25, ZNF33A, JAKMIP2, PLUNC, PID1, KAZALD1, FAM110B	0.0084	0.0007	0.1255	0.1004	0.0724	302
MYCN	ALDH1A1, ALDOA, APEX1, FASLG, BARD1, CCND1, BID, FMNL1, CENPE, DDX1, E2F1, E2F2, E2F5, EEF1A1, EEF1B2, EEF1D, EEF1G, EEF2, EGFR, EIF4A1, EIF5A, EMP2, FAU, GAPDH, GRN, HMGA1, HPGD, HSP90AA1, HSP90AB1, HSPD1, ID2, ITK, KIT, FADS3, MAL, MAP1A, MCM2, MCM3, MCM4, MCM5, MCM6, MCM7, MMP2, MRE11A, ABCC1, MT1F, NACA, NBN, NCL, NME1, NPM1, NUMA1, ODC1, OVGP1, PMP22, POLR2L, PSMA7, PSMB6, PSMB7, PTMA, PTN, …	ACTB, ACTG1, B2M, BID, CAV1, CDC42, CDH11, CLU, COL1A1, COL4A1, COL5A2, COL8A1, CTGF, FBN1, FN1, GRB2, HLA-A, HOXC10, IGFBP7, INHBA, ITGA2, ITGA3, ITGB1, LGALS1, MAP4, MYH9, NUCB1, SERPINE1, RPL10, S100A10, SDC2, SLIT3, SPARC, TAGLN, TGM2, TIMP2, TNFRSF1A, TPM1, VIM, ZFAND5, ZYX, PDIA4, ZEB2, RUSC2, MRC2, ARPC1B, CITED2, TUBA1B, NDRG1, BASP1, PGRMC2, KAT5, MYL12A, CKAP4, FKBP9, DULLARD, DKK3, TME…	ACTN4, ANK2, APOA1, EIF4G2, MDM2, NRCAM, SOS1, UCHL1, DDX3Y, KIAA0408, TRDN, NBAS, CNTNAP3, DISP2, NAV3, ZNF283, C6orf174	0.0014	0.0001	0.1749	0.1848	0.0972	272
IL1A	SERPINA3, ACCN2, ADORA2A, JAG1, ALDH1A1, ALOX5, ALOX5AP, ALOX15, BIRC2, BIRC3, APOD, AQP1, RHOA, BCL3, CFB, BMP2, C1S, C3, RUNX1T1, CD44, CD59, CD69, CDK2, CDK4, CDKN1A, CDKN1B, CEBPD, CLU, COL7A1, CRABP2, CSF1, CSF3, CTSK, CTSS, CYP19A1, DEFB4, DPP4, HBEGF, DUSP1, EDN1, ELF3, ELK3, EPOR, F2RL1, F3, FGF2, FGF7, FGFR1, FLT1, FOS, FOSL2, FTH1, GALNT2, GCH1, GFRA2, CXCL1, CXCL2, CXCL3, HDC, HK2, HMO…	ACOX1, ALDH1A1, ALDH2, ALDH3A2, APOC3, ASAH1, ALDH7A1, BCL2, C18orf1, CDK2, CDKN1A, FOXN3, CTGF, CYP2A13, EPHA2, SLC29A1, EPHB4, F8, FOS, GALC, GSTA4, IDH2, IL11RA, IL18, ITGB5, KIT, LAMA4, LMNA, LPP, ME1, MITF, NFKB1, NFKBIA, PCNA, PLS3, PPARG, MED1, PPP2R5C, PTEN, RALA, RYK, CXCL12, SLC2A3, SLIT3, SRI, NEK4, NR2F2, TFRC, TGFBR3, TSHB, UBE2N, VDAC2, RECK, DYRK2, SLC25A12, SYNJ2, SYNGR1, CHST10, …	ADORA2B, AR, CCNT1, CDX2, COL4A5, CSF2, CYP11A1, CYP17A1, GNRHR, GRP, HSD3B1, IL12B, MAGEA11, KITLG, MYH10, NOS1, NOS2, NOS3, NPY, PITX2, PRKCI, PRTN3, S100B, TGFB1, TNP2, TTR, UGT2B17, TNFSF18, F2RL3, AKAP8L, PALMD, CCL28, EGFL8, NAV3	0.0466	0.0056	0.1244	0.097	0.0746	262
ERBB2	ACTA1, ACTG2, ALDOC, KLK3, RHOC, ARHGDIB, CCND1, BNIP3, ZFP36L2, KLF5, CCND2, CD44, CDH1, CDH3, CDKN1A, CEBPD, CHI3L1, CHN1, CHUK, CPS1, CRIP1, CTSH, DHCR24, DHFR, DOK1, DSP, EDN2, EGR1, ELF3, ELF5, EMP1, EMP3, ETV1, EXT1, F3, ACSL1, FASN, FBLN2, FDPS, GJA1, GPC1, GRK6, HIF1A, HMGA1, NR4A1, HNRNPK, HES1, HSPB1, TNC, IGFBP2, IGFBP5, IKBKB, EIF6, KCNN4, KIFC3, KRT8, LCN2, LDLR, LGALS1, LGALS3BP, SM…	SERPINA3, ACTB, PLIN2, ADORA3, ANXA3, RHOB, CCND1, ZFP36L1, C4BPB, CALR, CAPZA2, CAV1, CD34, CD47, CDH1, CLU, COL1A1, COL1A2, COL5A2, COL6A1, COL6A2, CRYAB, CSF1, VCAN, DAG1, EPS15, F2R, FBLN2, FGF7, FIGF, FN1, FTH1, FTL, GHR, GLUD1, GSN, GSTM5, GTF3A, HAS2, HIF1A, HLA-B, HP, TNC, ID3, IGF1R, IGFBP3, IGFBP4, CYR61, LOX, LTBR, MAP1B, MID1, MME, MXI1, GADD45B, NFIB, NFKB2, NID1, SERPINE1, PBX1, PCK…	DUSP7, HBB, IGF2, MGAT5, PTPRS, ST3GAL4, TGM1, STBD1, NGEF, PRR15L, SERPINA12	0.0027	0.0002	0.1343	0.1133	0.0535	253
IFNB1	ANXA2, FASLG, BCL2L2, BCL3, CFB, DST, SERPING1, C1QB, C2, CAPN1, CASP7, CASP9, CD4, CD80, CD86, CD38, CD40, CD63, CD69, CDKN1B, CDKN1C, CLK2, CCR1, CCR5, COX4I1, COX6C, CREM, DAXX, DDIT3, E2F1, ENO1, ENO3, ETV4, FOSL2, FTH1, FTL, IFI6, GBP2, GBP3, GCH1, GEM, CXCR3, CXCL2, CXCL3, GSTP1, HINT1, HLA-A, TLX1, AGFG1, DNAJA1, HSPA4, HSPA9, ICAM1, ICAM2, IFI16, IFI27, IFI35, IFIT2, IFIT1, IFNAR1, IFNG, …	ACP5, ALDH1A1, ALDH2, ATP2B1, ATP6V1A, BCL2, CALCR, CD1A, CD3G, CD80, CD86, TNFSF8, CD40, VCAN, CTSK, E2F1, FGF2, FOS, GLUD2, NR3C1, CXCL1, NRG1, HNMT, IFNG, IL1A, IL1B, IL8, IL13, ITGAM, ITGAV, ITGB3, KDR, MCM6, MGST1, MGST2, MMP9, MYC, NMT1, PPARG, PTGS1, RAD51, RPL23A, RPS24, TGFBR3, TLR5, TNF, PDHX, TPST1, CDK10, TNFSF11, SOCS1, ABCC3, AP1S2, ATP6AP2, ABCC4, MERTK, TCFL5, LAT, PLEKHH1,	APAF1, CD9, COX6A1, FGF9, FGF10, MLANA, GAD1, GCG, NR6A1, GRB14, IL12B, MMP2, MNT, NGF, NOS2, PPBP, PPP2CB, PRKCG, PTPRZ1, RAD52, RPGR, CCL24, SLC3A1, TRAF5, CCNA1, CP110, NR1H4, IL27, IRGM	0.0014	0.0001	0.1449	0.1394	0.0911	251
IL10	ADM, ANGPT1, XIAP, FASLG, ARG2, BCL2, BCL2A1, BCL2L1, BCL3, PRDM1, BMPR1A, CASP4, CASP5, CCND3, CD14, CD80, CD44, CD72, CDH13, CDKN1A, CDKN2D, CHI3L2, CISH, CCR1, CCR5, CCR6, CCR7, MAP3K8, CR1, CSF1, VCAN, CTSZ, CX3CR1, DCN, TSC22D3, DUSP1, ELN, ETV5, FCGR1A, FCGR2A, FKBP5, FOS, FPR1, FZD2, GJA1, GK, CXCL1, CXCL3, HIVEP2, HMOX1, HPGD, HSPD1, IFNG, IGFBP4, IL1A, IL1B, IL1RN, IL4, IL4R, IL6, IL7, I…	ADORA2A, ALOX5AP, BIRC2, FASLG, BAD, BCL2, BCL2A1, BCL2L1, CFB, CXCR5, BOK, C2, C3, CAPN2, CASP2, CASP6, CASP9, CAV1, CCND2, CCND3, CD27, CD80, CD86, CDKN1A, CCR6, CCR7, CSF1, CSF2, CSF3, CTLA4, FOS, GAPDH, GAS2, CXCR3, CXCL2, CXCL3, HMOX1, HSPA1L, ICAM1, IFIT2, IFNG, IL1A, IL1B, IL4, IL6, IL8, CXCR2, IL12A, IL12B, IL13RA2, IL18, CXCL10, IRF1, ITGA5, JUN, LTB, MCL1, MEFV, CIITA, CXCL9, MMP13, MMP…	ADORA2B, ARG1, RHOB, CHGB, CCR4, DFFB, ETV3, FCGR2B, FLT1, IFNB1, IL5, NOS2, SERPINB2, CCL1, CCL16, TACR1, TGFB1, HDAC9, SLC44A4, REG3G, ZBTB12	0.0014	0.0001	0.1351	0.1186	0.1336	249
CDKN1A	ACTG2, JAG1, AMPD2, APP, CCND1, C3, CDH1, CKM, TPP1, CTGF, CTSB, DNASE1L1, DSC2, EEF1A1, FN1, GAA, GALNS, SFN, GRN, HSPA1A, IL1B, INHBA, KRT18, LAMB2, LGALS3, LGALS3BP, NFE2L1, NKTR, SERPINE1, PLAT, PODXL, PSAP, RAB13, RB1, RBL2, RRAS, SAA1, SHC1, SIAH1, SLC16A2, SOD2, TGM2, TNFAIP6, TXK, SSPN, HIST1H2BJ, USP8, IL32, UBE2L6, KIAA0101, MVP, OPTN, MBNL2, LRRC17, PCGF3, TRDN, NDRG1, TXNIP, KIAA0913,…	ACP1, ACTB, BIRC2, BIRC5, APP, ATRX, CCND1, BUB1, BUB1B, CCNA2, CCNB1, CDK1, CDC6, CDC20, CDC25A, CDC25B, CDKN3, CENPA, CENPF, CHEK1, CKS1B, CRYAB, CTGF, CTSB, CTSK, DDX11, EZH2, FANCG, FOXM1, SLC37A4, GRN, CXCL2, H2AFZ, HMGB1, HMGB2, HMMR, HNRNPA2B1, HNRNPD, CYR61, IL1B, IL1R1, IL2, IL6, ING1, INHBA, IVL, KIFC1, LGALS3, LIG1, LMNB1, MAD2L1, MCM2, MCM3, MCM4, MCM6, MCM7, MKI67, MMP1, MMP3, MYBL2,…	DECR1, F9, FAT2, ITGB3, LIPA, MMP2, MTTP, P4HA1, SERPINI2, SOX9, TGFA, TGM1, WNT3, HIST2H2AA3, CCNA1, COG1, KRT23, DSE, WNT4, ZBED5	0.0014	0.0001	0.1896	0.2396	0.084	234
F2	ALDH1B1, AKR1B1, ANGPT2, ANXA3, BIRC2, BIRC3, ARNTL, BMP4, BOK, DST, CAD, CALD1, CALR, CASP1, CASP2, CBR3, CCND2, CCNH, CD19, CD44, CDKN1A, CLU, CLIC1, COL1A1, COL4A1, KLF6, CSF3, CSK, CTGF, CTPS, CYP2B6, RCAN1, DTNA, HBEGF, DUSP1, ECE1, EDN1, EGFR, EGR1, EIF4A1, EPB41, EREG, ETS1, F2R, F2RL1, F3, FGF2, FHL1, FOXO3, FLNA, FLT1, FN1, FOS, FOSB, FOSL2, GABRD, GART, B4GALT1, GLRX, CXCL1, CXCL3, HIVE…	ENTPD1, CDKN1A, F2R, GAS1, ID1, ID3, IFIT3, IGF1, IGFBP4, IGFBP5, SMAD6, MYOG, NFKBIA, NOS3, NPY1R, SERPINE2, PLAU, PRRX1, PROS1, SOX4, TLR2, LPIN1, MACF1, DKK3, CDON, PROK1,	RHOB, CASP3, CD55, DIO3, FIGF, GRB14, ITGB1, NOS2, TGFB2, TNNT2, HDAC9, NCDN, ANKRD1, TAGLN3, EHD4, DOK5, NSFL1C, ZNF71, SLC2A12	0.004	0.0003	0.1351	0.1148	0.0704	233
IL2	ADA, AHR, APEX1, FAS, FASLG, BAG1, BAX, BCL2, BCL2L1, PRDM1, BYSL, C3, CCND2, CCND3, CCNE1, CD2, CD247, CD8A, CD44, CD48, CD69, CDK1, CDKN1A, CEBPA, CTSC, CISH, CCR1, CCR4, CCR5, CCR6, CCR7, CNR1, CPD, CREB1, CSF1, CSF1R, CSF2, CSF2RB, CSN2, CTLA4, CTSB, CTSD, CTSW, CX3CR1, CYP51A1, DKC1, DPP4, DUSP5, E2F4, ENPEP, FLT3LG, FOS, GAPDH, GARS, GATA3, GBP1, CXCR3, CXCL3, GZMH, GZMA, GZMB, GZMM, HCK, S…	ASGR1, BCL2L1, CXCR5, CDKN1B, CMKLR1, CTSK, CTSO, CTSS, TSC22D3, EVI2A, FUCA1, CXCR3, GZMK, IL1R1, IL6, IL7R, IL9R, IL16, LYN, MUC5AC, MYC, ABCB1, PIK3R1, MAPK1, PTPN13, XCL1, SORL1, VEZF1, CXCR4, CFLAR, PDCD4, TRIB2,	CEACAM1, CASP3, CDK6, CEACAM8, CCR3, CCR8, IL9, IL13, LEP, MYB, NOS2, PAX5, PTHLH, RORC, TGFB1, IL18R1, CCNA1, CTDSP2, AHNAK, TP53RK, IL23R	0.0014	0.0001	0.1508	0.1561	0.0807	205
CCND1	ABCA1, ADH1C, AGT, ALDH1A1, BIRC5, APOD, FAS, AQP1, ZFP36L2, KLF9, BTG1, SERPING1, C1QA, C1QB, CA4, CCNF, CCNG2, ENTPD2, CDC6, CDKN1A, CDKN1C, CDKN3, CEBPD, CLK1, COL6A2, MAP3K8, CSRP2, CTGF, CYP1B1, ECT2, EGR2, EPS8, EZH1, FGFR1, FKBP5, GAS1, GJA4, H2AFX, CFH, CFHR2, HMGB2, HPGD, HSPA1A, HSPA4, IDUA, IGFBP3, IL1RN, KCNA5, LAMB2, LIG1, LMNB1, LRP1, LYL1, SMAD1, MAN1A1, MCM3, MCM4, MGST3, ABCC1, M…	ACLY, ADM, APEX1, AR, BDNF, BYSL, SERPINH1, CCND2, CDKN1A, CETN2, CKM, CNN1, SLC25A10, DHCR7, DUSP6, ENO1, EPHB4, F3, FABP5, FDPS, FHL1, FKBP4, GPD1, HK2, HMOX1, IDI1, KPNA2, LCN2, MAGEA4, ME1, MVD, NME1, NRF1, ODC1, TNFRSF11B, PDHB, SERPINF1, PGD, PKM2, PPARG, MAPK6, RAN, RGS16, SAA1, SLC25A1, SQLE, TAGLN, MLX, TGFBR2, THBS1, THY1, TRAF3, CCT3, BHLHE40, BANF1, HIST1H2BJ, CRLF1, ROCK2, PTGES, FEZ…	APBB2, CDKN2B, CYP4B1, TIMM8A, DPEP1, FCGR2B, FOXG1, FMO5, GSTA3, LMO7, KITLG, MYB, PTPRZ1, NR2E1, STBD1, ZSCAN12	0.0014	0.0001	0.1454	0.1388	0.2025	204
VEGFA	ACADM, ALAS1, ALDH2, ANGPT2, SLC25A5, SLC25A6, XIAP, BIRC5, ATP5G2, ATP5G3, ATP5O, BCAT2, CCND1, BCL2, BCL2A1, CEACAM1, BMP2, BTK, TSPO, CAV1, RUNX2, CBFB, COL1A1, MAP3K8, COX5B, COX6B1, COX8A, CST2, CTGF, CTSS, ACE, RCAN1, HBEGF, DUSP4, DUSP5, ECE1, EFNB2, EGR1, EGR3, ENG, ETFA, ETS1, ETS2, ETV4, ETV5, F3, FABP4, ACSL1, FGF2, FGFR1, FLT1, FN1, FOS, GRB10, HIF1A, HK1, HLX, HMOX1, HSD17B1, HSPA1A,…	AK3L1, ARG2, BAX, CAV1, DBT, EPHB4, GBP1, ICAM1, KDR, MEOX2, NOS3, SERPINE1, SOD2, TIMP1, TIMP2, SCO2,	ANPEP, CREBBP, CD55, DECR1, NR4A1, NOS2, NRGN, SDHD, SLC2A1, DLL4	0.0014	0.0001	0.1427	0.1271	0.1572	189
MAPK1	ACO1, ACAN, AMY1A, KLK3, FAS, CCND1, BCL2A1, BGN, CCNF, COL1A2, COL7A1, DOM3Z, ECE1, EDNRB, EGR1, EIF4EBP1, ELK1, ERCC1, F3, F9, FGF2, FLNC, FOS, FOSL2, GLS, HDC, HNRNPK, HOXA11, HSD11B1, IGFBP7, IL6, ITGA2, ITGAM, ITPR2, LAMA4, MCL1, MMP1, MMP9, MUC5AC, NFIL3, NPPA, PITX2, PTGS2, RRM2, S100A4, S100A10, CCL5, SGK1, SLC20A2, SMARCC1, SREBF1, STAR, STAT1, AURKA, TNF, TRPC1, TWIST1, UBE2I, VDR, VLDL…	ADAR, CFB, BST2, C1S, CSTA, CTNNA2, DMP1, EIF4EBP1, FASN, FN1, IFI6, GBP1, HBB, HDC, HLA-B, HLA-C, HLA-E, IFI16, IFI27, IFI35, SP110, IFIT2, IFIT1, IFIT3, IRF7, ISG20, LGALS3BP, MEOX2, MX2, NT5E, OAS1, OAS2, OAS3, PLSCR1, PML, EIF2AK2, PSMB8, PSMB9, PSME2, PTEN, SCNN1A, CCL5, CXCL11, SECTM1, SP100, SPOCK1, TRIM21, STAT1, STAT2, TAP1, TGM2, THBS1, TIMP1, TLR3, TRIM25, IFITM1, BLZF1, OASL, TNFSF10,…	APOA1, AR, CAV3, DBH, ITGA2B, KRT17, KRT34, MAOB, MECP2, MYH4, PRKG1, MAPK13, EVI5, PRSS12, DGKI, NUP188, L3MBTL, DSE, ZAK, HRASLS2, DEPDC6, SPAG16, OLFML2A	0.0014	0.0001	0.1394	0.1291	0.1062	183
TNFSF11	ACP5, ADRA1A, AIF1, FAS, AQP9, BCL2L1, BST1, C3AR1, CALCR, CAPN2, CD40, CD44, CCR1, CSF3, CSK, CSRP1, CTSK, DAB2, DMPK, RCAN1, DUSP1, ECT2, EGR2, EMR1, ETS1, FGR, FHL2, FOXM1, FOS, FPR1, GABPA, GCH1, GLRX, GRB10, CXCL3, GTF2H1, HCK, HCLS1, HRH1, HRH2, ICAM1, IGF1, IL1B, IL1RN, IL6, IL15, ILF3, IRF4, ITGA5, ITGAV, ITPKB, JUN, JUNB, STMN1, LIMK1, MAP3K1, CXCL9, MMP9, MYC, GADD45B, NAB2, NEK2, NFATC…	CD14, EMR1, ESR1, IL6, ITGAM, NFKBIA, TNF, TRAF6, CUL4A, MAFB, SENP2,	ADORA2B, RHOB, CCR4, IFNB1, IL1A, IL12B, ITGB3, NFATC2, NOS2, SLC2A1, TGFB1, GCM2, NME6, HRH4, FRRS1	0.0014	0.0001	0.1493	0.1511	0.076	166
BRCA1	ADD1, AK1, APOBEC1, APP, FAS, ASCL2, ATP1B3, BUB1B, CALD1, CAV1, CCNG1, CCNG2, CDK1, CDC20, CDKN1A, CDKN1B, CLTB, CYP1B1, DGKA, DDB2, GADD45A, DDIT3, TOR1A, SERPINB1, ERCC3, ERCC5, EXTL2, FBP1, IFI6, XRCC6, GALE, GM2A, GNAS, GTF2H1, H1F0, HLA-A, HMGB1, PRMT2, HSPB1, ID4, IDH1, IFI27, IFIT2, IFIT1, IFIT3, IFNAR1, IL16, IRF7, JAK1, KIF2A, KIFC1, LIMS1, MAD2L1, MGAT2, MSH2, MX1, NEK2, NFYC, PEBP1, P…	ANGPT1, BAK1, BAX, CCND1, CCNB1, CDKN1A, CDKN1B, CHD4, CLCN4, EIF4G1, EP300, FOS, KAT2A, HSF1, IDS, IGF1R, MYC, PIN1, PLK1, RXRA, SKIV2L, SPP1, TP53, NUP214, RASSF7, HMGA2, NDRG1, BOP1, EDC4, CLEC7A,	CAMK2B, CYP1A1, GALNT3, IFNB1, ITGB1, KCNK1, LAMA3, LHX1, LIPA, MDM2, P2RX1, SLC19A1, NKX2-1, VCL, SUGT1, CARD10, HIF1AN, FAM57A, SLC16A10	0.0014	0.0001	0.1443	0.141	0.251	162
CDKN2A	AK1, APAF1, BAX, CCND1, CCNG1, CDKN1A, TPP1, CTGF, DUSP1, DUSP6, GPR183, ESRRA, FGFR1, FHL2, GAPDH, GTF3C1, HOXB9, JUN, LAMP1, LGALS1, MMP1, MMP3, NFKB2, SERPINE1, PDGFA, PML, CTSA, PTPN7, RB1, S100A6, SH3BP2, TGIF1, BTG2, HMGA2, PPFIBP1, GAS7, B4GALT4, B4GALT2, IER3, P4HA2, TOB1, CITED2, ST3GAL6, TOB2, CCNI, GABARAP, ZNF385A, ST6GALNAC6, RRM2B, DCTN4, CPA4, POLK, ANAPC5, GTSE1, GALNT7, APPL2, PM…	BARD1, BAX, CCND1, BLM, DDR1, CCND3, CCNE1, CDC25A, CDKN1A, CDKN2B, DCK, EGR1, EPS8, FBL, EZH2, FANCA, FEN1, B4GALT1, GSPT1, HMGB2, HSPB1, IL1B, IL6, JAK2, KIFC1, LCN2, MCM4, MCM7, MYCN, NPAT, ODC1, PBX3, PCNA, PDGFRB, ABCB1, POLD2, PSMA5, PTX3, RAB27A, RB1, RBBP7, RFC1, RFC3, RFC4, RRM1, RRM2, S100A9, ST3GAL2, ST3GAL3, SKP2, SNTB2, TCF19, TFDP1, TK1, TMPO, TNF, VRK1, ZNF222, SLBP, DEK, CUL1, GAL…	CDKN2D, KCNK1, MDM2, SERPINB2, DGCR14, GPRC5A, EHD3, B3GNT5	0.0014	0.0001	0.1523	0.1541	0.0842	158
PRL	A2M, SERPINA3, ACO2, ACTB, ANXA2, ANXA3, ANXA5, XIAP, APP, RHOG, B2M, BAG1, CCND1, BCL2, BCL2L1, CAPN2, CCND2, SCARB1, CEBPD, CISH, CLU, CNN3, COL1A1, COL1A2, COL3A1, COL5A1, COX4I1, CPD, CRH, CSN2, CST3, CTSB, CTSD, CTSH, CTSL2, CTSS, DCN, DVL1, ECM1, EEF2, EGF, EGR1, ENO1, ESR1, ESR2, FGF2, FN1, FOS, G6PD, GNA12, GOT2, HK1, HNRNPC, HSPD1, ICAM1, ID1, ID2, IDE, IGBP1, IGF1, IGFALS, IGFBP3, IGFBP…	ANXA5, ARF3, BOK, CAV1, CDK4, AKR1C4, DES, EGF, FOXO1, GNRH1, IL6, INHBA, JUN, LHCGR, MARS, MEN1, MME, P4HB, PLAT, PLCD1, PTGFR, STAT5B, AKR1C3, TECR, HERPUD1, RABAC1, PARM1, NUPR1, DNAJA4,	CPT1A, CYP11A1, GSTM1, HSD11B2, ID3, IGF2, KRT15, MFGE8, NOS2, NOS3, PPARA, PRLR, TGFB1, PPARGC1A, SOCS7	0.0084	0.0007	0.139	0.1202	0.0822	155
DMD	CHRNA1, ACSL1, HSPA1L, IGF2, MGST3, MYH3, NDUFB4, NRAP, ABCB4, PPP1R1A, SATB1, SOS1, TNNT2, VLDLR, VEZF1, DGKE, USP2, XPR1, AP3S2, TUBA1B, RAB21, ANKRD1, CLIP4, TUBA1C,	A2M, ACTG1, ANG, ANXA1, APOC1, SERPING1, C4A, CAPG, CASP4, SERPINH1, CCND3, CD53, CDKN1A, CLTA, CNN3, COL1A2, COL3A1, COL6A1, COL6A3, CRIP1, CSTB, CTSB, CTSH, CTSK, CTSL2, CTSO, CTSS, DAB2, EEF1A1, ELK1, EMP1, FN1, FOLR2, CFH, HLA-DQA1, HLA-DQB1, HLA-DRA, HLA-DRB1, HLA-E, HMOX2, TNC, ID2, ITGB2, LCP1, LDHB, FADS3, LSP1, M6PR, MAN2A1, MB, MCAM, ME1, MGAT2, MMP14, MSN, MYO1F, MYBPH, NCF2, NCF4, OGN…	KLF5, CASP3, CKMT2, GAMT, MSTN, MYL3, MYOG, RORC, RTKN, S100A13, SOX11, TRO, TUBB2A, LAT2, PEX11A, NRM, TFCP2L1	0.0014	0.0001	0.1483	0.1456	0.097	153
IRF7	ADAR, AMD1, ARF4, ATP5A1, BCL2L1, CALR, CASP4, CCNG1, MS4A1, CD22, CD80, CD40, CDK1, ELF1, IFI6, GBP1, GBP3, GLUD2, GTF2B, HMGCS1, DNAJA1, IRF8, ID2, IFI16, IFI35, IFIT2, IFIT1, IFIT3, IFNA4, IL15, IL15RA, IDO1, CXCL10, INSIG1, IRF1, ISG20, JAK2, MAT2A, MAX, MCL1, MFAP1, MICB, MSH2, MX1, MX2, MXI1, MYD88, NFE2L2, NFIL3, OAS1, OAS2, OAS3, SERPINE1, PAK2, PCBP1, PLSCR1, PMAIP1, PPP1R2, PRKAR1A, MAP…		C5, CCNC, FGFR4, IFNA1, IFNA14, IFNA21, IFNB1, LIPA, PDCD2, CCNA1, IL27, LILRA5	0.0014	0.0001	0.172	0.2045	0.2636	142
FOS	ANXA4, ARF1, CCND1, CA2, CAMP, CCNA2, CCNE1, CD14, CD44, CDK4, CLU, CTSB, CTSH, CTSL2, DNMT1, HBEGF, EDN1, ENO1, FOSL2, G6PC, GAK, GCLC, HAS2, HLA-G, IBSP, ICAM1, JUN, KRT8, LDHA, LGALS3, MMP2, MMP9, MMP10, MMP13, NUBP1, NFATC1, OCM2, OXTR, PRDX1, SERPINE1, PGAM2, PLAU, PPP2R2A, PSMA7, PSMB3, PTGS2, PTPRN, PVRL2, RARA, RARG, RBBP7, RNH1, RPS9, RXRA, CCL2, SLC19A1, SUMO2, VAMP7, SYT1, TBCA, TFF1, …	ACTG1, ALAS1, KLK3, BLMH, COL8A2, CRABP1, CTGF, CTH, CTSH, NQO1, FBN1, FN1, FOSB, GJA1, GSTP1, HMMR, IBSP, ICAM1, JUN, LAMP2, LOX, LTBP2, SMAD5, MCM5, NPPA, ODC1, PRDX1, PCDHGC3, PLAT, PPP2R5C, PSMA2, PCYT2, RBP1, RPS6, RPS7, S100A8, S100A9, ATXN2, CCL2, SFRP4, SMARCD2, STAT6, TCEA1, TSC1, IKBKAP, SERPINB7, CD164, SNAP23, SELENBP1, FEZ2, LPCAT3, MSLN, SEC23B, FSTL1, TRIB2, CPSF1, GPSM2, TUBB,	ALOX12, ASL, BMP4, CCND3, EIF4G2, FIGF, FSHB, HAS1, IGFBP1, NGF, ZBTB16, KBTBD10	0.0493	0.006	0.1331	0.1113	0.1802	133
E2F4	CCND1, CCNA2, CCNB1, CCNE1, E2F2, FGF7, JUN, MYC, RB1, RBL1, SHH, TP53, ASF1B,	BARD1, CALR, CDC6, CDC25A, CDC25C, CENPA, CENPE, CHEK1, COX7C, CSTF1, CYP27B1, DDX11, DHPS, E2F2, E2F3, EPAS1, FANCD2, FDFT1, FGF7, GTF2H4, H2AFX, HNRNPA1, JUN, KIF22, MAD2L1, MFAP1, MLH1, MTHFD1, MYC, NAP1L4, NASP, NCL, NEK2, NFE2L1, PLK1, PLSCR1, PRIM2, PKN2, PRKCSH, PRKDC, PRPSAP1, RABIF, RAD51, RB1, RBBP5, RBL1, RECQL, RFC2, BRD2, RPA3, RPS16, RRM2, SFPQ, SFRS2, HLTF, SNRPC, SRPR, SUPT4H1, MA…	ID3, TEAD4, ZNF91, FOXD3, PCSK1N, DUOX2, OSR1	0.0014	0.0001	0.1801	0.2227	0.1615	130
IFNA2	PARP4, FAS, B2M, BST2, C1R, C1S, CASP4, CDKN1A, CDKN2A, CDKN2B, CISH, DPP4, EGFR, IFI6, GBP1, GBP2, GCNT2, GEM, HIF1A, HLA-A, HLA-B, HLA-C, HMGCS1, IFI16, IFI27, SP110, IFIT2, IFIT1, IFIT3, IL10, IL12RB2, CXCL10, IRF1, IRF7, ISG20, LGALS3BP, MAL, CXCL9, MT1F, MT1G, MT1M, MT1X, MT2A, MX1, MX2, OAS1, OAS2, OAS3, ENPP1, SERPINB9, PLSCR1, PML, PPP2R2C, EIF2AK2, PSME1, RB1, CXCL11, SDC1, SP100, TRIM21…	AOX1, BIRC5, CYB5A, FGF2, GNAS, IL2RA, IL5, MMP9, MYC, RGS14, NFASC, NLGN3, G6PC3,	ALOX5, CEACAM1, CNP, IRF5, MDM2, MYH2, PLA2G1B, PMAIP1, REC8, FAM49B, UGT1A6, IFI27L2, CLRN3	0.0014	0.0001	0.1893	0.2487	0.0788	128
E2F1	BIRC5, ARHGAP4, ATM, BAD, BAK1, CCND1, BID, BOK, CALR, CASP2, CASP7, CASP8, CASP9, CCNA2, CCNB1, CCND3, CCNE1, CDK1, LRBA, CDC6, CDC25A, CDKN1B, CDKN2A, CDKN2C, CDKN2D, CES1, COX4I1, CYC1, DHFR, DUSP1, E2F2, E2F3, E2F6, ENO2, FGF2, FGFR3, FHIT, FOXO1, FOXO3, IL1B, LGALS1, MCM2, MCM3, MCM5, MCM6, MCM7, MAP3K5, MLH1, MMP1, MMP3, MMP16, MT1G, MYBL2, MYC, MYCN, NCL, NEO1, NPAT, SERPINE1, PAWR, PCNA, …	CCND1, CDKN1B, MCL1, SERPINE1, PCNA, PLAU, SOD2, TERT, VEGFA, YY1, DMTF1,	APAF1, AR, BCL2, BNIP3, CASP3, CD9, CDKN1A, CKM, ID3, IFNA2, RAD52, SULT2A1, TP73, AXIN2, HIST1H2AC, HIST2H2AA3, HRK, CCNA1, MAP3K14, CCNO, SGEF, IL23A, TP53INP1	0.0027	0.0002	0.1427	0.1382	0.2102	127
CSF1	ACACA, ACACB, ACP5, ANPEP, APOE, CCND1, BCL2, BCL2L1, CALCR, CCND2, CD4, CD36, CD44, CDH5, CDK4, CDKN1A, CCR5, COL3A1, CP, CPE, CSF1R, CTSK, DCK, DNMT1, DUSP1, EGR1, EGR2, EGR3, SLC29A1, ETS2, F2R, F2RL1, FASN, FN1, FOS, CXCR3, HSPA5, HTR5A, IRF8, IFNG, IFNGR1, IGF1, IGFBP2, IGFBP3, IL6, IL6ST, IL8, IL10RA, IL12B, IL18, IRF7, ITGA5, ITGAM, ITGAV, ITGB5, JUN, JUNB, KCNA3, KCNJ2, MAP3K3, MMP12, MMP…	APOC1, CA2, CD14, CD47, CSF1R, CSF2RA, IGF1R, IL6, IL12A, IL12B, ITGB5, NPY1R, PRKACA, PTPRO, TLR1, TLR2, TLR5, TNF, ITM2B, MAFB, RAMP2, SIGMAR1, TLR6, TLR9, MPEG1,	ALAS2, ALOX15, ARG1, CDKN2D, CYP11A1, CYP17A1, ETV3, F2RL2, FABP7, FCGR2B, IFNB1, IL1A, ITGB3, OPRD1, PDE6A, PRKCA, TRAF2, IKBKE, SLC7A9, TRIM35	0.0014	0.0001	0.1395	0.1307	0.1579	125
XBP1	ALOX5, ARCN1, ATP2A2, CCND1, CCND2, CEBPA, CEBPB, CEBPD, COPB1, ATF6B, DAD1, DDOST, FKBP2, GGCX, GOLGA4, GOLGB1, PDIA3, HMOX1, DNAJB2, HSPA5, IL6, IL6R, IL6ST, LMAN1, MAF, DNAJB9, MGAT2, PIGA, POU2AF1, PPIB, RAB3A, RPN1, RPN2, RRBP1, SRP19, SRP54, SRP68, SRPR, SSR1, SSR2, SSR3, SSR4, HSPA13, STX5, SURF4, VAMP2, VAMP7, HSP90B1, WFS1, MOGS, BLZF1, USO1, VAMP4, COPB2, EIF2AK3, LITAF, SEC22B, GOSR2, …	ERP29,	AFP, APOA1, FKBP1B, GOLGA3, MMP8, TTR, LMAN2, ERO1LB, COG6	0.0376	0.0043	0.1382	0.1176	0.1923	124
IKBKB	ABCA1, ACP5, AEBP1, AMPD3, BIRC2, BIRC3, FAS, BCL2L1, BMP2, C3, CALCR, CDH13, CEBPB, CLU, CCR1, CP, CSF1, CSF2, CTSB, CTSK, CTSZ, CYBA, DCN, RCAN1, DUSP6, E2F5, EREG, FOXF2, FOS, GBP2, GCH1, NR6A1, GM2A, GRN, CXCL2, CXCL3, HGF, HK2, HLA-C, ICAM1, IFNG, IGFBP2, IGFBP6, IL1A, IL1B, IL1RN, IL2, IL5, IL6, IL8, IL10, CXCL10, ITGB5, JUNB, KRT18, LCN2, LIFR, MGP, CXCL9, MMP1, MMP9, MT1E, MT1F, MYCL1, NI…	ALDH9A1, BMP8B, BRCA1, BRCA2, CCNB1, VCAN, CYP1B1, CYP3A7, CYP51A1, CXCL2, SMAD5, MMP9, MYC, S100A4, TNF, UBE2E1, UBE2G2, VHL, XDH, TP53I3, PSMD14,	KLF5, GSTT1, IL4, IL11, IL13, ITGB3, NAGLU, NGF, NOS2, SERPINB2, KLF10, TPM2, PDIA5, ANKRD1, RTP3	0.0014	0.0001	0.1434	0.1402	0.1011	121
EDN1	ADD1, ARF6, RHOB, CCND1, BCL2, BCL2L1, KLF9, CALD1, CAPZB, CCR7, COL1A2, COL4A1, COL5A1, COL7A1, COMP, KLF6, CSF2, VCAN, CST3, CTGF, CYP11B2, GADD45A, DUSP1, EDNRA, EDNRB, EGR1, EREG, F3, FDX1, FGF2, FLNB, FLNC, FN1, FOS, FOSB, GSN, NRG1, HSPB1, CYR61, IL6, IL8, ITGA2, ITGA5, ITGAM, ITGB3, JUN, JUNB, LIF, MMP1, MMP2, MMP3, MMP9, MMP14, MYO1B, MSN, MYC, MYO9B, NPPA, NR4A2, OLR1, SERPINE1, PDGFA, P…	ECE1, EDNRA, HRG, ITGAV, MMP14, NOS3, KLF11, ADIPOQ, KLF15, KLF3,	KLF5, CYP11A1, EDN3, LEP, NGF, NOS2, NPPB, SERPINB2, REN, SCTR, LONRF2	0.0014	0.0001	0.1581	0.1692	0.0985	116
SOCS3	IL1RN, SREBF1, TNF,	A2M, SERPINA3, CCND1, BCL2L1, BID, CASP4, CASP7, CDKN2D, CLCN5, LTB4R, MAP3K8, VCAN, CTSE, DAB2, DCK, EYA1, FABP5, FLOT2, FOS, GBP2, GCH1, GJA1, GLRX, GRINA, GSR, AGFG1, ID1, IFIT2, IFIT1, IL1RN, IL4R, IL6, IL6ST, IL13RA1, CXCL10, IRF1, IRF7, ISG20, JUN, LGALS8, MMP12, MSR1, MT1E, MX1, MYD88, SLC11A2, OAS1, OAS2, ENPP1, PIM1, PLA2G4A, PLSCR1, PPA1, RAP2B, SAA1, CCL2, CCL4, CCL7, CCL13, SLC2A1, SN…	ACTA1, AMBP, ANPEP, BACH1, CSN2, FCGR2B, IL2, INS, NOS2, POMC, MAP2K4, TGFB1, IKBKG, B4GALT3, KIF3B, TIPARP, NAA15, IRGM	0.0051	0.0004	0.1413	0.1355	0.1739	113
EP300	ACHE, ACTA1, ADM, PARP1, AGT, AHR, BIRC5, CCND1, BCL2, BCL2L1, ZFP36L2, CCNB1, CCNE1, CCNF, CDC6, CDKN1A, CDKN3, COL1A2, COL6A2, DMP1, ECT2, EDN1, FCGR1A, FN1, FTH1, GAS1, NR3C1, H2AFX, HIF1A, HLA-G, HMGB2, IL1RN, IL16, IL18, JUN, KRT4, LIG1, LMNA, LMNB1, LPL, MCM3, MCM4, MDM2, MEF2C, MGMT, MGST3, MMP9, NFKBIA, NPPA, TNFRSF11B, SERPINF1, ABCB1, PITX2, PPARG, PTGS2, RFC4, SNRPD3, SREBF1, SREBF2, S…	BDNF, CCND2, CDKN1A, CNN1, CSRP2, CTGF, EGR2, F3, FHL1, CFH, HMOX1, LAMA3, LAMC2, LCN2, OGN, SAA1, TAGLN, THBS1, NR2E1, HIST1H2BJ, CRLF1, SORBS1, MXD4, NUPR1, BBC3, TP53INP2,	CAV3, CDKN2B, COL2A1, FOXG1, GCG, NR4A1, IFNA1, IFNB1, KLKB1, LMO7, KITLG, NOS2, PTPRZ1, SLC2A2, STBD1, FEZ1, ANKRD1	0.0073	0.0006	0.14	0.1291	0.0842	110
FGF1	JAG1, ALB, AKR1B1, APOE, APP, ATP2A2, CCND1, DACH1, DUSP6, EDNRA, EFNA1, EGR1, FASN, FGF3, FGFR1, FOS, GATA4, HMGA1, HMOX1, FOXA2, HES1, KRT8, LCN2, MMP1, MMP7, MMP13, MMP14, MYC, MYH6, NFE2L2, NOTCH1, NOTCH3, NPPA, NR4A2, SERPINE1, PDGFA, PFKL, PLAT, PLAU, PTGS2, RAB1A, SFTPC, SGK1, SPP1, TEAD4, THY1, TIMP1, UGT2B15, BTG2, HMGA2, DNAJB6, SPRY1, SPRY2, POSTN, TNFRSF12A, ANKH, SPRY4,	ACTA1, AHR, ALPL, ATP6V1B2, SERPINH1, CDH11, CNN1, COL1A1, CRMP1, CTGF, EDN1, SERPINB1, EN1, F3, FZD2, GDNF, HAS2, ICAM1, CYR61, IRS1, MAB21L1, MMP3, PTGS2, RPN1, SELE, SLC7A2, SSTR2, TCF7, TGFB3, THBS1, TIMP3, UGT2B17, USF1, VCAM1, FZD1, FZD7, FZD8, WISP2, WISP1, GADD45G, DLL1, PMEPA1, RHOU, C4orf31, FHOD3, FNDC1, ACPL2, NACC1, PRICKLE1, TUBB, SGMS1, MURC, FAM101B,	AFP, CEACAM1, BMP4, CALB1, PLK3, DIO3, DLX2, NOS2, SERPINB2, SOX2, TGFA, TGFB2, TTR, AXIN2, COX5A, IKZF2, IRGM	0.0204	0.002	0.134	0.1223	0.0909	109
HMGA1	ACTG2, ALPL, RHOB, CD19, CD44, COL1A1, COL1A2, CORT, COX6A2, CPE, CSK, EGR1, FOS, GNA15, HCK, HLA-DRA, IGFALS, IGFBP3, IGFBP4, IGFBP7, CYR61, IL2, INSR, JUNB, KRT10, KRT12, LIPE, LY6E, MGAT1, KITLG, MMP9, MT3, MYO1F, MYC, NF2, NFIX, NFYC, OXT, POU3F1, PSEN2, PTCH1, PTGS2, PVRL2, RAN, RARA, SOD3, SOX4, STAT3, SYK, TAGLN, TFAP2C, TRH, PHLDA2, TFEB, IER2, PTPRU, ARL4A, TRIM28, KLF2, DPYSL4, LEFTY1, …	B2M, BRCA1, CAV1, CAV2, SERPINH1, CCND2, CTSC, COL4A1, COL4A2, CRYAB, CTSH, DAB2, DDIT3, DHCR7, ESR1, FOSL2, GSN, HBB, HBG1, HBZ, HMGCR, HOXA1, IDI1, IGF1, IL6, INSIG1, LAMB1, CITED1, MVD, MVK, SRGN, PTH1R, SDC4, SPARC, SURF1, SURF2, ZYX, TFEB, IER3, MAPKAPK2, HAND1, HS3ST1, KLF2, SOX17,	S100G, CLCN6, CYP7A1, GATA1, ID3, KCNJ11, PTH2R, PVRL1, WNT6, XPA, MAPK8IP1, LAMA1, ZFP57	0.0499	0.0061	0.1349	0.1162	0.1676	109
CHUK	ACP5, AEBP1, AMPD3, FAS, ATF3, CCND1, BMP2, C3, CASP4, CDC25A, CDH13, CEBPB, CEBPD, CLU, CCR1, CP, CSF1, CSF2, CTSB, CTSZ, CYBA, DCN, DNMT1, RCAN1, DUSP6, E2F1, FOXF2, FOS, GBP2, GCH1, NR6A1, GM2A, GRN, CXCL2, CXCL3, HK2, HLA-C, IFI35, IFIT2, IFNG, IGFBP6, IL1A, IL1RN, IL2, IL6, IL10, IL11, CXCL10, JUNB, LCN2, LIFR, MGP, MMP3, MMP9, MMP13, MT1E, MT1F, MYCL1, GADD45B, NFKBIA, NID1, NOTCH1, NOTCH2,…	CCND1, CXCL3, IL6, NFKBIA, CXCL11,	KLF5, EREG, FOXC2, GSTT1, IL4, IL5, IL13, ITGB3, KCNH2, NAGLU, NGF, SERPINB2, PCNA, SHH, SRC, RTP3	0.0014	0.0001	0.155	0.1661	0.1245	105
MAPK8	ATF3, CCND1, CAV1, CCND2, CEBPB, MAP3K8, CTNND2, DPT, DUSP4, EFNB2, ENG, FGF2, FOS, FOSL2, B4GALT1, HIF1A, TNC, IFIT3, IFNG, CYR61, IL1B, IL2RA, IL6, IL10, IL18, CXCL10, JUN, JUND, LIF, LOX, MAN2A1, MMP3, MMP9, MMP12, NEFL, PTCH1, PTGS2, CCL5, CCL13, SGK1, SHH, SLC8A1, SOX4, SPP1, TAGLN, ZEB1, TGFBI, TNF, XRCC5, FOSL1, EOMES, HIP1R, RALGPS1, HIPK3, IRF9, FAM3C, USP18, TBX21, PLEKHO1, CXCL16, DUSP…	ABCA1, AHR, FAS, CCND1, C3, CD14, CD74, COL6A2, CP, CYP8B1, SLC29A1, ACSL4, GHR, GK, HAS2, HSD11B1, IGFBP4, IL10, LBP, LIFR, OGN, PAWR, ENPP2, PFKP, PLTP, RBP1, RGS2, SAA1, SOD3, SPIB, TNF, WNT6, MAP4K3, SOCS3, SEMA3C, ERO1L, TAF1D, PPARGC1B,	BMP4, CD9, CDKN1A, CYP1A1, CYP2F1, CYP19A1, EGF, GCK, GDF10, IL12B, IL13, LCN2, MAOB, MTTP, PAX2, PAX6, MAP2K7, SHOX2, SOX2, SPRR1B, TNK2, WNT4, IMPACT, CD276, IFI27L2	0.0169	0.0016	0.136	0.1241	0.0779	96
STAT1	A2M, ADAR, ALOX15, APOBEC1, FASLG, B2M, CCND1, C3, CASP1, CASP4, CASP6, CASP8, CCND2, CCNE1, CD14, CD40, CEBPB, CISH, FCGR1A, GBP2, GZMB, HLA-E, HMOX1, HSPA4, HSPA8, HSP90AB1, ICAM1, IRF8, IFI35, IFIT2, IFIT3, IFNB1, IL6, IL6ST, IL12RB2, IL15, CXCL10, IRF1, IRF7, JAK2, LGALS3BP, LGALS8, CIITA, CXCL9, MMP2, MUC1, PLSCR1, PML, PRF1, EIF2AK2, PSMB8, PSMB10, S100A10, CCL2, CCL5, STAT2, TAP2, TRIM25, …	COL1A2, EGR1, FGF2, HLA-DRB1, HSP90AA1, IGF1, IGF1R, IL6, IRF1, MMP9, MYC, PDGFA, PDGFRB, PPARG, EIF2AK2, TRAF2, PDGFC,	ACAT1, ALAS2, ARG1, CASP3, CDKN1A, DEFB4, IL4, NFE2, NOS2, PF4, SMARCB1, IRGM	0.0014	0.0001	0.1803	0.231	0.3404	93
NCOR1		ACP1, PLIN2, XIAP, ATF3, CCND1, BUB1, CAV1, CCNB1, CCNG2, CDK1, CDC20, CKS1B, CKS2, DHODH, FARSA, FEN1, FGFR1, FKBP5, FOXM1, GFAP, CXCL2, HIST1H2BD, HMGB3, HSP90AA1, IL1A, IL7R, MAD2L1, MCM2, MCM4, MMP9, MSR1, MT1E, GADD45B, NOTCH3, OLR1, PCDH7, PKP2, POLD2, PPA1, PRIM1, REL, RRM1, RRM2, CCL13, SQLE, AURKA, GPR137B, TOP2A, TTK, TUBG1, VEGFC, CNBP, CHAF1B, CDC45L, NIPSNAP1, BHLHE40, HYAL2, CDS2, S…	CDKN1A, CGA, FABP7, FCGR2B, IL13RA2, MFGE8, MMP8, MMP12, MMP13, MYOD1, MYOG, PC, SLC2A1, TPH1, TPO, TSHB, TNK2, SYCP3, LHX9, C1orf128, NAA15, CCDC52, DAB2IP, GSX1, FAM102A	0.0014	0.0001	0.1605	0.1717	0.0867	93
THAP1	FABP4, HMOX1, LGALS3, SECTM1, TEP1, UCHL1, WRB, DPCD, PCDH17, TMEM45A, CSGALNACT1, TP53INP1,	BIRC5, BUB1, BUB1B, CCNB1, CDK1, CDC20, CENPE, CENPF, CKS1B, CSE1L, DNMT1, FEN1, FOXM1, GJA4, HMGB2, HMMR, KIF22, KPNB1, LAMB3, LMNB1, MAD2L1, MCM7, RRM1, RRM2, TAF9, TSHR, DEK, MKKS, PRC1, CCNB2, PTTG1, TRIP13, DLGAP5, ARHGAP11A, NCAPD2, KIF20A, NDC80, TACC3, USP16, SPAG5, DBF4, KIF2C, SNRNP35, ZWINT, RRS1, ITGB3BP, FBXO5, UBE2T, GLTSCR2, GMNN, DTL, GINS2, ANLN, FAM64A, TIPIN, C12orf48, DARS2, C…	FOXL2, NMB, TCFL5, PTTG2, FERMT1, TMEM35	0.0014	0.0001	0.2674	0.4077	0.0747	87
DYSF	ATP1B1, BCAT2, CASP1, CTSS, EGR1, SERPINB1, FOS, GEM, GLUL, HLA-DMA, HLA-DQA1, HLA-DRB1, IL6, MT1E, MYL4, NCF2, NEB, RAD23A, RRAD, S100A4, S100A8, SCN1B, CCL2, CCL7, CCL13, SPP1, TIMP1, TNFAIP6, UGDH, BTG2, LITAF, CAP2, POSTN, SIX2, FGL2, NEDD4L, ANKRD1, ERRFI1, ALPK3, NXN, ZFP106,	ANXA2, SERPING1, CA3, CTSD, DCN, CFD, DPT, EEF1A1, FABP4, FTH1, GPX3, HBA1, HBB, HLA-A, IGFBP4, IGFBP6, LAMB2, LGALS1, LGALS3BP, MYL1, NNMT, RAB2A, RAB6A, RPL17, S100A1, S100A6, S100A11, TAGLN, TIMP4, VIM, VLDLR, IFITM1, TMSB10, NCOR1, AP4S1, LRP10, CHMP4A, CWC15, C20orf27, HCFC1R1, GPCPD1, POLD4, PLA2G12A,	APOD, MYL3, MYOG, NEU2, S100B, TTN, NES, SLCO4A1	0.0014	0.0001	0.1566	0.1667	0.2287	84
STAT6	AUH, BCL2L1, BCL6, CASP6, CISH, CNR2, COL1A1, CPOX, CTSB, EGR1, EGR2, EPHX1, FCER1G, GATA3, GNA15, HLX, HMGCR, IL4R, IL6, IL10, LIFR, MAF, MMP9, MMP12, MMP14, MVK, NEDD9, NFIL3, PDGFA, PLD1, POLE2, CCL13, CCL17, CCL22, SELP, STAT4, XBP1, NCOA3, CST7, SYNGR2, GADD45G, TFEC, HIPK2, PDGFC, TBC1D17,	ACP5, ALDH2, APOE, BCL3, CCND2, CD2, CD38, CD40, CCR7, CR2, CRIP1, DGKA, FCER1G, FCGR2A, FCGR3A, GATA3, GBP2, CXCL3, HCK, IFIT3, IFNAR2, IL6, IL10RA, CXCL10, INPP1, IRF1, IRF4, ITGB7, LTB, NFKBIA, PLSCR1, S100A10, CCL13, CCL22, STAT4, SYK, TNFSF11, IL18R1, IER2, PIM2, CCL3L3,	ALOX12, ALOX15, ARG1, FCER2, IL4, IL13, MMP2, PKIB, CCL11, TNFRSF11A, USP2, TMEM131, SCGB3A1	0.0014	0.0001	0.1543	0.1583	0.1399	80
CD40LG	AHR, BIRC3, FAS, BCL2L1, PRDM1, CD80, CD86, CD40, CCR7, CSF1, CSF3, DUSP2, DUSP5, EGR1, F3, FOS, FOSB, XRCC6, IL1B, IL6, IL8, IL10RA, IL12A, IL13RA1, IL15, IL15RA, IDO1, CXCL10, JUNB, JUND, MMP1, MMP3, MMP8, MMP9, MMP12, MSH2, NFKB1, NFKB2, NFKBIA, NINJ1, TNFRSF11B, PIM1, PLEK, PRKDC, PTGS2, RELB, CCL2, CCL4, CCL5, CCL8, CCL20, CCL22, CX3CL1, SELE, SLAMF1, STAT1, TNF, TNFAIP3, TNFAIP6, TRAF1, VCA…	CCR1, CCR5, ID1, CIITA, NFKBIA, CCL18, BHLHE40, CLEC4A,	BCL2, CSF2, FCER2, ID3, IL1A, IL12B, NOS2, PTPRG, ZKSCAN1, TNFRSF11A, EIF1B, PSMG2	0.0051	0.0004	0.1482	0.148	0.1277	79
TLR4	CD14, CCR5, CSF2, CSF3, CTSK, EMP2, EMR1, FGF7, FLOT2, GPC1, CXCL2, CXCL3, ICAM1, IFNA4, IFNA10, IFNA17, IFNG, IGF2R, IL1B, IL6, IL8, IL10, IL12A, IL15, CXCL10, ITGAM, LTBP1, TM4SF1, MMP9, MX1, PTX3, RGS16, RYK, CCL4, CCL5, CCL13, FSCN1, TGFBI, TLR1, TLR2, TLR3, TNF, TWIST1, VCAM1, SOCS3, PTGES, EBI3, TLR6, CXCR6, IRAK3, CLCF1, STEAP1, TLR7, TLR8, TLR9, TREM1, ZNF462, RTP4, NFKBIZ, DOCK5, IFNE, C…	ADRBK1, APOE, CCND2, CCR1, CNN3, DOCK3, SERPINB1, GRK5, ITGAM, NPAS2, ABCB1, PPARG, THBS1, TNF, TNFAIP3, BAMBI, MCOLN3, SEPT3, PKDCC,	AREG, BPI, CACNB2, FGF10, GFAP, IFNA1, IFNA2, IFNA5, IFNA6, IFNA7, IFNA8, IFNA14, IFNA16, IFNA21, IFNB1, IFNW1, IL12B, PAX3, ZNF365, NOX3, IFNK, MORC4, BHLHB9, AIF1L	0.0336	0.0037	0.1356	0.1247	0.2064	79
ZBTB16	AIM1, ALPP, BAX, CCND1, BGLAP, BMP2, BMP7, RUNX2, CCNG2, CD48, CDK1, CDKN1A, COL1A1, DUSP6, HLA-A, IFI35, IFIT1, IRF7, ITGAL, ITGAM, ITGB3, LRMP, NUCB1, OAS1, PIK3R1, YWHAE, IER3, ARHGAP25, UBE2S, GGTLC1,	ASS1, BID, C1QBP, CCNA2, CDK4, RCC1, CTSB, FBL, FABP5, GCSH, HNRNPH1, HOXB2, HOXD10, HOXD11, HOXD12, PRMT1, HSPA9, HSPE1, ITGB3, MMP9, MYC, NCL, NME1, ODC1, PHB, PTMA, RANBP1, ABCE1, RPL5, TERT, FOSL1, AKAP1, DDX21, NOLC1, TRAP1, ATP6AP2, NOP56, PAICS, RUVBL2, RAB40B, B4GALT7, EXOSC7, RRP1B, METAP1, RRS1, BOP1, KIAA0664, TMEM97, PNO1,	CCND3, HOXC8, HOXD9, HOXD13, MPL, NCAM1, PF4, TYRP1	0.0014	0.0001	0.1721	0.215	0.0855	78
ROCK1	ABAT, ACTA1, ADM, AK3L1, CCND1, CALD1, CCNB1, CDK1, CENPF, CKS2, CTGF, NQO1, DUSP6, FHL1, GBP1, HMGB2, HMGA1, TNC, ICAM1, INHBA, LY75, MYC, SERPINE1, PTGER4, RRM2, SMTN, SPP1, TAGLN, THBS1, THY1, TOP2A, ENC1, PRC1, FEZ2, KIF20A, SORBS1, LATS2, RACGAP1, CINP, ERRFI1, ASPM,	BGN, CA2, COL7A1, AKR1C2, DNM1, EDNRA, EDNRB, FGF7, FGFR1, GRINA, HSPG2, ID4, LTBP3, MGST3, MT1E, NPTX1, NR4A2, TNFRSF11B, PIK3R1, PLA2G4A, PPP2R1B, CXCL12, STC1, TNFAIP6, PPAP2A, SQSTM1, MXRA5, TSKU, AKR1B10, KIAA1199, LPPR2, C16orf58, C4orf31, PDGFD, IL33, AGRN,	ACTA2, ACTG2, ACTN4, ALCAM, DAP, DYRK1A, IGF2, MET, NOS3, PBX3, PTHLH, CXCL5, TGFB2, UGT1A6, PHLDB2, IRGM	0.026	0.0027	0.1442	0.1321	0.1128	77
JAK1	ABCA1, ALOX5, ARRB1, BST2, CAPN1, SCARB1, CRAT, DTX1, FES, FOS, HK2, HLA-F, IGF1R, IRF7, ITPR1, JUN, LGALS3BP, MX1, MYC, NCF4, NFKBIE, PER1, PPP2R5B, MAP2K1, RALB, SP100, SPG7, VAMP2, SYK, TP53, UBA7, LZTR1, IFITM1, PDXK, RNASET2, SOCS3, ISG15, FAM38A, IRF9, IFITM3, IFI44, IFI44L, PLXND1, OBSL1, IFIT5, ICOS, IL19, RPS27L, ACSL5, TPCN1, PARP14, XAF1, DDX60, RNF213, DPEP2, GORASP1, C16orf58, PARP12…	NME5, ROPN1, CAMK1G,	DEFB4, GGT1, NPY, RAB27B, CUL1, PIK3R4, SLC37A1, FAM100A, ZNF600, PTPLAD2, MAGED4	0.0062	0.0005	0.1467	0.1445	0.0989	75
JUN	FASLG, ATF3, CCND1, CAMP, CD14, CD44, COL1A2, CP, CSF1R, DCN, NQO1, DMP1, DNMT1, HBEGF, EDN1, EGFR, FN1, FTH1, HLA-G, HMGA1, ICAM1, IGFBP1, IGFBP7, IL6, IL12B, ITGA2, STMN1, LGALS3, LMNA, MAF, ME1, ME2, MMP2, MMP3, MMP9, MMP13, MSR1, MYOD1, NPPA, OXTR, PENK, PLAU, PPAT, PTGS2, PVRL2, RARG, RELB, RRM2, RXRA, CCL2, CCL5, SPARC, SPP1, TIMP1, TNFRSF1A, VCAM1, VIM, FOSL1, DKK1, HEY1, MYL7,	ALAS1, XIAP, FAS, BAX, CDKN1A, COL1A2, CYP8B1, TNC, IBSP, IL7R, IL12B, JUNB, MYOD1, ABCB1, TGM2, AKAP12,	CGA, CYP7A1, FSHB, GCLC, GNRHR, LAMA3, MAOB, MDM2, MTHFR, MYB, NOS2, RARA, SLC19A1, SSTR2, TGFB1, ZBTB16, NR0B2, PGLYRP2	0.032	0.0035	0.1383	0.1283	0.2185	74
IFNA1	FASLG, BCL2L1, CD14, CD38, CD69, CDKN2A, CISH, CCR1, CCR5, TYMP, IFI6, CXCL2, CXCL3, IRF8, IFI27, IFIT3, IFNG, IL2RA, IL6, CXCL10, IRF1, IRF2, IRF4, MCL1, MICB, CXCL9, MNDA, MX1, MX2, OAS1, OAS2, PLAU, EIF2AK2, CCL2, CCL4, CCL7, CCL8, CCL19, CXCL6, CXCL11, SPP1, STAT1, STAT2, TNF, TP53, UBE2D1, IFITM1, SOCS1, TNFSF13, TNFSF10, TNFRSF10B, SOCS2, SOCS3, UBE2L6, ISG15, IRF9, TBX21, CKLF, CMTM6, CXCL…	BIRC5, CDK1, CSF1R, FGF2, CXCL1, IL8, JAK3, MKI67, MYC, CXCL5,	BCL2, CMA1, EGFR, MET, PCNA, PPBP, PRTN3, SLC6A4, TGFB1, UBE2E1, TFPI2	0.0014	0.0001	0.1824	0.2283	0.0874	73
IKBKG	AEBP1, AMPD3, BMP2, C3, CDH13, CEBPB, CLU, CCR1, CP, CSF1, CSF2, CTSB, CTSZ, DCN, RCAN1, DUSP6, FOXF2, FOS, GBP2, GCH1, GM2A, GRN, CXCL2, HK2, HLA-C, IGFBP6, IL1A, IL1RN, IL2, IL6, JUNB, LCN2, LIFR, MGP, MT1E, MT1F, MYCL1, NID1, OGN, PCDH7, ENPP2, SERPINE2, PTX3, RGS16, SAA1, CCL5, CCL13, CXCL6, CX3CL1, CXCL12, SFRP1, SGK1, SLC16A2, SOD3, TNF, TNFAIP2, TNFRSF1B, VEGFA, CTSF, CFLAR, SOCS3, CH25H, …	IL1B, IL6, PPARG, CCL5, CCL13, TNF,	KLF5, EREG, FOXC2, NR6A1, GSTT1, IL11, KCNH2, NAGLU, NGF, SERPINB2, PPARA, RTP3	0.0027	0.0002	0.1495	0.156	0.0764	71
IL1RN	IGF1, IGFBP4, IGFBP5, TNF,	ATF3, KLF6, CRH, CTSS, CYLD, DSPP, IFI6, GBP1, HLA-DQB1, HSD11B1, ICAM1, IFI27, IFIT3, IL1B, IL6, IRF1, IRF7, ISG20, LGALS9, LIF, CIITA, MMP1, MX1, MX2, OAS1, OAS2, OAS3, PML, PTGS2, RARRES1, CXCL11, SP100, SPP1, STAT2, TCF7L2, TNF, VEGFC, OASL, RIPK1, TNFSF10, IL32, C1orf38, HDAC9, IL18BP, TRIM22, IRF9, UBD, IFI44, IFI44L, BTN3A1, USP18, DDX58, IFIT5, LAMP3, SLC15A3, SAMD9, HERC6, YLPM1, RTP4, I…	BDNF, CNTF, CYP7A1, NGF, NPY2R, NTRK1, PMAIP1, SLC6A4, NR0B2, RIPK2, BTRC, H6PD, PELI1, ERAP2	0.0014	0.0001	0.1812	0.2302	0.1523	67
SPI1	AIF1, ALOX5, BCL2L1, C1QA, CD14, CD19, CD53, CEBPA, CEBPB, CSF1R, CSF2RA, CSF3R, CTSE, CTSK, CTSS, CYBB, DAB2, SERPINB1, ETS1, ETS2, FCGR1A, FLI1, GPX1, ID2, IL1B, IL1R1, IL7R, IL18, ITGA4, ITGA5, ITGAM, LTF, CD180, CXCL9, MMP9, MPO, NCF2, NCF4, PIK3CD, PIK3CG, PTGS2, PTPN6, PTPRC, REL, TLR2, TLR4, EPX, MARCO, MCM3AP, EBI3, IRAK3, PIK3R5, P2RY10, CD209, OSCAR, CLEC4F, MRC1L1,	CD1D, GATA2, HES1, JUN, MMP2, MYC, WAS, MAFB, TREM1,	ELANE, HLA-DQA1, IL4, MYB, OPRM1, PRG2, PRTN3, RAG1, RAG2, HNF1A, PTCRA	0.0014	0.0001	0.1579	0.1757	0.2008	66
PTH	ACAN, CDKN1A, CEBPB, CLCN5, COL1A1, COL1A2, CSF1, CTSK, CYP27B1, DBP, DUSP1, EFNA5, EFNB1, EGFR, EPHA2, EPHA1, EPHB2, FOS, FOSL2, GJA1, NR4A1, IGF1, IL6, IL6ST, JUN, LIF, MMP1, MMP2, MMP13, NFIL3, NR4A2, PDGFA, PLAU, PTGS2, PTH1R, RGS2, CCL13, SPP1, VDR, NR4A3, FZD1, TNFSF11, ADAMTS1, BAALC,	CCND1, CDKN1A, COL11A1, EFNB2, EFNB3, MEGF6, ELN, ACSL3, IGFBP3, LOX, LRP5, MAF, MMP14, NBL1, OMD, TNFRSF11B, PLAT, PTH1R, SPARC, VDR, YWHAG, BHLHE40, DKK1, D4S234E,	AREG, BCL2, BGLAP, CA2, CYP24A1, EPHA3, EPHA4, EPHA5, EPHA7, LRP6, SMAD3, PHEX, PLAGL1, TESK1, EPHA6	0.0362	0.0041	0.1451	0.1326	0.071	65
IL15	AHR, FAS, BCL2, BCL2L1, CCND2, CD8A, CD53, CD69, CISH, CSF1, CTGF, DPP4, DUSP5, FLT3LG, GARS, GGT1, IFNG, IL2RA, IL8, IL10, IL12RB1, IL12RB2, IL15RA, IRF1, KLRB1, KLRD1, LIF, MCL1, MLLT3, MX1, MYC, MYD88, PIM1, PPP6C, RGS16, CCL4, SET, TFRC, TJP1, TLR2, TNF, UPP1, XBP1, CXCR4, MAPKAPK3, BHLHE40, SOCS1, TNFSF10, IL18RAP, IL18R1, TBX21, FOXP3, DARS2, IL21,	FAS, CD14, CD28, CMKLR1, CX3CR1, IL2RA, IL2RB, IL7R, TCF7, TFRC, PTP4A1, PDCD4, LEF1,	CEACAM1, CASP3, CD72, CDK6, CSF2, EDN1, IFNB1, IL4, PMAIP1, TJP2	0.0299	0.0032	0.1472	0.1396	0.2728	64
TGFBR1	AGTR1, BDKRB2, BNIP1, CALD1, CNN1, COL1A1, COL1A2, CTGF, CUX1, DAD1, ELN, FGF2, FN1, HIF1A, IGF1, IGFBP7, CYR61, IGHA1, IL6, MXD1, SMAD1, SMAD7, MEN1, MMP13, SERPINE1, PDGFA, MAPK7, PTGS1, PTGS2, THBS2, TIMP3, TNF, TNFAIP6, TNFSF4, VEGFA, IER3, BAG3, NUPR1,	BTG1, CASP5, GAS1, CXCL1, SMAD1, MAP3K5, PLAGL1, RAD51, DPF2, CCL8, CCL13, TERT, TGFBR3, TIA1, TJP1, MAPKAPK3, TNFSF10, CD164, STK17A, MAP4K4, HTATIP2, DAPK2, FZR1, GULP1, EGLN1,	DAP, IL1RAP, SMAD3, PPBP, MAP2K6, PTHLH, SKIL, CRADD, TFPT	0.0236	0.0024	0.1495	0.1425	0.1207	62
IRF8	BCL6, BLVRB, CCND2, CTSC, CCR7, CSF1R, CST3, CTSL2, CYBB, EGR1, HLA-DMA, IL1B, IL6, IL12A, IL12B, IL15, IL18, IDO1, JAK2, LYN, MAP4, MEF2A, MSR1, NCF2, PDE4A, PRKCD, PSAP, RGS2, RPS6KA2, CCL5, SPI1, TLR3, TLR4, GPR137B, TNF, PRDM2, DLGAP5, NAMPT, MORF4L1, AHCYL2, IL17RA, CLEC4E, SNX10, ZNFX1, PLEKHA1, PARP8, ASB13, PRR5L, DDHD1, C5orf30, KCTD12, RAB43,	BCL2, BCL2L1, CEBPA, CSF3R, DAB2, MYC, SPI1, TYROBP, ISG15, SGMS2,	CEBPE, CCR6, IFNB1, MDM2, NOS2, NRAP, FBXW4, TPM3, TSC22D1, HDAC9, IGF2BP2, ESYT1, GOLIM4, WDR45L, AICDA, TMEM229B	0.0105	0.0009	0.1469	0.1497	0.1062	61
ERBB3	ACTA1, ACTG2, BGN, CCND2, COL1A1, CTSK, HBEGF, EGR1, FBLN2, FBN1, GZMH, HP, TNC, IGFBP5, EIF6, MMP3, PLAU, PLAUR, PTGS2, CXCL12, SPARC, TNNT3, ADAM19, PIM2,	SERPINA3, ACTB, ACTG2, BAX, CCND1, CCNG2, CD47, CDKN1A, CLU, COL6A1, DUSP1, EGR1, F3, GHR, HAS2, HMOX1, HP, TNC, IGF1R, LAMA4, MATN2, MXI1, NID1, PLK1, PTEN, PTGS1, RRAS, CXCL12, SFRP1, SLPI, THBS1, TIMP3, TNNT3, HMGA2, ADAM9, SOCS3, IER2, SLK, STAG2,	ACTA2, ACTN3, CMA1, GJB3, HBB, IGF2, TLN1, TNXB, USP14, SPINK4	0.0178	0.0017	0.1496	0.1461	0.0669	57
RB1	BGLAP, CDKN1B, CKM, ATF2, DHFR, E2F1, FABP4, H1F0, JUN, MYF6, PCYT1A, PPARG, RBL2, SFTPD, SPP1, EZR,	BIRC5, BRCA1, CCNA2, CCNE1, CDK1, CDC6, CDC25A, CDK2, CEBPA, DHFR, DNMT1, E2F1, ESRRA, FGF2, IL6, JUN, MCM2, MCM3, MCM5, MCM6, MCM7, MYBL2, MYC, NRF1, ORC1L, PCNA, POLD1, PPARG, RANBP1, RBL1, RFC4, RPA2, RRM1, TK1, TYMS, UCP1, DLK1, CCNA1, CCNE2, TOPBP1, GMNN, ISYNA1, MCM10, PPARGC1B,	BCL2, CDKN1A, CDKN2A, CDX1, DIO2, MTOR, IGF2, MYH3, POMC, TP73, PPARGC1A	0.0014	0.0001	0.1744	0.2112	0.1264	56
VHL	ALDH1A1, CCNG2, CDKN1C, CNN1, DAB2, DHCR7, FTH1, FTL, GLS, MAF, PDGFB, SLC2A1, SPARC, TAGLN, TH, VEGFA, GPR56,	ANG, ANXA2, CCND1, KLF5, BTG1, CA9, CA12, CD59, CDH5, CLDN4, MAPK14, CTGF, ENO2, EPO, F3, HIF1A, HMOX1, IL6, ITGAV, LRP1, MMP2, MMP9, MXI1, SERPINE1, PDGFB, PFKFB3, PGK1, CXCL12, SLC1A3, SLC2A1, NR2F2, TFRC, TH, VEGFA, VEGFC, CXCR4, BHLHE40, TNFSF10, NRP1, SLC16A3, PLXND1, HEY1, EGFL7,	RHOB, BMP4, CDK6, COL8A1, DECR1, FECH, GBE1, GNG4, HYAL1, ITGB8, NOS2, GAL3ST1	0.0094	0.0008	0.1474	0.158	0.0973	56
IL29	ATF3, BST2, IFI6, GBP1, HLA-C, IFI27, IFI35, SP110, IFIT2, IFIT1, IFIT3, CXCL10, ISG20, LGALS3BP, CXCL9, MX1, OAS1, OAS2, OAS3, PLSCR1, PML, EIF2AK2, PSMB9, RARRES3, CXCL11, SP100, STAT1, IFITM1, OASL, UBE2L6, ISG15, TRIM14, TRIM22, IRF9, IFITM3, IFI44, IFI44L, USP18, TDRD7, DDX58, IFIT5, PHF11, HERC5, SAMD9, HERC6, TMEM140, C19orf66, DDX60, IFIH1, CHAC1, APOL6, RSAD2, CCDC75,		ZC3HAV1, IL28A	0.0014	0.0001	0.3501	0.5966	0.1094	53
IRF1	FASLG, CASP1, CASP8, CD40, CTSS, CYBB, GBP2, IFNA4, IFNG, IL1B, IL12A, IL12B, IL12RB1, IL12RB2, IL15, IDO1, IRF2, JAK2, LTB, LYZ, CIITA, NCF2, OAS1, PIGR, EIF2AK2, PSMB9, PTGS2, CCL5, STAT1, STAT2, TAP1, TAP2, TLR3, SOCS1, TNFSF10, ISG15, IL18BP, IRF9, NOD1, PLA2G16, TLR9, SLFN5,	DST, CDK2, COL1A1, CXCR3, IL10, IDO1, MMP9, OGN, SLPI, SP1, TGFB1,	AGTR2, BAK1, IFNB1, IL7, NFE2, NOS2, PF4, TLR6, HRASLS, IL27	0.0051	0.0004	0.161	0.1782	0.3162	52
FAS	CASP8, CDKN1A, CXCL1, CXCL2, ICAM1, IL1B, IL6, IL8, IL10, PLAU, CCL2, CCL4, TNFAIP6, RSAD2,	BIRC3, BGN, BID, CASP8, RUNX2, CEBPD, COL1A1, COL1A2, COL3A1, COL4A1, COL4A2, COL5A1, COL6A1, COL6A3, COL15A1, CTGF, DUSP1, EFNA1, FBN1, TNC, ICAM1, IL1B, IL6, IRF1, ITGB2, LTB, LUM, MGP, NFKBIA, NFKBIE, TNFRSF11B, SERPINE1, PLAU, SOD2, SPP1, TNF, TNFAIP3, ZFP36, MADD, IER3, PPP1R15A, COL18A1,	COL8A1, CSF2, PDX1, NOS1, SERPINB2, MAP2K5, TGFB1, RND1	0.0014	0.0001	0.2081	0.277	0.1505	51
SMAD7	CCNA2, CCNB1, CCNE1, CDK1, CDC25C, HBEGF, ID1, IFNG, CXCL10, KRT8, MMP1, CCL5, SFTPC, TERT, TGFA, TGFBI, TGFBR2, TXN, VEGFA, CITED2, BZW2,	ACAN, BGN, CDKN2C, COL1A1, COL1A2, COL2A1, COL3A1, COL6A1, COL6A3, DCN, GADD45A, EFEMP1, FN1, HMOX1, ITGA7, LTBP2, LTBP3, MATN2, MUC4, SERPINE1, PLAT, SCD, SOX9, TGFB3, TGFBR2, TIMP1, TIMP3, CFLAR, ITGBL1, ADAMTS2, NID2,	BIRC2, XIAP, AREG, CDH2, CDKN1A, CDKN2B, ITGA6, SEMA3F, TGFB2, TNF, HDAC9, CGREF1	0.0134	0.0012	0.1631	0.1598	0.2424	51
CCL5	AHR, ALCAM, ATF4, C5AR1, CAPN2, CD44, CD97, CCR1, CYP1B1, DUSP1, DUSP6, EMP1, FABP5, CXCL2, CXCL3, HDC, HMGA1, IL1B, IL6, IL8, LIMS1, MMP9, MMP19, MT1H, PNP, OLR1, PLAUR, PLEC, CCL2, CCL4, CCL13, SELE, SGK1, SQLE, TNF, TPM4, TPMT, TUBB2A, VASP, MANF, CD163, IER2, NCOR2, PPIF, NAMPT, LHFPL2, TUBB2C, CDC37, CCL3L3,	CCR1, TGFB1,	IL4, NOS2, SERPINB2	0.0073	0.0006	0.1621	0.1829	0.2596	50
IL27	B2M, CD74, CEBPD, HLA-A, HLA-B, HLA-C, HLA-DMA, HLA-DMB, HLA-DOA, HLA-DOB, HLA-DPA1, HLA-DPB1, HLA-DQA1, HLA-DQB1, HLA-DRA, ICAM1, IL1B, IL6, IL10, IL12A, IL12RB2, IL15RA, IL18, CXCL10, IRF1, MAF, CIITA, CXCL9, RARRES3, CX3CL1, STAT1, TAP1, TNF, TNFRSF4, APOL1, TNFSF11, SOCS1, TNFSF13, SOCS3, UBD, TNFSF13B, ICOS, TBX21,	CR1, GATA3, IL1B, IL6, IL10, TNF, SOCS3, CD163, C10orf10, IL17F,	EGR1, HPGD, IL1A, IL2, RORC, IL21	0.0014	0.0001	0.1894	0.2348	0.1012	48
FADD	CASP7, ELAVL2, ICAM1, IFIT2, IL6, IRF7, JUN, LY6E, NFIL3, EIF2AK2, PSMB8, PTK2, CCL2, CCL13, SELE, STAT1, STAT2, TLR3, TNF, ST8SIA4, PLA2G4C, TNFRSF10B, TRAFD1, DDX58, PPP1R15A, TIAM2, VPS54, RC3H2, ETNK1, RNF114, PARP11, IFIH1, DHX58, ASB13, SFXN2, PIWIL4,	BIRC3, KLF6, EGR1, FOS, IL6, CXCL10, JUNB, MYC, GADD45B, PIM1, CXCL11, TNFAIP3, ARID5A,	NAT1, DLX1, IFNB1, IL1A, IRF5, SOCS1, TIPARP, USP25, RNPC3, ELMOD2	0.0362	0.0041	0.1539	0.1494	0.082	48
S100B	AGER, ALDOA, CEBPB, CEBPD, FOS, IFI6, CXCL2, HLA-B, HLA-C, JUN, MDK, MPV17, MYC, NFKBIA, NNMT, PSMB8, PSMB10, PSME2, PTX3, CCL2, CCL5, SOD2, TFRC, TSTA3, VCAM1, DAP3, IFITM1, IL32, ISG15, PPIF, NAMPT, RBM6, KIAA0090, MRPL4, PLSCR3, DCTPP1,	CALD1, GLS, MT1E, POLR2A, PPARG, SEPW1, TGM2, UBE3A, DHRS3, CELF2, RNF19B,		0.0014	0.0001	0.1797	0.2257	0.0838	47
ITGB6	COL1A1, COL1A2, COL3A1, SERPINB1, FGR, GSR, NFIA, SERPINE1, SPP1, WWTR1, HVCN1,	C1QA, C1QB, C1QC, CCR5, CSTB, CTSB, CTSK, CTSL2, FN1, CFH, IGF1, MMP12, MMP13, MMP19, NR4A2, SERPINB8, PLAU, CCL2, CCL13, CCL17, CCL22, ITSN1, THBS1, TIMP1, TIMP2, PLA2G7, BASP1, FGL2, CLEC5A, RAB11FIP5, FAM198B, TREM2, MREG, FAM20C, CXCL16,	ADAM8, CTSE, FLT1, PF4, TGFB1, TGFBR1, ADAM19, ADAM22, KAZALD1	0.0014	0.0001	0.1879	0.2498	0.0923	46
TGFB3	ACTA1, ACTG1, MS4A1, COL1A1, COL1A2, COL3A1, COL5A1, COL8A2, COL11A1, CTGF, EEF1D, ELN, ETS1, F2RL1, FN1, TNC, LTBP2, MGP, MMP1, MMP3, MMP13, MYO10, SERPINE1, SERPINE2, PLOD2, HTRA1, SCD, THBS1, TIMP3, TNS1, TPM1, VEGFA, ADAM12, BHLHE40, SH3PXD2A, MICAL2, ZEB2, TSPAN2, PALLD, ASPN, RERG,	RND3, BMP2, COL1A1, COL1A2, COL3A1, UGCG, SOCS5,	ACTA2, CDH1, CDH2, CDH6, LTC4S, NPY2R, MAPK11, TGFB1, ADAM19, TSPAN13, LEF1	0.0014	0.0001	0.1992	0.2513	0.1224	45
BNIP3L	CD19, CD22, CD79B, CST3, PTK2B, GSN, IL2RB, IL16, LTA, LTB, NFKBIA, PDGFRB, PIK3CD, SFRP1, STAT3, SYK, TIMP2, MAP4K1, BLNK,	ANK1, BCL2L1, CCNA2, CDKN3, CENPE, CENPF, CHEK1, GADD45A, E2F1, FANCD2, KIF11, MYBL2, PRIM1, RBL1, RRM2, AURKA, TFRC, TOP2A, RAD54L, CCNE2, EIF2AK1, GPSM2, NUF2, GSG2, SGOL1,	ALAS2, CCND3, CD47, ITPR3, TFDP2, TGFB1, CKAP2, NT5C3	0.0014	0.0001	0.1722	0.2044	0.1035	44
TNFSF10	BIRC2, BIRC3, FASLG, BAX, BID, CASP8, CDKN1A, FOS, FTH1, IFI6, HLA-A, HLA-C, HLA-F, ICAM1, IFI16, IFIT1, IL1RN, IL8, MYD88, NFKBIA, EIF2AK2, PSME2, PTGS1, RELA, SELE, SP100, STAT1, TAF6, TNF, TNFAIP2, TNFAIP3, TRAF1, IFITM1, TNFRSF10B, TNFRSF10A, CFLAR, ISG15, IRF9, IFITM2,	BIRC2, BCL2L1, CASP1, CASP8, CXCL10, NFKBIA, CCL8, TNFRSF10B, TNFRSF10A, CFLAR,	CASP10, IFNB1, IGF1R	0.0014	0.0001	0.1775	0.2029	0.298	43
TNC	KLF9, CASP1, EDNRA, FOXF2, FOS, ID2, IL1R1, MMP9, MYC, PDGFRA, NR2F1, VCAM1, VEGFA, SNCAIP, KDM5B, HEY1, HBP1, BAZ2B, LEF1, IFIH1, NCAPG,	BARD1, CCNA2, CTPS, DHFR, DMD, E2F1, H2AFX, MCM2, MCM3, MCM4, MCM6, ORC1L, SCP2, TPM1, TYMS, ZYX, FOSL1, CHAF1B, CCNE2, RRAS2, DKK1, MCM10,	MET, MMP2, TCF12	0.0027	0.0002	0.1905	0.2251	0.2042	43
APOE	HSPG2, IFNG, IL6, LDLR, PTGS2, TNF, LIPG,	SERPINA3, CCND1, CETP, CCR5, CTSB, CTSD, CTSL2, CTSS, CYBB, EGR1, F2RL1, F3, CXCL3, HMOX1, HSD11B1, IFNG, IL6, IL12A, IL12B, ITGAM, LTBR, MMP2, MMP9, MSR1, NCF2, OLR1, PPARG, PTGS2, CCL13, TIMP1, TLR2, TLR4, TNF, VCAM1, TNFSF14, TNFRSF14, LIPG, NOX4, CCL3L3,	SCARB1, LCN2, NOS2	0.0014	0.0001	0.1806	0.2199	0.3067	41
MAP2K1	ACTG2, AKR1B1, AMY1A, CCND1, CEBPB, COL1A1, EGR1, FOS, FOSL2, TNC, IGFBP7, IRS1, ITGA5, JUN, JUND, LGALS3, MMP1, NFIL3, SERPINE1, PDGFA, PER1, ABCB1, PLAT, PLAU, PTGS2, SPP1, TGM2, THBS1, TWIST1, VEGFA, FOSL1, CFLAR, POSTN, ERRFI1,	CDH5, DCN, HMOX1, PECAM1, PPARG, SAT1, DYRK1B,	ADK, XIAP, AREG, CDKN1A, CDKN2A, HSP90AA1, ITGA2B, MAOB, MMP2, MUC2, MUC5AC, MYOG, SLC5A5, SLC20A2, PER2, EHF	0.0027	0.0002	0.1642	0.1967	0.0952	41
TNFSF12	ADAM8, CCND1, BCL2L1, BCL2L2, CXCR5, BST1, CCR1, CCR5, CSF2RA, CXCL2, CXCL3, ICAM1, IL1B, IL6, CXCL10, ITGAM, MMP1, MMP3, MMP9, MMP10, MMP12, MMP13, NPHS1, S100A8, S100A9, CCL2, CCL5, CCL7, CCL11, CCL13, CXCL6, CXCL11, TIMP1, VCAM1, IL1R2, ADAM12, CLEC4E, CLEC4D, CCL3L3,		MYOD1, MYOG, NCF4, PF4, PTX3, CCL24, TNFSF4, MADCAM1	0.0027	0.0002	0.1648	0.1998	0.2424	39
IFNA13	ADAR, CCND1, C3AR1, CD38, CNP, F3, GBP2, GCH1, GTF2F2, HLA-E, HLA-G, HMOX2, IL15, IL18, CXCL10, IRF1, LGALS3BP, LYN, MX1, OAS1, OLR1, PFKP, PLAGL1, PRF1, EIF2AK2, PSMB8, PSMB9, STAT1, TAP1, TAP2, TLE4, TLR4, P2RY14, RIPK3, PLA2G16, KLRK1, RAB8B, RSAD2,		APOB, CD40, CEACAM4, IL6, NOS2, SLC7A2, SLC28A2, SRGAP1, AGRN	0.0014	0.0001	0.1888	0.2387	0	38
RBL2	CCND1,	CCND1, BUB1, BUB1B, CCNF, CDC25A, CDR2, CHKA, DNMT1, ELK1, MARK2, GRK6, GSK3B, HADH, KIFC1, KPNA2, MYBL2, NEK2, NOP2, PCNA, PFAS, PIM1, PLK1, POLD1, PPM1G, MAP2K3, PSMB2, AURKA, KLF10, UCK2, XRCC3, TMEM11, CCNB2, PCSK7, ABCF2, CAMKK2,	CDKN2A, CDX1, MTOR, GRPR, HCFC1, MAGEA3, RAF1, TEAD4, TRAF5	0.0124	0.0011	0.1578	0.1839	0.13	35
CYP2C18	SERPINA3, JAG1, ARG2, ATF3, C11orf9, CAPN2, CDKN1A, KLF6, DUSP1, EPHA2, ELF4, STOM, FEN1, FOSL2, HSPA1A, FADS1, MXI1, GADD45B, NCF2, RBP1, RIT1, CCL20, SDC4, TNS1, PHLDA2, VEZF1, TUSC3, BHLHE40, GPRC5A, PPP1R15A, MAFF, TMEM184B, RDH11,		MCL1, GDF15, HIC2, RHOF	0.0294	0.0031	0.1592	0.1787	0.0623	33
MAP3K7	IL6, JUN, MMP3, MMP9, SERPINE1, CCL5, CCL13, VCAM1, ISG15,	BIRC3, CFB, GBP1, GBP2, GCH1, CXCL3, IFIT1, IL1B, IL6, IL8, CXCL10, IRF7, JUN, RGS2, S100A9, SAA1, CCL5, CCL20, TERT, TNFSF10, CH25H, TNFSF13B, XAF1, IFIH1,	BCL2L1, DEFB4, IFNB1, MMP13, NTF3, IL19	0.0014	0.0001	0.1898	0.2492	0.1012	30
SPDEF		CDH11, COL4A1, COL4A2, COL5A1, COL5A2, COL6A1, COL6A2, COL6A3, COL13A1, COL16A1, CTGF, HIF1A, TNC, ITGA6, ITGA5, LAMB2, LAMC1, SMAD1, SMAD2, SMAD4, SERPINE1, PLAU, SDC1, SDC2, SNAI2, VIM, WNT5A, FZD8, DKK3, LEF1,	CDH2, COL4A5, COL4A6, ITGA3, SMAD3, PRKCA, ZEB1, TGFB1, VEGFB	0.0014	0.0001	0.2372	0.3455	0.0598	30
MYD88	CD14, CD44, CTSK, CXCL2, CXCL3, HP, IFNG, IGFBP5, IL1B, IL6, IL15, CXCL10, IRF7, CXCL9, MMP7, MMP10, MMP14, PLA2G4A, PTGS2, S100A8, CCL5, CCL13, TNF, MARCO, SOCS3, PTGES, CCL3L3, IRG1,	RELA, CCL5,	APCS, FGF10, IFNB1, IGF1, IL12B, MMP8, NOS2, EBI3, REG3G	0.0169	0.0016	0.1677	0.1849	0.1536	29
HOXD3	C3, CAV2, CD44, COL1A1, COL10A1, IGFBP3, IGFBP4, ITGA5, KRT5, KRT6B, KRT7, LGALS3, MMP2, SERPINE1, PLAU, PLOD2, QSOX1, SDC1, TAGLN, TGFBI, TGM2, THBS1, TSPAN7, VIM, EDIL3,	CDH1, CLU, DSP, JUP,	ACTN4, BMP5, DSG1, IFI16, ITGB3, KRT1, KRT2, NTS, TGFB1, TPM2, VTN, AHNAK,	0.0312	0.0034	0.1505	0.1603	0.0679	29
MAP3K1	COL3A1, COL4A1, DUSP1, HSPB1, TNC, JUN, JUNB, MMP1, MMP3, NPPA, PRDX1, SERPINE1, PLAU, PTGS2, SELE, THBS1, TIMP1, TNF, AKAP12, KAT5, MAN2B2, LOXL3,	APOC1, TSC22D3, TNF, WNT3, C5orf45, PAK1IP1, TIRAP,	GPX2, IVL, MAOB, TGFB1, PSCA, CACNG4, EPN3, CHID1	0.0204	0.002	0.1568	0.1857	0.1201	28
GPX1	SERPINE1, CCL13,	ACTG2, FAS, FASLG, CAT, CTGF, CYBB, GPX3, GPX4, CXCL3, IL1B, IL6, CXCL10, RELA, CCL4, CCL13, SOD1, SOD2, TNF, TNFRSF1A, VCAM1, TRADD, RIPK1, TNFSF10, FAF1, HSPA14, CCL3L3,	AGER, AGXT, GADD45A, IL1A, FADD	0.0027	0.0002	0.1887	0.2359	0.274	27
HSF1	C3, CCT6A, CRYAB, HSPA4, HSPB1, HSPB2, HSP90AA1, HSP90AB1, HSPD1, IL6, ABCB1, SGK1, TCP1, CCT3, CCT7, CCT4, CCT2, TXNIP, PHLDA1, CCT5,	FGF7, FOS, ICAM1, IL1B, IL6, LIF, TNF, VCAM1,	FGF1, FGF4, GABRA4, HSBP1, MADCAM1	0.0062	0.0005	0.1755	0.2238	0.1897	27
ATM	HNRNPK, IRF1, MICA, BACE2,	DUSP4, FBN1, IFI6, IFI27, SP110, IFIT1, IRF7, OAS1, OAS2, PDGFRL, PLSCR1, SAT1, STAT1, IFITM1, OASL, RANBP9, IRF9, IFI44, IFI44L, CKAP4, HERC5, FNDC3B,	CDKN1A, DMD, EPCAM, MICB, NOV, RGS2, VTN, FZD10, LYPD3	0.0014	0.0001	0.217	0.2874	0.1025	26
SOCS1	CCR7, RB1, SREBF1,	A2M, SERPINA3, CCND1, CSN2, DUSP1, CXCR3, IFIT2, IFIT1, IL6, CXCL10, IRF1, MUC1, MX1, OAS1, OAS2, RALGDS, SELE, STAT1, STAT5A, STAT5B, TNFRSF1A, VCAM1,	CD40, FKBP5, INS, ISG20, NOS2	0.0014	0.0001	0.1938	0.2828	0.0826	25
S100A6	CDKN3, CENPA, NEK2, PPP3CB, PRNP, AURKA, TMPO, TYMS, CSDA, EXOSC8, NCAPH, DEPDC1, PBK,	ATF3, CXCL2, IL8, INHBA, RDH5, CCL20, SELE, STC1, TNFAIP3, TPM4, ADAMTS1, DHRS9,	HS3ST1, PCDHB2	0.0299	0.0032	0.1824	0.1994	0.1827	25
LTA	BCL3, CSF1, RCAN1, EFNA1, EGFR, CXCL1, HIVEP2, ICAM1, IFNG, IRF1, MSX1, NFKBIA, NFKBIE, TNFRSF11B, CCL2, CCL19, CCL20, SDC4, SELE, TNFAIP2, TNFAIP3, VCAM1, CXCL13,	MPO, SELP,	ATF3, ERBB2, IL4, NKX3-1, SERPINB2, CX3CL1	0.0394	0.0046	0.1576	0.1828	0.1517	25
FOXM1	BIRC5, CCND1, BMI1, BRCA2, CCNA2, CCNB1, CCNF, CDC20, CDC25B, CDK2, CEBPB, CENPA, CENPB, CKS1B, ESR1, FOXF1, FLT1, PLK1, SKP2, TGFBR2, XRCC1, AURKB,	BIRC5, CDC25B, CDKN1B, CENPB,	CDH16, CDKN1A, LAMA4, NKX2-2, SFTPB, ADAM17, HNF1B, CCNB2	0.0139	0.0013	0.1659	0.1978	0.3062	23
RBL1	CCND1,	CCNE1, CDK1, CDC6, CDC25A, CDK2, DHFR, E2F1, FGF2, MCM2, MCM3, MCM5, MCM6, MCM7, MYBL2, NEK2, NOTCH1, ORC1L, PCNA, RANBP1, RRM1, TYMS,	CDKN2A, CDKN2B, MTOR, HES1, POMC, SFTPD	0.0014	0.0001	0.247	0.4021	0.2387	22
TAB1	IL10, JUN,	CFB, GBP1, GBP2, GCH1, IFIT1, IL1B, IL6, IL8, CXCL10, IRF7, JUN, PTGS2, RGS2, SAA1, CCL5, CCL20, TNFSF10, CH25H, TNFSF13B, XAF1, IFIH1,	BIRC3, IL2, MMP13	0.0014	0.0001	0.2218	0.3167	0.0741	22
CCL13	CD14, CSF1, CTSB, CTSK, CXCL2, CXCL3, IFNG, CXCL10, KDR, MMP1, CCL4, CCL5, SDC4, TIE1, TLR4, TNF, CCL3L3,	CFD, FABP4, LPL, PPARG,	ADRB3, CTSL2, ETS1, HDC, IL4, ITGB3, SLC2A4	0.0196	0.0019	0.1768	0.2116	0.1846	21
CCR5	FAS, FASLG, BAX, BID, CASP8, CASP9, CXCL2, CXCL3, IFNG, CXCL10, MMP9, CCL4, CCL5, CCL13, CXCL12, TNF, TNFRSF1A, TNFRSF1B, CCL3L3,	IL10, SLPI,	CASP3, IL4, IL5	0.0245	0.0025	0.1755	0.2101	0.3323	21
GAPDH	CXCL1, IL10, CCL4, CCL20,	C2, DUSP1, FCER1G, IFI6, GEM, IFIT2, OAS1, OAS2, OAS3, SPP1, STAT1, WARS, IFITM1, UBE2L6, IFITM2,	ENO1, HLA-C, ENPP1, PRAME, NUB1, C8orf44	0.0014	0.0001	0.222	0.3033	0.1692	19
IL12B	CXCR5, GZMH, IRF8, IFNG, IL12RB1, IRF1, IRF4, LAG3, MYD88, SLAMF1, STAT1, STAT2, BHLHE40, MTMR1, IRF9,	LRRC32, TNFRSF9, LAIR2, NR4A2,	IL18RAP, GOSR2, FLOT1, TRIM59	0.0094	0.0008	0.2066	0.249	0.0743	19
CORT	IL10,	CCR1, CCR5, CCR7, CXCL3, IFNG, IL1B, IL6, IL12A, IL15, IL18, CXCL10, CCL4, CCL5, CCL7, CCL13, CCL19, TNF, CCL3L3,	CCR3, CCR4, CCR8, IL1A, IL17A	0.0113	0.001	0.2005	0.2391	0.097	19
F7	JAG1, RND3, CTGF, HBEGF, EGR1, FOS, CXCL2, CYR61, IL1B, IL8, LIF, MMP13, PLAUR, PTGER2, VEGFA, ZFP36, FOSL1, IER2,		AR, KLF5, GADD45A, FGF5, MYC, SERPINB2	0.0305	0.0033	0.1748	0.2065	0.0784	18
PRKCD	ALOX15, CDKN1A, COL1A1, COL1A2, FOSL2, ICAM1, IL8, JUNB, MMP1, MMP12, MMP13, SERPINE1, SPP1,	CCND1, CEBPB, GLUL, JUN, FOSL1,	ALOX12, AMY1A, ATP2A2, CD70, GLI1, IGJ, IL4, PTCH1, TP53, MUC5B	0.0358	0.004	0.1596	0.1931	0.0875	18
BLK	MS4A1, CD22, CCR7, CSTF1, GFI1, IGF2R, IRF1, MEF2C, ST6GAL1, STAT1, SYPL1, SGPL1, PIPOX,	DGKA, GJA1, LTB, PTGER4, CRLF1,	RHOB, CDKN1A, PTPN6, HIRA, SEMA4A	0.0437	0.0052	0.1595	0.2016	0.1642	18
SEMA7A	CCNA2, COL1A1, COL1A2, COL3A1, CTGF, CTSB, CTSS, EGR1, ELN, FGF2, FN1, IL18, NOV, TIMP1, TNF, WISP2, WISP1,		BAX, IL4R, IL13RA2	0.0139	0.0013	0.2185	0.2579	0.0743	17
ALDH1A2	ALDH1A1, ALDH1A3, MAFB,	BGN, COL1A2, COL3A1, CSF1, CTGF, IGFBP4, CYR61, PCOLCE, SPARC, SPP1, TGFBI, TIMP1, TIMP3,	ATF3, CD44, HOXA1, HOXA4, HOXD4, NKX2-1	0.0014	0.0001	0.2892	0.3853	0.0975	16
IL17F	AIF1, CSF3, CXCL1, CXCL2, CXCL3, ICAM1, IFNG, IL1B, IL6, IL8, CXCL10, CXCL9, CCL4, CCL13, CXCL5, CCL3L3,		IGF1	0.0051	0.0004	0.2474	0.3235	0.0628	16
PARP9	CD74, HLA-DOB, HLA-DQA1, HLA-DQB1, HLA-E, SP110, IFIT2, IFIT1, IFIT3, IRF7, OAS2, RBMS1, STAT1, ISG15, IFI44,			0.0014	0.0001	0.3443	0.6	0.3841	15
F2R	CEBPB, CTGF, EGR1, FOS, CYR61, KDR, SERPINE1, PLAT, PROS1, CCL2, CCL5, SELP, THBS1, VEGFA,	SERPINE2,	DTNA, ECE1, FLT1, NOS3	0.004	0.0003	0.2317	0.3041	0.24	15
GRP	CCND1, DUSP1, ELK1, FOS, FOSB, IL6, IL8, JUN, JUNB, MYC, PTGS2, RRM1, RRM2, VEGFA,	CAT,	EGF, GAST, GCG	0.0362	0.0041	0.1911	0.2353	0.0556	15
TBK1	IFIT2, IFIT1, IL6, IL8, IL15, CXCL10, IRF7, CCL5, CXCL11, VEGFA, RSAD2,	CXCR3, IFIT2, IRF7, ISG15, IRG1,	IFNB1, TNF	0.0014	0.0001	0.2776	0.4667	0.0711	14
TBX21	FASLG, CCR5, CXCR3, GZMB, IFNG, IL2RB, IL12RB2, SMAD7, PRF1, SPP1, STAT1, ICOS, CCL3L3,	GATA3,	IL2, IL4, SMAD3, TGFB1, IL23R	0.0014	0.0001	0.2755	0.4035	0.3648	14
E2F2	CCNA2, CCNE1, CDK1, CDKN2C, DHFR, E2F1, MYBL2, RRM2, TOPBP1, MCM10, ASF1B,	SERPINE1, PLAU, DMTF1,	CDKN1A, CDKN2A, CDKN2D, MDM2, MYCN, TP53	0.0139	0.0013	0.2057	0.2579	0.2276	14
E2F3	CCNE1, CDK1, CDC6, CDK2, E2F1, FGF2, MYBL2, RBL1, TOPBP1, MCM10, ASF1B,	SERPINE1, PLAU, DMTF1,	CDKN1A, CDKN2A, HOXB9, MYCN, TP73	0.0196	0.0019	0.2007	0.2573	0.0737	14
FBN1		COL1A2, COL3A1, COL4A2, COL6A3, CTGF, CYR61, INHBA, LTBP1, LTBP3, MMP1, MMP3, SERPINE1, TIMP3,	TGFBR2	0.0014	0.0001	0.3882	0.6154	0.5149	13
TRIM28	CCNA2, CDK1, CDC25A, CDKN1B, CEBPB, IL8, CXCL10, S100A9, CCL2, CCL4, SIRT1,	CCNA2, CDK1, CDC25A, CDKN1B, E2F1, IRF1,	CCND3, CDKN1A, GADD45A	0.0236	0.0024	0.2146	0.2667	0.2096	13
HIVEP1	BRCA2, CCNB1, CDK1, CDC20, CDKN1B, CDKN3, MCM4, MCM5, MKI67, RBL1,	CCND1, BCL2L1,	CDK6, CDKN1A, GADD45A, RAD9A, CCNB2	0.0051	0.0004	0.2308	0.3309	0.0559	12
FOXE1	ANXA5, COL1A1, COL11A1, CPE, CSRP2, GALNT1, ITGB1, LTBP1, SNCA, TPM1, GPR177, RBP7,		RNASET2, TMSB10, TRIM55	0.0376	0.0043	0.1627	0.2476	0.0719	12
HDAC6	COL1A1, IGF1, JUN, JUNB, LTBP2, SERPINE1, PDGFB, PLAU, TGFB1I1, TGFBI, VIM,		CDH1, TGFBR1, NOG	0.0014	0.0001	0.2692	0.4505	0.0799	11
TICAM1	IFIT2, IFIT1, IL8, CXCL10, CCL5, CXCL11, TNF, DDX58, RSAD2,	IL1B, TNF, CCL3L3,	IFNB1	0.0014	0.0001	0.3041	0.4848	0.0619	11
GABPA	COX6B1, COX6C, COX7B, COX7C, COX8A, EIF6, RRAS, SKP2, AURKA, UTRN, ROBO4,		CHRNE, COX7A2, ESRRA, IL2, COX5A, UGT1A1	0.0139	0.0013	0.1879	0.2647	0.1213	11
IL17RA	CCR1, CSF3R, CXCL2, IL1B, CXCR2, S100A8, S100A9, CCL13, CXCL12, SELE, SELP,		IFNB1, MMP13, CCL11, CXCL6	0.0299	0.0032	0.1945	0.2571	0.2073	11
PTAFR	HMOX1, HRH1, IL8, MMP1, MMP9, MMP14, PLAU, PTGS2, TIMP1, TIMP2,		IL6	0.0014	0.0001	0.3045	0.4909	0.298	10
NLRP12	HLA-A, HLA-B, HLA-C, HLA-E, HLA-F, HLA-G, PSMB8,	IL6, CXCL12, CXCL13,	CXCR4	0.0014	0.0001	0.291	0.4182	0.1362	10
CD86	CD69, EGR2, GZMA, IFNG, NFKBIA, POU2F2, CCL4, TNF, TNFAIP3,	CD80, IFNG, TNF,	IL4, TNFRSF11A, HOMER2	0.0351	0.0039	0.1999	0.2821	0.1688	10
CBL	CSF1R,	CD3D, CD3E, CD3G, CD247, CD4, CD5, CD69, CDH1,	EGFR	0.0014	0.0001	0.3898	0.6667	0.113	9
HSF2	CCT6A, HSPA4, HSP90AA1, TCP1, CCT3, CCT7, CCT4, CCT2, CCT5,		CDK5R1, CDK5R2	0.0014	0.0001	0.2943	0.5636	0.1572	9
IGF2BP1	SERPINH1, COL1A1, COL1A2, COL5A1, COL6A2, COL6A3, TNC, LGALS1, LUM,		GLI1, COL14A1	0.0014	0.0001	0.4454	0.6182	0.0708	9
MXI1		APEX1, CCNB1, FOXM1, IARS, IMPDH2, MKI67, ODC1, SLC1A4, MTHFD2,	SLC7A1, LARS	0.0027	0.0002	0.2921	0.5455	0.1856	9
CXCL2	CXCL3, IL6, CXCL10, JUN, CCL4, CCL5, CCL13, FOSL1, CCL3L3,		TNF	0.0105	0.0009	0.2587	0.4222	0.1751	9
PEX5L		CYP27A1, DHCR7, FDFT1, FDPS, HMGCR, IDI1, LSS, SREBF2, PMVK,	CYP7A1	0.0113	0.001	0.269	0.4	0.0554	9
CEACAM1	ANGPT1, ANGPT2, IL8, KDR, TEK, VEGFA,	TIE1, VEGFC, COL18A1,	ANG, FIGF	0.0252	0.0026	0.2163	0.3091	0.0665	9
S1PR1	ANGPT1, CDH5, EDNRB, ENG, KDR, PCDH1, PECAM1, PROCR, ESM1,		EDN1, ICAM2, IFNB1, JAM3	0.0391	0.0045	0.1872	0.2692	0.1001	9
ACVR1C	CDKN1B, FOS, IGHA1, JUNB, SMAD7, SERPINE1, TAGLN,	CCND1, CDK2,	XIAP, CDKN1A, CDKN2B	0.0394	0.0046	0.1885	0.2727	0.1475	9
NPC1	ABCA1, CYP27A1, SCD,	ABCA1, CTSD, CTSK, MMP14, S100A8, ABCG1,	MMP8	0.0213	0.0021	0.2556	0.3611	0.41	8
HRH2	FOS, IFNG, IL10, IL18, JUN,	CFB, C2, C3, IFNG, IL10,	IL2, OLR1	0.0351	0.0039	0.2102	0.3111	0.0429	8
TFDP1	CCNE1, CDK1, CDC6, MYC, PCNA, RBL1, RRM1, TYMS,		CDKN2A, CCNA1	0.0431	0.0051	0.2108	0.3111	0.3236	8
INHBB	COL3A1, COL4A1, TNC, SERPINE1, THBS1, TIMP1, LOXL3,		MMP3, MAN2B2	0.0014	0.0001	0.349	0.5556	0.2109	7
EPHB1	EGR1, EGR2, FOS, JUN, JUNB, SERPINE1, PTGS2,		IL6ST, CCL13	0.0027	0.0002	0.2979	0.5	0.1241	7
IFNAR1	IL15, CXCL10, IRF7, CXCL9, EIF2AK2, TNFSF13B, RSAD2,		IFNB1, TNF	0.0027	0.0002	0.3115	0.5278	0.2966	7
BID	CTSB, CTSD, CTSH, CTSK, CTSS, MMP12, TIMP1,			0.0094	0.0008	0.3151	0.5238	0.13	7
IFNGR1	C3AR1, IRF7, CXCL9, CCL5, CCL13, TNFRSF1A,	CXCL3,	FAS, CCL1, ADRM1	0.0236	0.0024	0.2176	0.3333	0.237	7
ZBTB7B	COL1A1, COL1A2, GATA3,	GZMB, IFNG, PRF1, EOMES,	IL4	0.0236	0.0024	0.312	0.3929	0.1176	7
IL10RA	STAT3, TIMP1, SOCS3,	IL1RN, IL2RA, IL6R, CCL4,		0.0394	0.0046	0.2364	0.381	0.1994	7
FOSL1	CD44, MMP9, SERPINE1, PLAUR,	NQO1, THBS1, THBS2,	MET, MMP2	0.0409	0.0048	0.2183	0.3333	0.1899	7
SMOC2	CCNB1, CDK1, CENPF, MCM4, AURKB, MCM10,			0.0014	0.0001	0.5275	1	0.2699	6
ACVRL1		ANGPT2, SERPINE1, PLAT, PLAU, PLAUR, VEGFA,	EFNB2	0.0113	0.001	0.3285	0.5238	0.3632	6
TNNI3	CCR1, CCR5, CXCL3, CCL4, CCL5, CCL3L3,		CCL1, CCL11, CCL13	0.0134	0.0012	0.295	0.3889	0.13	6
DSP		CEBPA, COL1A1, COL1A2, COL3A1, LPL, ADIPOQ,	PPARG	0.0188	0.0018	0.3519	0.4762	0.1475	6
RFX5	B2M, HLA-B, HLA-DMA, HLA-DMB,	COL1A1, COL1A2,		0.0232	0.0023	0.3405	0.4667	0.3185	6
DDX58	IFIT2, IFIT1, CXCL10, CCL5, STAT1, ISG15,		IFNB1, IL6, PTGS2, TNF	0.0278	0.0029	0.2534	0.3333	0.384	6
ABCG1		CSF3, CXCL3, IL1B, IL6, TNF, CCL3L3,		0.0443	0.0053	0.2576	0.4	0.1398	6
LRP1	MMP9,	SERPING1, C1R, COL3A1, SERPINF1,		0.0014	0.0001	0.5121	1	0.0483	5
GDF15	PLAU, PLAUR,	RND3, CTNND1, MT1E,		0.0014	0.0001	0.531	1	0.1111	5
IFNK	IRF1, MX1, OAS1, EIF2AK2, STAT1,			0.0014	0.0001	0.4998	1	0.0474	5
TNXB	COL1A1, COL1A2, COL6A2, COL6A3,	DCN,	MMP2	0.0051	0.0004	0.5586	0.6667	0.0398	5
FLT1	F3, MMP9, SERPINE1, PLAT, PLAU,		CDKN1A	0.0139	0.0013	0.351	0.5333	0.06	5
USP18		CXCL10, IRF7, CCL13, ISG15, CCL3L3,	IL6	0.0139	0.0013	0.2906	0.5333	0.3677	5
FCGR2B	SOCS3,	CXCR3, IFI27, MX1, CCL5,	IL1A	0.0286	0.003	0.2672	0.4667	0.0915	5
ANXA2	KDR, MMP9, MMP14, TIMP2, VEGFC,		MMP2	0.0305	0.0033	0.2935	0.4667	0.3118	5
CBFB	COL1A1, COL1A2, COL5A1, TPSAB1,			0.0014	0.0001	0.584	1	0.1214	4
C1QA		EGR1, F2R, F3, SERPINE1,		0.0073	0.0006	0.3026	0.8333	0.1332	4
ITGAV	RUNX2, COL1A1, COL1A2, MMP13,			0.0113	0.001	0.4178	0.8333	0.5506	4
E2F8		CCNB1, CCNE1, CDC6, E2F1,	CCNA1	0.0139	0.0013	0.2867	0.6	0.38	4
RCAN1		F3, PTGS2, SELE, VCAM1,		0.0252	0.0026	0.3187	0.6667	0.1061	4
ANPEP		CD63, DPP4, NDRG1,		0.0014	0.0001	0.4959	1	0.0727	3
CKS1B	CCNA2, CCNB1, CDK1,			0.0014	0.0001	0.644	1	0.5824	3
CKS2	CCNA2, CCNB1, CDK1,			0.0014	0.0001	0.644	1	0.5994	3
GCLC		FOS, JUN, JUNB,		0.0014	0.0001	0.5574	1	0.0698	3
GCLM		FOS, JUN, JUNB,		0.0014	0.0001	0.5574	1	0.134	3
GADD45B	BGN, COL10A1, MMP13,			0.0014	0.0001	0.3908	1	0.0054	3
PTPRC	IFNG, CCL4,	CCND1,		0.0014	0.0001	0.5627	1	0.078	3
TCF7	CD4, GATA3,	IFNG,		0.0014	0.0001	0.4494	1	0.43	3
UBA7	ISG15,	ISG15, DDX58, DHX58,		0.0014	0.0001	0.445	1	0.4173	3
ZBED1	RPL10A, RPL12, RPS6,			0.0014	0.0001	0.8627	1	0.1592	3
PLAA	IL32,	ANXA4, CLU,		0.0014	0.0001	0.3908	1	0.0423	3
MSC		CD19, CD79A, POU2F2,	AICDA	0.0431	0.0051	0.3339	0.5	0.0852	3
UXT	IL8, NFKBIA, TNFAIP3,			0.0472	0.0057	0.3355	0.6667	0.111	3
FGA	IL1B, IL6, TNF,			0.0487	0.0059	0.3133	0.6667	0.0271	3
ADORA2B		IL1B, TNF,		0.0014	0.0001	0.3253	1	0.0202	2
AMELX	RUNX2, COL2A1,			0.0014	0.0001	0.3022	1	0.0789	2
CASP3	CTSK, MMP9,			0.0014	0.0001	0.6509	1	0.1038	2
CASQ2	ACTA1, NPPA,			0.0014	0.0001	0.2899	1	0.3478	2
CMA1		COL1A1, COL3A1,		0.0014	0.0001	0.8021	1	0.0651	2
COL2A1		COL1A1, COL3A1,		0.0014	0.0001	0.8021	1	0.281	2
COL4A3		COL1A1, COL1A2,		0.0014	0.0001	0.8042	1	0.0216	2
CSK	IL1B, TNF,			0.0014	0.0001	0.3253	1	0.1208	2
CYP7A1	ABCA1, ABCG1,			0.0014	0.0001	0.3342	1	0.0382	2
LPAR1	S1PR3, SPHK1,			0.0014	0.0001	0.3305	1	0.3737	2
EMD	EGR1, IER3,			0.0014	0.0001	0.3614	1	0.0415	2
FCGR3A	IFNG, TBX21,			0.0014	0.0001	0.6148	1	0.508	2
G6PC		HSPA5, HYOU1,		0.0014	0.0001	0.4559	1	0.1199	2
HIST1H1C	ACTB, GAPDH,			0.0014	0.0001	0.905	1	0.0473	2
HAS2	CD44, HYAL2,			0.0014	0.0001	0.3028	1	0.2549	2
CFH	PPARG,	TNF,		0.0014	0.0001	0.2783	1	0.1831	2
IK		HLA-DRA, CIITA,		0.0014	0.0001	0.3344	1	0.0554	2
IL12RB1		IFI6, OAS2,		0.0014	0.0001	0.4116	1	0.1899	2
NMB	FOS, JUN,			0.0014	0.0001	0.5762	1	0.0703	2
PCBP2		CEBPA, CSF3R,		0.0014	0.0001	0.6483	1	0.0498	2
PLP1	CCL2,	CXCL2,		0.0014	0.0001	0.4066	1	0.1574	2
HTRA1	MMP1, MMP3,			0.0014	0.0001	0.4329	1	0.1983	2
PTPRG	CD34, KIT,			0.0014	0.0001	0.306	1	0.1091	2
CXCL6	IL1B, TNF,			0.0014	0.0001	0.3253	1	0.236	2
TRPM2	CXCL3, IL8,			0.0014	0.0001	0.5403	1	0.1315	2
TXK	IFNG, EOMES,	IFNG, EOMES,		0.0014	0.0001	0.8001	1	0.295	2
EOMES	IL2RB, PRF1,			0.0014	0.0001	0.6204	1	0.6593	2
IRS4	EGR1,	EGR1, IRS2,		0.0014	0.0001	0.3355	1	0.1116	2
RPS6KA4	FOS, JUN,			0.0014	0.0001	0.5762	1	0.0689	2
F2RL3	EGR1, FOS,			0.0014	0.0001	0.6558	1	0.051	2
RPS6KA5	FOS, JUN,			0.0014	0.0001	0.5762	1	0.0487	2
BCL2L11	CDC6, DHFR,			0.0014	0.0001	0.5626	1	0.1119	2
AGPAT2	CEBPB, PPARG,			0.0014	0.0001	0.277	1	0.2332	2
WDR5	RUNX2, SPP1,			0.0014	0.0001	0.2838	1	0.0597	2
CD160	FOS, JUN,			0.0014	0.0001	0.5762	1	0.154	2
TPSD1	IL8, PTGS2,			0.0014	0.0001	0.497	1	0.0743	2
MYOZ2		RCAN1, NPPA,		0.0014	0.0001	0.2872	1	0.1113	2
IKZF4		ACP5, CTSK,		0.0014	0.0001	0.618	1	0.1766	2
MARCKSL1		ACTA1, NPPA,		0.0014	0.0001	0.2899	1	0.1275	2
MCPH1	BRCA1, CHEK1,			0.0014	0.0001	0.7106	1	0.1196	2
CMIP	MAF,	IFNG,		0.0014	0.0001	0.3129	1	0.3021	2
TWIST2		IL1B, TNF,		0.0014	0.0001	0.3253	1	0.3092	2
VSX2		MITF, TFEC,		0.0014	0.0001	0.5959	1	0	2

## Sheet: RCHOP
Regulator	Increase Regulatees	Decrease Regulatees	Low-corr-regulatees	FDR	p-value	ave. corr. (regulatees)	fraction	ave. corr. (regulator-regulatees)	# of coherent regulatees
TGFB1	ABCA1, ABCF1, ACLY, ACP5, ACTA2, ACTC1, ACTG2, ACTN1, ACAN, JAG1, AGTR1, AKT1, ALAD, ALOX5, ALOX5AP, ANXA1, ANXA2, XIAP, APOE, APP, FAS, FASLG, ARF4, RHOA, RHOC, ASNS, BAD, BAX, CCND1, BCL2, BGN, BIK, BMP1, BMP4, ZFP36L2, BTG1, C1QA, C1QB, C1QC, C1S, C2, CALD1, CALML3, CASP1, CAV2, RUNX2, RUNX1, SERPINH1, CCNB1, CCNG2, CD14, CD80, CD34, CD72, CDK1, CDC25A, CDH1, CDH2, CDK4, CDKN1A, CDKN1B, CDKN1C…	ADAM10, ADM, AGTR2, ANGPT1, ANPEP, APOC2, FAS, FASLG, AQP1, RHOA, ASGR1, ATM, BAD, BAX, CCND1, BCL2, BCL6, BDH1, BMP2, BNIP3L, DST, CALCA, CASP4, CBR3, CCNA2, CCNB1, CCNE1, CD14, CD80, CD36, CDC25A, CDH1, CDK4, CDKN1A, CDKN1B, CDKN1C, CKS1B, CLU, CCR7, ABCC2, CLDN4, CTNNB1, CTSB, CYP3A7, CYP17A1, AKR1C2, DLX5, E2F1, E2F5, ESR1, ETS1, FHL1, FLI1, FN1, FPR2, GABRB2, GABRD, GABRG1, GAS1, GATA3, GBP1…	ALPP, APOB, AQP8, ARG1, RHOB, ASGR2, BAI1, BCL2L1, BMP6, CALCB, CALCR, CCR3, CCR4, COL2A1, COL4A6, CRMP1, CYBA, CYP1A1, FGF10, FOXC2, FLT1, FUT7, GABRA4, GAD1, GLI1, GPR21, GRID2, GRIN2A, GRIN2B, GRIN2C, GRM7, CXCL2, GUSB, HAS3, HDAC2, HNF4A, IL2, IL4, IL9, IL12B, IL13, IL17A, ITGA3, KCNQ3, LDLR, LEP, LHCGR, LOXL2, LTC4S, SMAD6, MEFV, MFI2, KITLG, CIITA, MMP2, MMP11, MYCN, MYLK, MYOC, MYOD1, NCAM…	0.0018	0.0001	0.132	0.0866	0.104	632
IFNG	A2M, ACO1, ADM, ADORA2B, JAG1, AIF1, BIRC2, FAS, FASLG, RHOB, ASCL1, ASL, ASS1, ATF3, ATF4, AZGP1, B2M, BACH1, BAK1, BAX, BCL2, BCL2A1, BCL6, CFB, BID, BRCA2, BST1, BST2, BTG1, SERPING1, C1R, C2, C3, C3AR1, C5AR1, CAMK4, CASP1, CASP2, CASP4, CASP5, CASP6, CASP7, RUNX2, CBR3, CCND2, CD86, CD38, CD40, CD40LG, CD44, CD63, CD74, CDKN1A, CDX2, CEBPA, CEBPB, CEBPD, CFTR, CISH, CCR1, CCR5, CCR6, LTB4R, …	ABCA1, ACO1, ACTB, ADM, ADORA2A, JAG1, AGT, AGTR1, FAS, ABCC6, ARG2, AZGP1, BAX, BCL2, BCL2A1, DST, C1QB, CAPN3, CAT, CCNA2, CCND2, CD86, CD36, CD44, CD63, CD72, CDH13, CEBPA, CFTR, CHI3L2, CCR1, CCR5, CCR6, COL1A1, COL1A2, MAP3K8, CSF1, CTSD, CTSZ, CX3CR1, CYBB, CYP27A1, DDB1, DUSP1, E2F1, EGR2, ELAVL1, SLC29A1, EPOR, FCER2, FGF2, FKBP5, FOXE1, MLANA, FOLH1, FOS, CXCL1, CXCL3, HMOX1, HSPA8, HSPG…	ADCY5, ALOX15, ARG1, ATP1A1, AVPR1A, BCL2L1, CEACAM1, C8A, CASP3, CASP8, CASP9, CASP10, CD9, SCARB1, CDK2, CDX1, CHRND, CHRNE, CHRNG, CLCN2, CCR3, CSF2, CYBA, CYP1A2, CYP11A1, DIO1, DSPP, ELAVL2, FAH, FASN, FCGR2B, GRM8, CXCL2, HOXD4, IFNB1, IL1A, IL4, IL12RB1, IL13, INS, PDX1, IRAK2, ISL1, JAK3, LIMK1, MEFV, CIITA, MYC, NCAM1, NEUROD1, NKX2-2, NKX6-1, NOS2, NTRK1, SERPINA5, PFKP, PIGR, POU4F2, P…	0.0018	0.0001	0.1298	0.0858	0.2126	553
TP53	ACTA2, AGT, AGTR1, AK1, ALDH1A3, ANXA1, ANXA4, APC, APEX1, BIRC5, FAS, FASLG, AREG, RND3, ASS1, BAK1, BAX, BID, BIK, BMP4, BMP7, BNIP3L, BOK, BRCA1, BST2, BTG1, CANX, CASP1, CASP4, CASP6, CBS, CCNG1, CCNG2, CD70, CDK1, CDH1, CDH5, CDK4, CDKN1A, CDKN1B, CEBPA, CHUK, CKM, CLU, TPP1, COL4A1, COL11A1, MAP3K8, CSF1R, CSNK1D, CYP1B1, CYP51A1, DGKA, DBP, DDB2, GADD45A, DDIT3, DFFA, DFNA5, DLG1, DRD3, HB…	ACLY, ADORA2B, ADRB2, APBB2, APC, APEX1, BIRC2, XIAP, BIRC5, CCND1, BCL3, CXCR5, BRCA1, BRCA2, BUB1, CCNA2, CCNB1, CCNH, CDK1, CDC6, CDC25B, CDC25C, CDK4, CDKN1A, CDKN1B, CEBPA, CHD3, CHEK1, CHUK, CKS2, MAP3K8, CSTF1, CTSB, CTSW, DCK, ACE, DDT, DNASE1, DNMT1, E2F5, EGR3, ELN, ENG, ETS1, ACSL3, FASN, FKBP3, GNL1, MSH6, HIF1A, HLA-B, HMGB2, HMMR, HRAS, HSPA1A, HSPA1L, HSPA8, HSPB1, HSP90AA1, ID2, I…	AFP, ALB, ALDH3A1, ANXA13, APAF1, APLP1, APOBEC1, APOC3, ARHGDIG, BCL2, BCL2L1, BMP6, COL2A1, COL19A1, CYP24A1, DDX10, EDN2, ERBB3, GSN, HLA-DQA1, FOXA1, HTR1B, IRF5, KCNJ4, LHX1, SMAD6, MAZ, MDM2, MFGE8, MMP2, CITED1, MUC2, MYB, MYL4, NEFL, PHKG1, SERPINI2, PIK3R2, SEPT4, PRKCA, PRKCZ, PRL, PTCH1, PTPRE, PTPRJ, RAD51L1, RLN1, MAPK12, SIAH1, SLC2A1, SLC6A6, SLC19A1, SOX5, TCTE3, TERT, TGFA, TNNI3…	0.0417	0.0048	0.1257	0.0732	0.1159	447
MYC	ADK, ADM, PARP1, APEX1, FAS, FASLG, RHOB, ATP5G3, BAX, CCND1, BCL2, BID, BMI1, BRCA1, BUB1, CAD, CCNA2, CCNB1, CCND2, CCNE1, CCT6A, SCARB1, CD44, CDK1, CDC20, CDC25A, CDC25B, CDK4, CDKN1A, CDKN2A, CEBPA, CHEK1, CKS2, CLCN5, COX5B, COX6A1, CRIP1, CTPS, DDX5, TIMM8A, DHFR, E2F1, E2F3, ECH1, ECM1, EEF1D, EEF2, EIF4A1, EIF4E, EIF4EBP1, EIF4G1, EMP1, ENO1, EZH2, FKBP5, FTH1, G6PC, GAPDH, GDI2, GCLM, G…	ADARB1, ADD1, ADM, AKT1, ANPEP, ANXA4, FAS, FASLG, AQP1, BAX, CCND1, BCL2, BCL2A1, BDNF, BGN, TSPO, CANX, CAST, CASP3, SERPINH1, CD48, CDKN1A, CDKN1B, CDKN2B, CEBPA, COL1A1, COL1A2, COL3A1, COL4A1, COL4A2, COL5A1, COL5A2, COL6A3, COL15A1, CPD, CRAT, CRYAB, CSRP1, CTGF, CTSB, DDB2, GADD45A, DDIT3, DUSP1, DUSP6, EDN1, F3, FABP4, FBLN2, FBN1, FCGRT, FN1, FTH1, GBP2, GDI1, GM2A, HDLBP, HLA-E, HRAS, H…	ACAT1, ALB, BCL2L1, CASP8, CASP10, CEBPE, CHRNB1, DFFB, SARDH, EIF2S1, ELANE, ERBB2, FER, GAD1, HOXD3, PDX1, ITGA3, LMX1B, MDM2, PRPH, PRRG2, RANBP1, SLC2A1, PRDX2, TERT, TNNI3, VHL, WNT10B, CUL1, TNFRSF10B, DKK1, RSL1D1, CLUL1, UTP18, SFMBT1, ISYNA1, UGT1A6, UGT1A1, LENEP, SCYL1, LRRN1, CIDEC, ELOVL6, RPF1, IDI2, ZXDB, DDX51	0.0018	0.0001	0.1554	0.1266	0.1007	410
IL6	A2M, SERPINA3, AGT, AHR, ANG, ANXA1, XIAP, FAS, FASLG, ARL4D, ATF3, BAK1, CCND1, BCL2, BCL3, BGN, PRDM1, BRCA1, C1S, C3, C5AR1, CASP1, CASP7, CCNB1, CD8B, CD36, CD38, CD74, CDC6, CDC20, CDC25A, CDKN1B, CDKN2B, CDKN3, CEBPB, CEBPD, CENPA, CENPE, CHEK1, CISH, CKS2, CLU, CCR1, CCR5, KLF6, CP, CRH, CRP, CSH1, CTSL1, DCN, GADD45A, DHFR, DNMT1, DUSP1, E2F1, E2F4, EGR1, EMR1, ENO1, F8, FCGR1A, FOS, FRZB…	ACP5, APOE, FAS, FASLG, ATP2A2, BAK1, BAX, CCND1, BCL2, BMP2, CCNA2, CD7, CD74, CDC25A, CEBPA, ABCC2, CST3, CTSK, CYP3A4, DUSP1, ELN, EPB41L2, EVI2A, EVI2B, FLT3, CXCL3, HBB, HLA-DMA, ID2, IFNG, IGFBP3, IGFBP6, IL4R, IL5, IL6ST, IL7R, IL16, IRF1, IRS1, LIFR, ME1, MSR1, MYB, PDE1A, PLA2G2A, PLCL1, PPARA, PPARG, RRAS, CCL11, CCL13, SELE, SELL, SLC14A1, SRC, STAT1, STAT3, TAL1, TFF1, TFF2, TFRC, VAS…	AHSG, ALB, AMPD1, ANPEP, APCS, APOA1, APOB, KLK3, ARG1, BCL2L1, CALCR, CDKN1A, CDKN2D, CNTF, CPB2, CSF2, CYP2B6, CYP2E1, DIO1, DLX6, E2F2, EPO, ESR1, F12, FGA, FGB, FGG, GALE, GATA1, GCK, GHRH, IGFBP1, IL4, IL12B, IL13, IL17A, KLKB1, LDLR, LIF, LIPE, MET, CIITA, MMP2, MTTP, MYC, MYLK, NGF, NOS2, OPRM1, OXTR, PCK1, PON1, RAG1, REG1A, SAA4, SLC2A2, SLC5A2, SLC10A1, SLCO1A2, SERPINA7, TERT, TFF3, TG…	0.012	0.001	0.1282	0.0803	0.095	317
MYCN	ALDH1A1, ALDOA, APEX1, FASLG, BARD1, CCND1, BID, FMNL1, CENPE, DDX1, E2F1, E2F5, EEF1A1, EEF1B2, EEF1D, EEF1G, EEF2, EGFR, EIF4A1, EIF5A, EMP2, FAU, GAPDH, GRN, HMGA1, HSP90AA1, HSP90AB1, HSPD1, ID2, ITK, KIT, FADS3, MAL, MCM2, MCM3, MCM4, MCM5, MCM6, MCM7, ABCC1, MT1F, NACA, NBN, NCL, NME1, NPM1, NUMA1, ODC1, PMP22, POLR2L, PSMA7, PSMB6, PSMB7, PTMA, PTN, RFC3, RFX2, RPL3, RPL4, RPL5, RPL6, RPL7…	ACTB, ACTG1, ACTN4, B2M, BID, CAV1, CDC42, CDH11, CLU, COL1A1, COL4A1, COL5A2, COL8A1, CTGF, EIF4G2, FBN1, FN1, GRB2, HLA-A, IGFBP7, INHBA, ITGA2, ITGB1, LGALS1, MAP4, MYH9, NUCB1, SERPINE1, RPL10, S100A10, SDC2, SLIT3, SPARC, TAGLN, TGM2, TIMP2, TNFRSF1A, TPM1, VIM, ZFAND5, ZYX, PDIA4, ZEB2, RUSC2, MRC2, ARPC1B, CITED2, TUBA1B, NDRG1, BASP1, PGRMC2, KAT5, MYL12A, CKAP4, FKBP9, DULLARD, DKK3, TME…	ANK2, APOA1, E2F2, HOXC10, HPGD, ITGA3, MAP1A, MDM2, MMP2, MRE11A, NRCAM, OVGP1, SORD, TERT, UCHL1, DDX3Y, TNFRSF10B, ECEL1, KIAA0408, SNPH, PCGF3, TRDN, CORO2B, KIAA0892, C20orf103, PHGDH, NBAS, SLC2A4RG, SLC22A23, SPANXC, ZSCAN5A, MAP7D3, GTDC1, CNTNAP3, NCALD, DISP2, NAV3, DNER, DUSP19, ZNF283, LRRTM1	0.0018	0.0001	0.1765	0.1656	0.1309	248
IFNB1	ANXA2, FASLG, BCL2L2, BCL3, CFB, DST, SERPING1, C1QB, C2, CAPN1, CASP7, CASP9, CD4, CD80, CD86, CD38, CD40, CD63, CD69, CDKN1B, CDKN1C, CLK2, CCR1, CCR5, COX4I1, COX6A1, COX6C, CREM, DAXX, DDIT3, E2F1, ENO1, FOSL2, FTH1, FTL, IFI6, GBP2, GBP3, GCH1, GEM, CXCR3, CXCL3, GSTP1, HINT1, HLA-A, AGFG1, DNAJA1, HSPA4, HSPA9, ICAM1, ICAM2, IFI16, IFI27, IFI35, IFIT2, IFIT1, IFNAR1, IFNG, IGF2, IGFBP3, IGF…	ACP5, ALDH1A1, ALDH2, ATP2B1, ATP6V1A, BCL2, CD1A, CD3G, CD80, CD86, TNFSF8, CD40, VCAN, CTSK, E2F1, FGF2, FOS, NR6A1, NR3C1, CXCL1, NRG1, HNMT, IFNG, IL1B, IL8, ITGAM, ITGAV, KDR, MCM6, MGST1, MGST2, MMP9, MYC, NMT1, PPARG, PRKCG, PTGS1, RAD51, RPL23A, RPS24, TGFBR3, TLR5, TNF, TRAF5, PDHX, TPST1, CDK10, SOCS1, ABCC3, AP1S2, ATP6AP2, MERTK, LAT, PLEKHH1,	APAF1, CALCR, CD9, ENO3, ETV4, FGF9, FGF10, MLANA, GAD1, GCG, GLUD2, GRB14, CXCL2, TLX1, IL1A, CXCR1, IL12A, IL12B, IL13, ITGB3, MC4R, MMP2, MNT, NFATC2, NGF, NOS2, PPP2CB, PTCH1, PTPRZ1, RAD52, REG1A, REG1B, CCL24, SILV, SLC3A1, STAT2, UBE2E2, TNFSF11, HRK, CCNA1, PRDX6, CP110, NR1H4, ABCC4, TCFL5, IL24, IL27	0.0043	0.0003	0.1375	0.0981	0.0975	233
PTEN	JAG1, ALPL, ANGPT1, ANXA1, ARHGAP5, ASPH, BPGM, KLF5, BTG1, SCARB2, CDKN1A, CDKN2B, RCC1, CNN1, KLF6, CYP27A1, DHFR, DTX1, DUSP1, E2F6, EFNB2, EGR2, F3, FOXO1, GJA5, GPX1, GTF2I, HBA1, HCLS1, HSPA1A, ID4, IFNGR2, IFRD1, CYR61, IL6, INPPL1, JUND, LIMS1, SMAD6, MAT2A, MEF2D, MT2A, NEDD9, NFIL3, NTS, TNFRSF11B, PFKL, PYGL, RANGAP1, RAP1GAP, RBBP6, RBM4, RPS6KA2, S100P, SAT1, SBF1, SOX4, TAF12, TAF13…	ACAA1, ACACA, ACOX1, ADM, ANGPT2, APBB2, ATP5G1, ATP5I, BCL3, BCR, ZFP36L1, CCNB1, CCND2, CDC20, CDC25A, CDK4, CDKN1A, RCC1, CKS2, COX8A, CSRP1, CYB561, DBI, CFD, EHHADH, F3, FABP4, ACSL1, FASN, FDFT1, FOXM1, FOXO1, FN1, GGT1, GMDS, GPM6A, GSK3B, GTF2A1, GYS1, HEXB, HLA-DMA, HMGCR, IDI1, IGF1, IGF2, IGFBP2, IGFBP6, IL4R, ITGB5, ITPR3, KDR, LAD1, MAD2L1, MCL1, NUDT1, NDUFS3, NFKB1, NGFR, NOP2, PA2…	ARG1, BCL2, HCN2, CCND3, CDKN2D, CSNK1E, NKX2-5, CYP2F1, DYRK1A, ERBB3, FABP7, FGFR4, FLT1, GSTA3, HGFAC, IL2, IL17A, KRT19, MET, MMP2, MMP16, MVD, NTRK1, PAFAH2, REG3A, PLP1, PPP2R5A, PSEN1, RBP1, SHH, SP4, STX5, TAF10, TNFRSF10D, CCNB2, GDF15, USPL1, ABCC4, EHMT2, MLLT11, HAVCR1, SMOX, PDLIM2, CLPB, B3GNT5, RNF32, DAB2IP, NAGS	0.0215	0.002	0.1341	0.0851	0.0905	231
NRG1	ACTN1, ANGPT1, APLP2, APP, ARF1, ARF3, ARG2, ATF3, ATF4, ATP2B1, BCKDHA, CCND1, BRCA1, ZFP36L2, PTTG1IP, CAMK2G, RUNX1, CD44, CDH13, CEACAM5, CKS2, CCR6, COL4A1, COL8A1, KLF6, CSE1L, CTNNB1, CTSD, CYP11B1, DAD1, DAPK3, DDIT3, DDX5, DLG1, SLC26A2, DUSP1, DUSP4, DUSP5, EEF1A1, EGR1, EGR2, EPHA2, EIF4B, ELF3, ESR1, MECOM, EZH1, F2R, FBN1, FOXC1, FOSB, GALNT1, B4GALT1, GLUL, GNAS, GNS, GOLGA2, GPD2, …	ATP5G2, BRCA1, CD81, CDH4, CEACAM7, COX6B1, COX8A, CRIP2, DDT, ESR1, GAA, MT1F, MT3, NCL, NDUFA3, PFKFB1, SERPINB6, SERPINE2, FXYD1, UCP2, GTPBP6, MRC2, SF3B4, IFITM3, CDIPT, C6orf108, SEC61B, UQCR11, CDC42EP1, AHNAK,	PLIN2, ALCAM, C5, CCNE1, CHRNE, ABCC2, CSN2, FIGF, FOLR3, NR5A1, XRCC6, GATA2, GRB7, ID3, IREB2, LDLR, MAPT, MET, MVK, MYC, NRCAM, PGR, PON1, POU5F1, RAB3A, RAB6A, RAP2A, REG1B, ROM1, SKIL, TF, TFAP2A, UCN, NR4A3, LAGE3, SYNJ2, EIF2AK3	0.0396	0.0044	0.1331	0.0833	0.1124	225
CDKN1A	JAG1, AMPD2, APP, CCND1, C3, CDH1, CKM, TPP1, CTGF, CTSB, DECR1, DNASE1L1, DSC2, EEF1A1, FN1, GAA, GALNS, SFN, GRN, HSPA1A, IL1B, INHBA, KRT18, LAMB2, LGALS3, LGALS3BP, NFE2L1, NKTR, SERPINE1, PLAT, PODXL, PSAP, RAB13, RB1, RBL2, RRAS, SAA1, SHC1, SLC16A2, SOD2, SOX9, TGM1, TGM2, TNFAIP6, TXK, SSPN, HIST1H2BJ, IL32, UBE2L6, COG1, KIAA0101, MVP, OPTN, MBNL2, LRRC17, TRDN, NDRG1, TXNIP, KRT23, PDCD…	ACP1, ACTB, BIRC2, BIRC5, APP, ATRX, CCND1, BUB1, BUB1B, CCNA2, CCNB1, CDK1, CDC6, CDC20, CDC25A, CDC25B, CDKN3, CENPA, CENPF, CHEK1, CKS1B, CRYAB, CTGF, CTSB, CTSK, DDX11, EZH2, FANCG, FOXM1, SLC37A4, GRN, H2AFZ, HMGB1, HMGB2, HMMR, HNRNPA2B1, HNRNPD, CYR61, IL1B, IL1R1, IL6, ING1, INHBA, IVL, KIFC1, LGALS3, LIG1, LMNB1, MAD2L1, MCM2, MCM3, MCM4, MCM6, MCM7, MKI67, MMP1, MMP3, MYBL2, NPM1, ODC1,…	ACTG2, F9, FAT2, CXCL2, IL2, ITGB3, LIPA, MMP2, MTTP, MYC, P4HA1, SERPINI2, SIAH1, TGFA, WNT3, HIST2H2AA3, SYNGAP1, CCNA1, USP8, PCGF3, TUBB4, KIAA0913, ANKRD1, CELA2B, WNT4, C20orf12, ZBED5, VASH2, FAM100A, TOM1L2	0.0018	0.0001	0.1937	0.2096	0.111	224
IL10	ADM, ADORA2B, ANGPT1, XIAP, FASLG, BCL2A1, BCL3, PRDM1, BMPR1A, CASP4, CASP5, CD14, CD80, CD44, CD72, CDH13, CHI3L2, CISH, CCR1, CCR5, CCR6, CCR7, MAP3K8, CR1, CSF1, VCAN, CTSZ, CX3CR1, DCN, TSC22D3, DUSP1, ELN, ETV5, FCGR1A, FCGR2A, FKBP5, FOS, FPR1, FZD2, GJA1, GK, CXCL1, CXCL3, HIVEP2, HMOX1, HSPD1, IFNG, IGFBP4, IL1B, IL1RN, IL4R, IL5, IL6, IL7, IL7R, IL12RB2, IL15, INHBA, CXCL10, IRF1, KLRB1…	ADORA2A, ALOX5AP, BIRC2, FASLG, BAD, BCL2A1, CFB, CXCR5, BOK, C2, C3, CAPN2, CASP2, CASP6, CAV1, CCND2, CD27, CD80, CD86, CCR6, CCR7, CSF1, CSF3, CTLA4, FOS, GAPDH, CXCR3, CXCL3, HMOX1, HSPA1L, ICAM1, IFIT2, IFNG, IL1B, IL5, IL6, IL8, CXCR2, IL12A, IL12B, IL13RA2, IL18, CXCL10, IRF1, ITGA5, JUN, LTB, MCL1, CXCL9, MMP13, MMP14, GADD45B, NEU1, NFKBIB, SERPINB2, PDE4B, PIM1, PIK3CG, PLA2G2A, PLAUR, …	ARG1, ARG2, RHOB, BCL2, BCL2L1, CASP9, CCND3, CDKN1A, CDKN2D, CHGB, CCR4, CSF2, DFFB, ETV3, FCGR2B, FLT1, GAS2, CXCL2, HPGD, IFNB1, IL1A, IL4, MEFV, CIITA, MYCL1, NOS2, NOS3, PTPN1, CCL1, CCL16, TACR1, MAFK, NR4A3, SOCS1, HRK, TNFRSF10A, SLC16A7, HDAC9, RCL1, EHMT2, LZTS1, PHGDH, IL23A, AICDA, VTCN1, SLC44A4, SCGB3A2, REG3G, ZBTB12	0.0381	0.004	0.1322	0.0832	0.1503	221
ERBB2	ACTA1, ALDOC, RHOC, ARHGDIB, CCND1, ZFP36L2, KLF5, CCND2, CD44, CDH1, CDH3, CEBPD, CHI3L1, CHN1, CHUK, CPS1, CRIP1, CTSH, DHCR24, DHFR, DSP, DUSP7, EGR1, ELF3, ELF5, EMP1, EMP3, ETV1, EXT1, F3, ACSL1, FBLN2, FDPS, GJA1, GPC1, GRK6, HBB, HIF1A, HMGA1, NR4A1, HNRNPK, HES1, HSPB1, TNC, IGF2, IGFBP2, IGFBP5, IKBKB, EIF6, KCNN4, KRT8, LCN2, LGALS1, LGALS3BP, SMAD7, MGP, MMP1, CD200, MUC1, NNMT, NPTX2,…	SERPINA3, ACTB, PLIN2, ADORA3, ANXA3, RHOB, CCND1, ZFP36L1, CALR, CAPZA2, CAV1, CD34, CD47, CDH1, CLU, COL1A1, COL1A2, COL5A2, COL6A1, COL6A2, CRYAB, CSF1, VCAN, DAG1, EPS15, F2R, FBLN2, FGF7, FN1, FTH1, FTL, GHR, GLUD1, GSTM5, GTF3A, HAS2, HIF1A, HLA-B, HP, TNC, ID3, IGF1R, IGFBP3, IGFBP4, CYR61, LOX, MAP1B, MID1, MME, MXI1, GADD45B, NFIB, NFKB2, NID1, SERPINE1, PBX1, PCK2, SERPINF1, PLAT, PPARG…	ACTG2, KLK3, BNIP3, C4BPB, CDKN1A, DOK1, EDN2, FASN, FIGF, GSN, KIFC3, LDLR, LTBR, MGAT5, MMP15, MYC, PTEN, PTPN1, PTPN3, PTPRA, PTPRS, ST3GAL4, SPAG1, PRDX2, TFF3, XPNPEP1, FOSL1, HMGA2, CUL1, PIK3R3, LMO4, ADAM19, STBD1, TUBB4, SPINT2, RASA3, NGEF, PCDHGA12, SPINK4, TINAGL1, PRR15L, CRELD2, NAPRT1, ABRA, SERPINA12	0.0018	0.0001	0.1428	0.1063	0.0682	219
F2	AKR1B1, ANGPT2, ANXA3, BIRC2, BIRC3, ARNTL, BMP4, BOK, DST, CALD1, CALR, CASP1, CASP2, CBR3, CCND2, CCNH, CD19, CD44, CDKN1A, CLU, CLIC1, COL1A1, COL4A1, KLF6, CSF3, CSK, CTGF, CTPS, CD55, RCAN1, HBEGF, DUSP1, ECE1, EDN1, EGFR, EGR1, EIF4A1, EREG, ETS1, F2R, F2RL1, F3, FGF2, FHL1, FOXO3, FLNA, FN1, FOS, FOSB, FOSL2, GABRD, GART, B4GALT1, GLRX, CXCL1, CXCL3, HIVEP1, HMGA1, HSPB1, HSP90AB1, TNC, IC…	ENTPD1, CDKN1A, F2R, GAS1, ID1, ID3, IFIT3, IGF1, IGFBP4, IGFBP5, MYOG, NFKBIA, NPY1R, SERPINE2, PLAU, PRRX1, PROS1, SOX4, TLR2, LPIN1, MACF1, DKK3, CDON,	ALDH1B1, RHOB, CAD, CASP3, CYP2B6, DIO3, DTNA, EPB41, FIGF, FLT1, GRB14, ITGB1, LOXL2, SMAD6, NOS2, NOS3, P2RY2, RAB3A, RNH1, SLC6A9, SLC7A1, SLC7A2, TGFB2, TGFB3, TNNT2, NR4A3, FOSL1, SLC4A7, HDAC9, MTSS1, TXNRD2, NCDN, PHGDH, ANKRD1, TAGLN3, ZNF71, B3GNT5, PROK1, NUS1, CITED4	0.0043	0.0003	0.1395	0.0926	0.0759	212
RHOA	ACTA1, ACTN4, ADM, AK3L1, BIRC5, CCNA2, CCNG1, CDK8, CDKN1C, CTGF, DUSP6, EGR1, ELF3, EMP1, FASN, FHL1, FOS, GLUL, HIF1A, HSPA8, TNC, IGF2, CYR61, IL8, IL18, INHBA, ITGB1, JUN, LCN2, LY75, TM4SF1, MCM4, MMP1, MSN, SERPINE1, PGK1, SERPINB13, PKM2, PLAUR, KLK7, PTGER4, PTGS2, RAF1, S100P, SERPINB3, SERPINB4, SOX9, SPP1, SRF, TAGLN, THBS1, THY1, TIMP2, UGCG, ZNF217, SERPINB7, SCEL, B4GALT5, FEZ2, SO…	ADD3, AGTR1, ALOX15B, ANXA7, AOX1, ATP2B1, BCAT1, CALU, CEBPG, COL1A2, COL5A2, COL10A1, VCAN, DAB2, DAP, AKR1C1, DDIT3, DNM1, EDNRA, GARS, GAS1, GFPT1, GJA1, GCLC, HLA-A, HSPA5, IBSP, IFRD1, IGFBP2, IL13RA2, ITGA5, MAP1B, DNAJB9, MMP13, MT1E, NIT1, NT5E, ODC1, TNFRSF11B, PDGFA, PIK3R1, PKP2, DNAJC3, PRNP, RAB27A, RAF1, RDX, RNASE4, RRAS, CXCL12, SEL1L, SOX9, UAP1, HSPA13, TGFB1I1, THBD, TPBG, UGD…	ALCAM, CDKN1A, DHCR24, GBE1, GRB14, IGFBP1, KRT81, MYC, NOS3, NPPA, PBX3, SLC2A1, SPTB, TG, TGFB3, VCL, HMGA2, CCNA1, DYRK1B, LRAT, SEMA6C, ABCA12, TFCP2L1, UGT1A6, CYP4F11, TSLP, MACC1	0.0018	0.0001	0.1444	0.1097	0.1229	203
FGF2	ACPP, ACTA2, AKR1B1, ANGPT2, XIAP, BIRC5, AREG, ATF4, ATP2A2, BAG1, CCND1, BCL2, BGLAP, BMP4, KLF5, C3, CAPZA2, RUNX2, CBFB, CCND2, CD44, CDC5L, CDH1, CDH2, CDK4, CDKN1A, CDKN1B, CISH, COL1A1, COL1A2, COL3A1, COL16A1, COX7A2, CP, CSF1, CTGF, CTSB, CTSD, CTSK, CTSL1, CTSS, DACH1, DAD1, DCN, ACE, GADD45A, DDIT3, DDX3X, HBEGF, EDNRA, EGR1, EGR2, CTTN, ENO1, ETS1, F2R, F3, FABP4, FGFR1, FGFR3, FGFR2,…	ALPL, AR, BCL2, BCL6, BGN, BMP4, CDH1, CDKN1A, CDKN1B, COL1A1, COL1A2, COL3A1, CST3, F3, FGFR2, GBP1, TNC, ICAM1, IGF1, IGF1R, IGF2, IGFBP2, LOX, MEOX2, MMP9, MMP13, PDGFRA, PDGFRB, SERPINE2, PLAU, PPARG, S100B, CCL2, SDC1, SELE, SMTN, SPARC, TGFB1, TSHR, UGT2B17, VCAM1, VEGFA, VIM, DLL1, ASPN,	AGTR2, ALB, ANPEP, KLK3, BCL2L1, RUNX1, CCK, CCNE1, CHRM2, CHRM3, CHRM4, PLK3, COL2A1, CRABP1, CRYBB2, CRYGD, CST6, DIO3, ELN, FGF3, FLT1, FSHR, GLI1, GRIA3, GRIK5, GRIN2A, GRIN2C, GRM7, HMGCS1, HOXD3, HOXD9, ITGA3, ITGB3, KCNC1, LALBA, LDLR, KITLG, MIP, MMP2, MPZ, MYOD1, MYOG, NDUFA5, NGF, NOS3, NOTCH4, OTX2, PAFAH1B2, PCSK2, PGR, PITX2, PRKAR2B, PRKCE, PRL, TAC1, TCEA1, TEK, TERT, TFF1, TGFB2, …	0.0382	0.0041	0.1306	0.0835	0.138	202
IL5	ALOX5AP, BIRC3, FAS, AREG, RHOH, ATF4, BCL3, PRDM1, C3, CAMP, CASP4, CCNH, CD44, CD63, CD69, CISH, CCR1, CCR5, CREB1, MAPK14, CTSH, CYP1A2, CD55, GADD45A, HBEGF, DUSP5, DUSP6, E2F1, EGR1, EGR2, EGR3, ENO1, ETF1, FOSL2, GTF3C1, HDAC2, HDGF, HIF1A, HLX, HMGCR, HSPA6, TNC, ICAM1, IDI1, IGJ, IL1B, IL3RA, IL8, IL11RA, IRAK1, IRF1, ITGAL, ITGAM, ITGB2, LCP2, LIMK2, LMNB1, LYL1, MAX, MCL1, MEF2A, MYC, M…	ADAM10, ADAR, AP1G1, FAS, ARNT, BCL2, ZFP36L2, CASP7, CD44, LYST, CYBB, DDB1, EIF4G1, ERCC2, FOXM1, NR3C1, HEXA, HIVEP2, ID2, IKBKB, IL6ST, INCENP, ITGAL, ITGAM, KPNA3, CD180, MXD1, MUC5AC, MYC, PIM1, PIK3CD, PIK3R1, PLD1, MAPK9, EIF2AK2, PTPRC, RAF1, RARA, RELA, RGS2, SELL, SFRS1, SLA, SNX2, SORL1, SRF, SSR3, STAT5B, SYK, TMPO, TRAF1, WRN, ZNF22, CXCR4, MTMR1, PSTPIP2, MAPKAPK2, MATR3, IKZF1, RA…	ALOX15, CEACAM1, CEBPE, CCR3, DYNC1H1, ENO3, MS4A2, FUCA1, GATA1, GATA2, HCFC1, CFHR2, IL1A, IL5RA, IL13, TACSTD2, P2RY2, PKNOX1, PRG2, MAPK8, PTPRJ, RNF2, STX3, EPX, BAZ1B, PRG3, ACAA2, TBK1, AICDA	0.014	0.0012	0.138	0.0911	0.0599	199
IL2	ADA, AHR, APEX1, FAS, FASLG, BAG1, BAX, BCL2, PRDM1, BYSL, C3, CCND2, CCNE1, CD2, CD247, CD8A, CD44, CD48, CD69, CDK1, CDK6, CEBPA, CTSC, CISH, CCR1, CCR5, CCR6, CCR7, CNR1, CPD, CSF1, CSF1R, CSF2RB, CTLA4, CTSB, CTSD, CTSW, CX3CR1, CYP51A1, DKC1, DPP4, DUSP5, E2F4, ENPEP, FLT3LG, FOS, GAPDH, GARS, GATA3, GBP1, CXCR3, CXCL3, GZMH, GZMA, GZMB, GZMM, HCK, HSPB1, IFNG, IFNGR1, IFNGR2, IL1B, IL1R1, I…	ASGR1, CXCR5, CDKN1B, CMKLR1, CTSK, CTSO, CTSS, TSC22D3, EVI2A, FUCA1, CXCR3, GZMK, IL1R1, IL6, IL7R, IL16, LYN, MUC5AC, ABCB1, PIK3R1, MAPK1, PTPN13, RORC, XCL1, SORL1, VEZF1, CXCR4, CFLAR, CTDSP2, PDCD4, TRIB2, AHNAK,	BCL2L1, CEACAM1, CASP3, CCND3, CDKN1A, CEACAM8, CCR3, CCR4, CCR8, CREB1, CSF2, CSN2, SLC29A2, IL5, CXCR1, IL9, IL9R, IL13, LDLR, LEP, MMP2, MMP11, MYB, MYC, NOS2, FURIN, PAX5, PTHLH, HNF1A, SOCS1, SNAP23, CCNA1, CCNB2, GDF15, FLOT1, KLF2, FOXP3, IL23R	0.0018	0.0001	0.1478	0.1171	0.0939	188
ETS1	PARP1, ANGPT2, ANXA3, ARHGDIB, ATP2A3, ATP5B, BAX, CCND1, BID, CALR, CASP4, CAV1, CCNG1, CD14, CD53, CDH5, CDKN1B, CEBPD, CHUK, COL1A2, CRY1, CRYZ, CSNK2A1, CSNK2A2, CTSB, CTSL1, CD55, NQO1, ECE1, EEF1D, EFNA1, EGR1, FGFR1, FLI1, FN1, FOLR2, GCLM, CCR10, HGF, HMOX1, HPGD, DNAJB1, IGFBP6, IL12A, IL12B, ITGA4, ITGB3, KDR, LCP1, LCP2, FADS1, MEA1, MEF2C, MGAT2, MMP1, MMP3, MMP7, MMP9, MT1X, MT2A, MU…	BIRC3, AXL, BRCA1, CA2, CLIC2, CNR2, CTGF, DAD1, CFD, FGF2, FKBP4, FLT3, IFI6, GABRE, HADH, HSPA1L, HSPA6, HSPA8, HSPE1, TNC, ICAM1, KLRB1, LMO7, MAGEA9, MMP14, MUC4, PPP1R12A, PMP22, PTGS2, SNAI1, SRD5A1, VAV1, AXIN1, SOCS3, ANGPTL1, PTGES, DNAJB6, AHSA1, MALT1, BTG3, C3orf63, HSPB8, CACYBP, ANGPTL4, FAM46C, ZNF532, FAM46A, C1orf103, C3orf14, ZFP106, CPEB4, MUM1, SAMD9L,	ANPEP, APOA4, BMX, CDKN1A, CSNK2B, FOXD1, FLT1, GPX2, IL5, IL17A, KRT8, MAGEA11, MDM2, MET, MGAT5, MYC, OPRD1, PAX2, PF4, PRKCA, PRL, RNF5, SPINK1, TERT, WNT7A, FOSL1, ALDH1A2, ARHGAP29, CFDP1, CHL1, CELA3B, CHORDC1, C3orf32, RDH11, ZNF323	0.009	0.0007	0.1368	0.0907	0.1379	188
CCND1	ABCA1, AGT, ALDH1A1, APBB2, BIRC5, APOD, FAS, AQP1, ZFP36L2, KLF9, BTG1, SERPING1, C1QA, C1QB, CCNF, CCNG2, CDC6, CDKN1C, CDKN3, CEBPD, CLK1, COL6A2, MAP3K8, CSRP2, CTGF, CYP1B1, DPEP1, ECT2, EGR2, EPS8, EZH1, FGFR1, FKBP5, GAS1, GJA4, H2AFX, CFH, CFHR2, HMGB2, HPGD, HSPA1A, HSPA4, IGFBP3, IL1RN, LAMB2, LIG1, LMNB1, LMO7, LRP1, LYL1, SMAD1, MAN1A1, MCM3, MCM4, MGST3, ABCC1, OGN, PDK4, PER1, ABCB1…	ACLY, ADM, APEX1, AR, BYSL, SERPINH1, CCND2, CDKN2B, CETN2, CKM, CNN1, SLC25A10, TIMM8A, DHCR7, DUSP6, ENO1, EPHB4, F3, FABP5, FDPS, FHL1, FKBP4, HK2, HMOX1, IDI1, KPNA2, LCN2, ME1, MYB, NME1, ODC1, TNFRSF11B, PDHB, SERPINF1, PGD, PKM2, PPARG, PTPRZ1, RAN, RGS16, SAA1, SLC25A1, SQLE, TAGLN, MLX, TGFBR2, THBS1, THY1, TRAF3, CCT3, BHLHE40, BANF1, ROCK2, PTGES, AKAP9, TUBB3, SORBS1, MXD4, HSPH1, STI…	ADH1C, BDNF, CA4, ENTPD2, CDKN1A, CYP4B1, FCGR2B, FOXG1, FMO5, GPD1, GSTA3, IDUA, KCNA5, MAGEA4, KITLG, MVD, MYCL1, NNAT, NRF1, PCK1, PENK, PITX2, MAPK6, NR2E1, XPA, HIST1H2BJ, STBD1, CRLF1, FEZ1, ZSCAN12, GPR182, ANKRD1, ISYNA1, SRR, ELOVL6, IQGAP3	0.0018	0.0001	0.1513	0.1156	0.2301	184
SP1	ABCA1, ACACA, ACACB, ACTC1, ADH1B, AEBP1, ALDOA, ALOX5, ALOX15B, SLC25A5, ANXA7, AOX1, APOE, APRT, FASLG, AR, ARF5, ATP1A2, ATP2A3, ATP6V1B2, AXL, BCKDHA, CCND1, CALM1, CAPNS1, CAT, RUNX2, CD34, SCARB1, CD40, CD53, CDK1, CDC25C, CDK2, CDKN1A, CDKN2B, CEBPD, CES1, CETP, CKB, LTB4R, COL1A1, COL1A2, COL3A1, COL5A1, COL8A1, COMT, COX5B, COX6B1, COX6C, COX7A2, COX7B, COX7C, COX8A, CTSB, CYC1, DHCR7, D…	ACACA, ACLY, CCNG2, CDKN1A, TCOF1,	ADRA2C, AGXT, ALPL, APLP1, APOA1, ABCC6, ATP1A1, CCNE1, COL11A2, CSNK2B, CYP1A1, DMD, ETV2, FASN, GAST, GATA1, GYPA, HTR1A, ITGA2B, KCNH2, LDLR, MAOB, MAZ, MMP2, MUC4, MYC, PPP1R12A, NOS1, NOS3, PGK2, PSG5, PSG6, PSG11, RANBP1, RHO, SCTR, SLC2A1, SLC18A2, SLC19A1, SNAP25, SULT2B1, TNXB, TYR, CCNA1, GDF15, PADI2, MACROD1, CDC42BPG, PGLYRP2	0.0382	0.0041	0.1342	0.0862	0.1409	180
VEGFA	ACADM, ALAS1, ALDH2, ANGPT2, SLC25A5, SLC25A6, XIAP, BIRC5, ATP5G2, ATP5G3, ATP5O, CCND1, BCL2, BCL2A1, BMP2, BTK, TSPO, CAV1, RUNX2, CBFB, COL1A1, MAP3K8, COX5B, COX6B1, COX8A, CREBBP, CST2, CTGF, CTSS, CD55, ACE, DECR1, HBEGF, DUSP4, DUSP5, ECE1, EFNB2, EGR1, EGR3, ENG, ETFA, ETS1, ETS2, ETV5, F3, FABP4, ACSL1, FGF2, FGFR1, FN1, FOS, GRB10, HIF1A, HK1, HLX, HMOX1, NR4A1, HSPA1A, HSP90AA1, ICAM1…	AK3L1, BAX, CAV1, EPHB4, GBP1, NR4A1, ICAM1, KDR, MEOX2, SERPINE1, SOD2, TIMP1, TIMP2, SCO2,	ANPEP, ARG2, BCAT2, CEACAM1, DBT, RCAN1, ETV4, FLT1, HSD17B1, ID3, ITGB3, LRP1, MMP2, MYCN, NGF, NOS2, NOS3, NRF1, PSEN1, SDHD, SLC2A1, SNCG, TBX1, TEK, TERT, CXCR4, TBC1D8, MESDC2, DLL4	0.0018	0.0001	0.161	0.1325	0.1787	170
MAPK1	ACO1, ACAN, AMY1A, FAS, AR, CCND1, BCL2A1, BGN, CCNF, COL1A2, COL7A1, DOM3Z, ECE1, EDNRB, EGR1, EIF4EBP1, ERCC1, F3, FGF2, FLNC, FOS, FOSL2, GLS, HNRNPK, HSD11B1, IGFBP7, IL6, ITGA2, ITGAM, ITPR2, LAMA4, MCL1, MECP2, MMP1, MMP9, MUC5AC, NFIL3, PTGS2, RRM2, S100A4, S100A10, CCL5, SGK1, SLC20A2, SMARCC1, SREBF1, STAR, STAT1, AURKA, TNF, TRPC1, TWIST1, UBE2I, VDR, VLDLR, WIPF1, ZNF184, EVI5, ADAM12,…	ADAR, CFB, BST2, C1S, CSTA, DBH, EIF4EBP1, FN1, IFI6, GBP1, HBB, HLA-B, HLA-C, HLA-E, IFI16, IFI27, IFI35, SP110, IFIT2, IFIT1, IFIT3, IRF7, ISG20, KRT17, LGALS3BP, MEOX2, MX2, NT5E, OAS1, OAS2, OAS3, PLSCR1, PML, PRKG1, EIF2AK2, PSMB8, PSMB9, PSME2, PTEN, CCL5, CXCL11, SECTM1, SP100, SPOCK1, TRIM21, STAT1, TAP1, TGM2, THBS1, TIMP1, TLR3, TRIM25, IFITM1, BLZF1, OASL, TNFSF10, NMI, UBE2L6, ISG15, …	APOA1, KLK3, CAV3, CTNNA2, DMP1, ELK1, F9, FASN, HDC, HOXA11, ITGA2B, KRT34, MAOB, MYH4, NPPA, PITX2, MAPK13, SCNN1A, STAT2, FOSL1, PRSS12, TNFSF11, CDK5R1, CLDN2, DGKI, TRIM14, RFPL3, SHANK2, NUP188, L3MBTL, DSE, UTP18, ZAK, HRASLS2, PRMT8, DEPDC6, CCDC82, PAQR6, KRTAP1-3, TRIM5	0.014	0.0012	0.134	0.0931	0.1041	166
AHR	ACPP, ALDH9A1, FASLG, BCL9, CASP6, CBR1, CBR3, CCNA2, CCNB1, CD36, CD44, CD74, CDK1, CDC25C, CDKN1B, CYP1B1, NQO1, EPHX1, FABP5, FOS, GAS1, GCLC, GNA12, GPC1, HIP1, HLA-DQB1, HRAS, IFIT3, IL8, CXCL10, ITGB7, LGALS1, LGALS3, LPL, LTBP1, ME1, GADD45B, NFE2L2, NOTCH1, SERPINE1, PCNA, ABCB1, PTGS2, RBL1, RFC3, S100A10, CCL5, SNAI2, SOD3, TGFBI, TGFBR2, THBS1, TNFAIP2, TPT1, UGDH, VEGFA, RIPK1, DHRS3,…	A2M, APP, RND3, CCNF, CDH2, CDH13, CDKN2B, CDKN2C, CEBPA, COL1A1, COL1A2, COL3A1, COL4A1, COL4A2, COL5A1, COL5A2, COL6A1, COL6A3, COL11A1, COL12A1, COL13A1, COL16A1, COX8A, CRP, CYBB, DCN, DDX3X, FABP4, FBLN2, EFEMP1, FGFR2, FN1, GAS1, GOT1, GPD2, HIF1A, HMGB3, HP, HSPA5, HSP90AA1, IDI1, ITGA6, ITGA7, LBP, LTBP1, LTBP2, LTBP3, MATN2, MGAT2, NCF2, NID1, OPA1, PCK1, PDE4B, PDGFB, PDGFRA, PDGFRB, PL…	APAF1, APOA1, ARG2, ARNT, CALB1, CCND3, CCNE1, CDKN1A, COL9A3, CYP1A1, CYP1A2, DGKG, GADD45A, EPO, FABP2, FASN, FBN2, GCK, HNF4A, DNAJB1, IL12RB1, LRP2, MMP2, MYC, SERPINB2, PCDH8, PTCH1, RET, SSX1, STAT2, TFDP2, TGFB2, TGFB3, TH, TP73, TRAF5, VRK2, XDH, COLQ, ADAM19, HDAC9, ZBED4, SEMA3A, CGREF1, SLC35D1, TIPARP, CLEC1B, SLC6A15, HES6, ABHD6, EPB41L5, PLEKHB1, SYT12, NRG4, CTXN1	0.0215	0.002	0.134	0.0893	0.0877	164
BRCA1	ADD1, AK1, APP, FAS, ASCL2, BUB1B, CALD1, CAV1, CCNG1, CCNG2, CDK1, CDC20, CDKN1A, CDKN1B, CLTB, CYP1B1, DGKA, DDB2, DDIT3, TOR1A, SERPINB1, ERCC3, ERCC5, FBP1, IFI6, GM2A, GNAS, GTF2H1, H1F0, HLA-A, HMGB1, PRMT2, HSPB1, ID4, IDH1, IFI27, IFIT2, IFIT1, IFIT3, IFNAR1, IL16, IRF7, JAK1, KCNK1, KIF2A, KIFC1, LIMS1, MAD2L1, MDM2, MGAT2, MSH2, MX1, NEK2, NFYC, PEBP1, PCNA, ENPP2, SERPINE2, PLK1, PLSCR…	ANGPT1, BAK1, BAX, CCND1, CCNB1, CDKN1A, CDKN1B, CHD4, EIF4G1, EP300, FOS, KAT2A, HSF1, IDS, IGF1R, MDM2, PIN1, PLK1, RXRA, SKIV2L, SPP1, TP53, NDRG1, BOP1, EDC4, CLEC7A, SLC16A10,	APOBEC1, ATP1B3, CAMK2B, CLCN4, CYP1A1, GADD45A, EXTL2, XRCC6, GALE, GALNT3, IFNB1, ITGB1, LAMA3, LHX1, LIPA, MYC, P2RX1, SLC19A1, NKX2-1, UBE3A, NUP214, RASSF7, HMGA2, MATN4, SUGT1, USP49, CARD10, POLR3E, FAM57A	0.0018	0.0001	0.149	0.1174	0.1691	152
TNFSF11	ACP5, ADORA2B, AIF1, FAS, AQP9, BST1, C3AR1, CAPN2, CD40, CD44, CCR1, CSF3, CSK, CSRP1, CTSK, DAB2, RCAN1, DUSP1, ECT2, EGR2, EMR1, ETS1, FGR, FHL2, FOXM1, FOS, FPR1, GABPA, GCH1, GLRX, GRB10, CXCL3, GTF2H1, HCK, HCLS1, HRH1, ICAM1, IGF1, IL1B, IL6, IL12B, IL15, ILF3, IRF4, ITGA5, ITGAV, ITPKB, JUN, JUNB, STMN1, MAP3K1, CXCL9, MMP9, GADD45B, NAB2, NEK2, NFATC1, NFATC3, NFIL3, NFKB1, NFKB2, NFKBIA…	CD14, EMR1, IL6, IL12B, ITGAM, NFKBIA, TNF, TRAF6, CUL4A, MAFB, SENP2,	ADRA1A, RHOB, BCL2L1, CALCR, CCR4, DMPK, ESR1, HRH2, IFNB1, IL1A, IL1RN, ITGB3, LIMK1, MYC, NFATC2, NOS2, PTPRE, CCL25, SLC2A1, FOSL1, SOCS1, GCM2, CIAO1, NME6, SIGMAR1, HRH3, PTPN23, HRH4, AEBP2, JDP2, FRRS1	0.014	0.0012	0.1386	0.0956	0.0697	150
DMD	CHRNA1, ACSL1, HSPA1L, IGF2, MGST3, MYH3, MYOG, NDUFB4, NRAP, PPP1R1A, RORC, SATB1, SOS1, TNNT2, VLDLR, VEZF1, DGKE, XPR1, AP3S2, TUBA1B, RAB21, CLIP4, TUBA1C,	A2M, ACTG1, ANG, ANXA1, APOC1, KLF5, SERPING1, C4A, CAPG, CASP3, CASP4, SERPINH1, CD53, CDKN1A, CKMT2, CLTA, CNN3, COL1A2, COL3A1, COL6A1, COL6A3, CRIP1, CSTB, CTSB, CTSH, CTSK, CTSO, CTSS, DAB2, EEF1A1, ELK1, EMP1, FN1, FOLR2, CFH, HLA-DQA1, HLA-DQB1, HLA-DRA, HLA-DRB1, HLA-E, HMOX2, TNC, ID2, ITGB2, LCP1, LDHB, FADS3, LSP1, M6PR, MAN2A1, MB, MCAM, ME1, MGAT2, MMP14, MSN, MYO1F, MYBPH, NCF2, OGN…	CCND3, CTSL2, GAMT, MSTN, MYL3, NCF4, OXCT1, ABCB4, RTKN, SOX1, SOX11, TRO, PEX11A, USP2, NNT, ANKRD1, TFCP2L1, SPG21, APBB1IP, ZSCAN2, IL27	0.0018	0.0001	0.1502	0.1188	0.1034	149
NRIP1	ACACA, BACH1, CDC42, CEBPG, CPT1A, CUX1, FOLR1, GCNT2, HNRNPU, IL1B, IL6, SMAD5, NR4A2, PCBP2, PFKM, PGGT1B, CLIP1, RXRA, SCD, NR2F2, TNF, NR1H3, CEBPZ, PGRMC2, PGRMC1, BAT2L2, HECTD1, B3GAT3, FCF1, UFM1, ZFR, UBE2W, RBAK, FNIP1, ESCO1, UHMK1, C18orf54, XKR6, LOC552889,	ACACA, ACACB, ACADM, ACADVL, ACO2, ALDOA, ATP5A1, ATP5C1, ATP5D, ATP5F1, ATP5G1, ATP5G2, ATP5O, BCKDHB, BCL2, CEBPB, CIDEA, COX6B1, COX7A1, COX7A2, COX8A, CRAT, CS, CYC1, DCI, DECR1, ECHS1, ENO1, ETFA, ETFB, ETFDH, ACSL4, FH, GABPA, GK, GPD1, GPD2, HSD17B10, HADHA, HADHB, HADH, HK2, IDH1, IDH2, IDH3A, IDH3B, IDH3G, LDHB, MDH1, MDH2, NDUFA2, NDUFA3, NDUFA4, NDUFA8, NDUFA9, NDUFA10, NDUFAB1, NDUFB3…	ACADL, ACADS, SLC25A20, COX6A2, CPT2, CRABP1, CYP4B1, DCX, EHHADH, ENO3, NR2F6, ESRRA, FASN, GYS2, NR4A1, IFNB1, LIPE, NDUFA5, NDUFC1, PC, PDK2, PDK4, RAB3B, SDHD, SLC2A1, STAR, TNFSF4, UCP1, TXNRD2, SLC39A14, LPAR3, OPLAH, ACAD9, RIMKLB, GPAM, PTBP2, ZNF655, PPP1R3B, PPARGC1B, ZNF660	0.0032	0.0002	0.1428	0.1128	0.1534	140
LGALS3	BCAT1, DDOST, DUSP6, ECM1, EEF1B2, FABP5, FLNC, ID4, IGFBP5, KRT18, LAMA5, LGALS3BP, LTA4H, MGST1, MSR1, PODXL, MAP2K1, PRSS2, PRSS3, SECTM1, SMTN, LAPTM5, SDPR, PDLIM4, VAMP8, B3GALNT1, SLC16A3, GMFG, TNFSF15, CLEC2B, NDRG1, CDC42EP3, PLA2G16, MGLL, CCNDBP1, GCA, PLEK2, HSD17B12, HSD17B11, PPIL1, ACSL5, CPVL, LY6K, EPDR1, PARVA, SUSD2, PRTFDC1, ROBO3, ARAP3, FAM107B, ESAM, EGLN3, AGAP1,	ADM, ATP6AP1, BCKDHA, BLVRB, CBR1, CBS, CDKN2C, CLU, TPP1, CLN3, COL1A2, COL3A1, COL4A1, COL5A2, CTSH, CYP1B1, COCH, MEGF6, EIF4EBP1, ENDOG, FGF2, FN1, HEXB, NRG1, HMOX1, HOXB2, ITGA6, LAMP1, LMNB1, LRP3, LRPAP1, MAN1A1, MDK, MUC1, NNMT, NR4A2, OAS3, PLOD1, PLOD2, PLTP, CTSA, PRKCSH, SFRP1, SGK1, SLC16A2, UAP1, SPOCK1, SQLE, TGFB1, THBS1, THBS2, TWIST1, VEGFB, WFS1, SCG2, USP11, CTSF, GGH, TAX1BP…	AGER, ALCAM, APLP1, CTSL2, DPYD, EPAS1, EREG, FOXD1, FUT2, GALNS, GFRA1, GPR35, HAS3, ITPR3, KRT19, MAP3K10, MUC5AC, NGF, PCSK2, SERPINB5, PRKCZ, PRSS1, PTEN, RB1, SLC19A1, SOX12, ITGA10, LMO4, INA, CCNB2, STAM2, SPINT2, RRH, RNF167, SLITRK5, PHGDH, ANKRD1, KCNIP1, ZNF295, SLC38A4, LRRN1, NPFFR1, FSD1, CD163L1	0.0018	0.0001	0.1427	0.1052	0.0974	135
CDKN2A	AK1, BAX, CCND1, CCNG1, CDKN1A, TPP1, CTGF, DUSP1, DUSP6, GPR183, FGFR1, FHL2, GAPDH, GTF3C1, JUN, LAMP1, LGALS1, MMP1, MMP3, NFKB2, SERPINE1, SERPINB2, PDGFA, PML, CTSA, S100A6, SH3BP2, TGIF1, BTG2, PPFIBP1, GAS7, B4GALT4, IER3, P4HA2, GPRC5A, TOB1, CITED2, ST3GAL6, TOB2, CCNI, GABARAP, ZNF385A, ST6GALNAC6, RRM2B, POLK, ANAPC5, GTSE1, APPL2, PMEPA1, ZMAT3, ST6GALNAC5, FAM86B1,	BARD1, BAX, CCND1, BLM, DDR1, CCNE1, CDC25A, CDKN1A, CDKN2B, DCK, EGR1, EPS8, FBL, EZH2, FANCA, FEN1, B4GALT1, GSPT1, HSPB1, IL1B, IL6, JAK2, KCNK1, KIFC1, LCN2, MCM4, MCM7, NPAT, ODC1, PCNA, PDGFRB, ABCB1, POLD2, PSMA5, PTX3, RAB27A, RBBP7, RFC1, RFC3, RFC4, RRM1, RRM2, S100A9, ST3GAL2, SKP2, TCF19, TFDP1, TK1, TMPO, VRK1, SLBP, DEK, GALNT4, EED, ST3GAL5, B4GALT5, RAB9A, RECQL4, MELK, CHAF1A, SA…	APAF1, CCND3, CDKN2D, ESRRA, HMGB2, HOXB9, MDM2, MYCN, PBX3, PTPN7, RB1, ST3GAL3, SNTB2, TNF, ZNF222, HMGA2, DGCR14, CUL1, B4GALT2, B3GNT2, HUNK, EHD3, DCTN4, CPA4, GALNT7, FAM111A, ZNF655, GALNT12, C10orf119, DYNLRB1, B3GNT5, TP53INP1	0.0018	0.0001	0.1556	0.1325	0.0928	134
IRF7	ADAR, AMD1, ARF4, CALR, CASP4, CCNC, CCNG1, MS4A1, CD22, CD80, CD40, CDK1, ELF1, IFI6, GBP1, GBP3, GTF2B, HMGCS1, DNAJA1, IRF8, ID2, IFI16, IFI35, IFIT2, IFIT1, IFIT3, IL15, IL15RA, IDO1, CXCL10, INSIG1, IRF1, ISG20, JAK2, MAT2A, MAX, MCL1, MFAP1, MICB, MSH2, MX1, MX2, MXI1, MYD88, NFE2L2, NFIL3, OAS1, OAS2, OAS3, SERPINE1, PAK2, PCBP1, PDCD2, PLSCR1, PMAIP1, PPP1R2, PRKAR1A, MAPK9, PSMA3, PSMB8,…		ATP5A1, BCL2L1, C5, FGFR4, GLUD2, IFNA1, IFNA4, IFNA14, IFNA21, IFNB1, LIPA, PSEN1, TWF1, RP2, SC5DL, STAT2, CCNA1, TOB1, TRIM5, IL27	0.0018	0.0001	0.1636	0.1531	0.1999	134
PRL	A2M, SERPINA3, ACO2, ACTB, ANXA2, ANXA3, ANXA5, XIAP, APP, RHOG, B2M, BAG1, CCND1, CAPN2, CCND2, CEBPD, CISH, CLU, CNN3, COL1A1, COL1A2, COL3A1, COL5A1, COX4I1, CPD, CST3, CTSB, CTSD, CTSH, CTSS, DCN, DVL1, ECM1, EEF2, EGR1, ENO1, ESR2, FGF2, FN1, FOS, G6PD, GNA12, GOT2, HK1, HSPD1, ICAM1, ID1, ID2, ID3, IDE, IGBP1, IGF1, IGF2, IGFBP3, IGFBP5, CXCL10, IRF1, JUN, LAMC1, STMN1, MARCKS, MAFG, MGP, M…	ANXA5, ARF3, BOK, CAV1, CDK4, CPT1A, FOXO1, GNRH1, IL6, INHBA, JUN, KRT15, MARS, MEN1, MME, P4HB, PLAT, PLCD1, PRLR, PTGFR, TGFB1, AKR1C3, RABAC1, NUPR1, DNAJA4,	BCL2, BCL2L1, SCARB1, AKR1C4, CRH, CSN2, CTSL2, CYP11A1, DES, EGF, ESR1, GSTM1, HNRNPC, HSD11B2, IGFALS, LHCGR, MFGE8, MYC, NOS2, NOS3, PFKP, PKLR, PPARA, SLC2A2, SLC10A1, STAT5B, TPM3, BAT1, DLK1, CCNB2, TECR, HERPUD1, HIPK3, ATP5H, PPARGC1A, PARM1	0.0032	0.0002	0.1476	0.1131	0.0641	134
E2F4	CCND1, CCNA2, CCNB1, CCNE1, FGF7, JUN, RB1, RBL1, TP53, ASF1B,	BARD1, CALR, CDC6, CDC25A, CDC25C, CENPA, CENPE, CHEK1, COX7C, CSTF1, DDX11, DHPS, E2F3, FANCD2, FDFT1, FGF7, GTF2H4, H2AFX, HNRNPA1, JUN, KIF22, MAD2L1, MFAP1, MLH1, MTHFD1, NASP, NCL, NEK2, NFE2L1, PLK1, PLSCR1, PRIM2, PKN2, PRKCSH, PRKDC, PRPSAP1, RABIF, RAD51, RB1, RBBP5, RBL1, RECQL, RFC2, BRD2, RPA3, RPS16, RRM2, SFPQ, SFRS2, HLTF, SNRPC, SRPR, SUPT4H1, MAP3K7, TEAD4, TGFB1, TP53, HSP90B1, …	CYP27B1, E2F2, EPAS1, ID3, MYC, NAP1L4, SHH, ZNF91, ZSCAN12, FOXD3, PCSK1N, DUOX2, IER5, C5orf22, ZNF160, OSR1	0.0018	0.0001	0.1884	0.1999	0.1478	121
IFNA2	PARP4, FAS, B2M, BST2, C1R, C1S, CASP4, CDKN2B, CISH, CNP, DPP4, IFI6, GBP1, GBP2, GCNT2, GEM, HIF1A, HLA-A, HLA-B, HLA-C, IFI16, IFI27, SP110, IFIT2, IFIT1, IFIT3, IL10, IL12RB2, CXCL10, IRF1, IRF7, ISG20, LGALS3BP, MAL, CXCL9, MT1F, MT1G, MT1M, MT1X, MT2A, MX1, MX2, OAS1, OAS2, OAS3, ENPP1, SERPINB9, PLSCR1, PMAIP1, PML, EIF2AK2, PSME1, CXCL11, SDC1, SP100, TRIM21, STAT1, TAP1, TLR3, TNF, TP53,…	ALOX5, AOX1, BIRC5, CYB5A, FGF2, IL2RA, MMP9, FAM49B, NLGN3, G6PC3,	CEACAM1, CDKN1A, CDKN2A, EGFR, GNAS, HMGCS1, IL5, IRF5, MDM2, MYC, MYH2, PLA2G1B, PPP2R2C, RB1, STAT2, TNFRSF10B, REC8, RGS14, NFASC, UGT1A6, HERC6, PLSCR2, CLRN3	0.0018	0.0001	0.1736	0.1781	0.0919	118
WNT1	ACTB, CCND1, KLF5, RUNX2, CCNG1, CDKN1B, CEBPD, COL1A1, COL8A1, CSNK2A2, EGR1, ETS2, FABP5, FDPS, FOS, FZD2, GAS1, GNB1, HES1, IGF1, IGF2, IL6, IL8, LCN2, LY6E, MYH9, NFKBIA, ENPP2, SERPINF1, PTGS2, RFC4, RNASE1, CCL7, CCL13, CXCL6, SDC4, SOD1, TJP1, TWIST1, TYMS, VEGFC, WISP2, WISP1, HOMER3, HERPUD1, NPM3, SEMA3C, GADD45G, KDELR2, MRAS, ZFPM2, DKK2, RHOU, APCDD1, CCDC80,	ABCA1, ADAR, AGT, AREG, CCND1, ZFP36L2, CD14, CD44, CDKN1B, CDKN1C, CNTN1, CRABP2, CSF2RB, CTGF, DHFR, DIO2, DUSP6, EFNB2, EGR1, ETS1, FOS, FOSB, HLA-A, HMGCR, NR4A1, ID4, IDH1, IGFBP6, IRF7, ITGB7, JUNB, LBP, LGALS3BP, LGALS8, MMP3, NFE2L1, PC, PCDH7, PLAUR, EIF2AK2, PTGS1, PTGS2, SPRR3, STC1, TFRC, TGFBR1, THBD, VEGFA, YWHAG, ADAM12, NCK2, GNPDA1, RAMP3, IRF9, CELF1, SPIN1, USP18, CD93, SEPHS2,…	ACTG2, ALDH3A1, CCND3, CDKN1A, CDX1, CSN2, NKX2-5, EFNB1, ETV4, GFRA1, IL1RN, KRT19, MUSK, MVK, MYF5, PKIA, REG1B, SIM1, SLC7A2, T, HNF1A, TFF2, TLE1, AXIN2, IL1RL1, DDX46, USP22, IFIH1, STRA6, HES5	0.0043	0.0003	0.1474	0.1137	0.0622	116
E2F1	BIRC5, ARHGAP4, ATM, BAD, BAK1, CCND1, BID, CALR, CASP2, CASP7, CASP8, CCNA2, CCNB1, CDK1, LRBA, CDC6, CDC25A, CDKN1B, CDKN2C, CES1, COX4I1, CYC1, DHFR, DUSP1, E2F3, E2F6, ENO2, FGF2, FOXO1, FOXO3, IL1B, LGALS1, MCM2, MCM3, MCM5, MCM6, MCM7, MAP3K5, MLH1, MMP1, MMP3, MT1G, MYBL2, MYCN, NCL, NEO1, NPAT, SERPINE1, PAWR, PCNA, POLA1, POLD1, PRIM2, PRKDC, PRPSAP1, RAD51, RB1, RBL1, RFC2, RFC3, RFC4, …	AR, CCND1, CDKN1B, MCL1, SERPINE1, PCNA, PLAU, SOD2, VEGFA, YY1, DMTF1,	APAF1, BCL2, BNIP3, BOK, CASP3, CASP9, CCND3, CCNE1, CD9, CDKN1A, CDKN2A, CDKN2D, CKM, E2F2, FGFR3, FHIT, ID3, IFNA2, MMP16, MYC, SERPINF2, RAD52, SULT2A1, TERT, TNF, TP73, AXIN2, HRK, TNFSF9, CCNA1, CCNO, ISYNA1, IL23A, CLSPN, OSR1	0.0018	0.0001	0.1482	0.1119	0.197	115
TRRAP	ACTG1, ANXA5, ARHGDIB, ATP5C1, CALU, CAPZA2, CBR1, CCNA2, CCND2, CD63, CFL1, CTNNB1, DCN, EEF1B2, EIF4E, EIF4G2, F2R, GABRA6, GDI2, UBE2K, HNRNPA2B1, HNRNPU, DNAJA1, HSPA9, HSP90AB1, IDH2, EIF3E, ITGB1, KIF5B, LGALS1, TM4SF1, MKI67, MSN, NEFM, ORC2L, P4HB, PCCB, PEG3, PKM2, EXOSC9, PRRX1, PRKCD, RBL1, RBM3, RPL7, RPL17, RPS3A, SPARC, SPP1, DYNLT1, THBS1, TIMP1, TSPAN7, TTC3, UGCG, VBP1, WFS1, YWH…	ASNS, CETN2, CTGF, CTSB, DDB1, RAPGEF1, IGFBP3, KIF2A, LAMP2, STMN1, MMP13, NIT1, NONO, NSF, PMP22, PSMA4, PSMA6, SDC2, CCT3, SUCLG1, RPS6KA4, OSMR, RPP30, SERINC3, REV1, RCC2, LXN, SCPEP1, AZI2, COL18A1,	ACTG2, CD9, COL11A2, DAB1, DNMT3A, LGALS4, NME4, PSMC2, PURB, PTP4A2, HIST2H2BE, CLOCK, PDSS1, COPG2, TUBB1	0.0018	0.0001	0.1557	0.1221	0.2256	115
HHEX	ACP1, ACTB, ACTC1, ANGPT2, BIRC5, C1R, CDH5, ENG, F10, FLT4, FMO1, HBB, HBG1, IGF1, KIFC1, KPNA1, LIG1, LMNB1, LPL, MEA1, NFATC1, POLR2J, MED1, PSME1, VPS52, SOD2, TAPBP, TFPI, TIE1, CLDN5, UROD, PTTG1, PFDN6, ARL6IP5, RALY, CD93, ELL2, STAB1, JKAMP, SOX18, BMP2K, C3orf10, SLC39A8, PIP4K2C, BCL6B, PTRF, RNF149,	ARSA, ZFHX3, ATP6V1A, BMP4, CD59, DIAPH2, EFNA2, MARK2, ENG, EPHA4, EXT1, FBLN2, GLG1, GTF2H1, HOXD1, AGFG1, IGF1R, ITGA5, ITGAV, KDR, LIFR, MMP14, NDN, PCM1, PGF, POU2F1, PTEN, PTPN13, PURA, REST, RTN1, SATB1, ATXN2, SFRP2, SFRS7, STIL, SMARCC1, SP1, TBL1X, TBX3, TIE1, UBE3A, VEGFA, FZD4, KLF7, IQGAP1, NRP1, RBM39, AKAP12, SH2B3, AKAP8, CD2BP2, ESM1, MTF2, CIC, TES, SNX5, SPG21, LUC7L2, CMTM6, I…	EFNA3, EPB42, ERF, FGD1, FLT1, GATA1, GNG3, GRIK5, HBE1, MBP, NNAT, PTCH1, PTPN1, ABCD4, RAB6A, RHAG, SLC4A1, SLC6A6, SOX11, TEK, KDM6A, GFI1B, ADAM19, DLK1, KLF1, MAGEL2, GDAP2, ZSCAN2, ENPP5, ELOVL6, NAA15, URM1, TNRC18, REEP6	0.0168	0.0015	0.138	0.1002	0.0667	114
XBP1	ALOX5, ARCN1, ATP2A2, CCND1, CCND2, CEBPA, CEBPB, CEBPD, COPB1, ATF6B, DAD1, DDOST, FKBP1B, FKBP2, GGCX, GOLGA3, GOLGA4, GOLGB1, PDIA3, HMOX1, DNAJB2, HSPA5, IL6R, IL6ST, LMAN1, MAF, DNAJB9, MGAT2, PIGA, POU2AF1, PPIB, RPN1, RPN2, RRBP1, SRP19, SRP54, SRP68, SRPR, SSR1, SSR2, SSR3, SSR4, HSPA13, SURF4, VAMP2, VAMP7, HSP90B1, WFS1, MOGS, BLZF1, USO1, VAMP4, COPB2, LITAF, SEC22B, PDIA4, EDEM1, HERP…	ERP29,	AFP, APOA1, IL6, MMP8, RAB3A, STX5, TTR, EIF2AK3, GOSR2, SPCS2, LMAN2, COPE, TXNDC11, ERO1LB, COG6, GCC1, HM13, COG3, SYVN1, ALG2	0.0018	0.0001	0.1492	0.1205	0.1763	113
FOS	ANXA4, ARF1, ASL, CCND1, BMP4, CCNA2, CD14, CD44, CDK4, CLU, CTSB, CTSH, DNMT1, HBEGF, EDN1, EIF4G2, ENO1, FOSL2, G6PC, GAK, HAS1, HAS2, HLA-G, IBSP, ICAM1, JUN, LDHA, LGALS3, MMP9, MMP10, MMP13, NUBP1, NFATC1, OXTR, PRDX1, SERPINE1, PLAU, PPP2R2A, PSMA7, PSMB3, PTGS2, PVRL2, RARA, RARG, RBBP7, RPS9, RXRA, CCL2, SUMO2, TBCA, TNFRSF1A, HSP90B1, UBA52, VIM, WEE1, YWHAZ, ZBTB16, NIPSNAP1, NAE1, AP3D…	ACTG1, ALAS1, BLMH, COL8A2, CTGF, CTH, CTSH, NQO1, FBN1, FN1, FOSB, GJA1, GSTP1, HMMR, IBSP, ICAM1, JUN, LAMP2, LOX, LTBP2, SMAD5, MCM5, ODC1, PRDX1, PLAT, PPP2R5C, PSMA2, RPS6, RPS7, S100A8, S100A9, ATXN2, CCL2, SFRP4, SMARCD2, STAT6, TCEA1, TSC1, SERPINB7, CD164, SNAP23, SELENBP1, FEZ2, LPCAT3, SEC23B, FSTL1, TRIB2, CPSF1, GPSM2, TUBB,	ALOX12, KLK3, CA2, CAMP, CCND3, CCNE1, CRABP1, CTSL2, FIGF, FSHB, GCLC, IGFBP1, KRT8, MMP2, NGF, NPPA, OCM2, PCDHGC3, PGAM2, PTPRN, PCYT2, RBP1, RNH1, SLC19A1, VAMP7, SYT1, TFF1, FOSL1, IKBKAP, IL1RL1, MSLN, KBTBD10	0.0101	0.0008	0.1385	0.1029	0.1786	113
SOCS3	IL1RN, SREBF1, TNF,	A2M, SERPINA3, CCND1, BID, CASP4, CASP7, CLCN5, LTB4R, MAP3K8, VCAN, DAB2, DCK, EYA1, FABP5, FLOT2, FOS, GBP2, GCH1, GJA1, GLRX, GRINA, GSR, AGFG1, ID1, IFIT2, IFIT1, IL1RN, IL4R, IL6ST, IL13RA1, CXCL10, IRF1, IRF7, ISG20, JUN, LGALS8, MSR1, MT1E, MX1, MYD88, SLC11A2, OAS1, OAS2, ENPP1, PIM1, PLA2G4A, PLSCR1, POMC, PPA1, RAP2B, SAA1, CCL2, CCL4, CCL7, CCL13, STAT1, STAT5A, STAT5B, TAP1, TGFB1, TI…	ACTA1, AMBP, ANPEP, BACH1, BCL2L1, CDKN2D, CSN2, CTSE, FCGR2B, IL2, IL6, INS, MMP12, NOS2, MAP2K4, SLC2A1, SNX2, ZFAND5, B4GALT3, TLR6, TIPARP, OCEL1, IRGM	0.03	0.003	0.1353	0.1028	0.1358	108
IKBKB	ABCA1, ACP5, AEBP1, BIRC2, BIRC3, FAS, BMP2, KLF5, C3, CDH13, CEBPB, CLU, CCR1, CP, CTSB, CTSK, CTSZ, DCN, DUSP6, E2F5, EREG, FOXF2, FOS, GBP2, GCH1, GM2A, GRN, CXCL3, HGF, HK2, HLA-C, ICAM1, IFNG, IGFBP2, IGFBP6, IL1B, IL1RN, IL6, IL8, IL10, IL11, CXCL10, ITGB5, JUNB, KRT18, LCN2, LIFR, MGP, CXCL9, MMP1, MMP9, MT1E, MT1F, NID1, OGN, TNFRSF11B, SERPINB2, PCDH7, ENPP2, SERPINE2, PTX3, RGS16, SAA1,…	ALDH9A1, BRCA1, BRCA2, CCNB1, VCAN, CYP1B1, CYP51A1, SMAD5, MMP9, S100A4, KLF10, TNF, UBE2E1, XDH, TP53I3, PSMD14,	AMPD3, BCL2L1, BMP8B, CALCR, CSF1, CSF2, CYBA, CYP3A7, RCAN1, NR6A1, CXCL2, GSTT1, IL1A, IL2, IL4, IL5, IL13, ITGB3, MYC, MYCL1, NAGLU, NGF, NOS2, RBP1, TPM2, UBE2G2, VHL, CXCR4, CCRN4L, ANKRD1, RTP3	0.0068	0.0005	0.1422	0.1081	0.1103	105
EGFR	ACTA1, AKT1, ANGPT2, AR, AREG, CCND1, BRAF, BSG, COL1A1, COL3A1, CRP, CTSK, GADD45A, DUSP6, EFNB2, EGR1, EPHB4, ESR2, FBLN2, FBN1, GPC1, HBB, HDC, HIF1A, HNRNPK, HP, TNC, IGF2, IGFBP3, IGFBP5, IL8, EIF6, JAK1, JAK2, MAP3K3, MAP3K5, MMP3, MUC5AC, PLAU, PRKCB, MAPK3, MAPK7, RAP1B, S100A10, CXCL12, SPP1, TNNT3, VEGFA, VEGFB, VEGFC, NRP1, SOCS3, MAPKAPK2, SPRY1, MYL9, CCAR1, PMEPA1, SCGB3A1,	SERPINA3, ACTA2, ACTB, AKT1, AR, RHOB, BAX, CCND1, CAPZA2, CASP4, CLU, COL5A2, COL6A1, COL6A2, VCAN, DAG1, GADD45A, DDIT3, F2R, F3, FGF7, GHR, HP, TNC, IGFBP4, LAMA4, MATN2, MXI1, NFIB, NPR3, PBX1, SERPINE2, PLAGL1, PLAT, PLK1, PTGIS, PTGS1, RRAS, CCL2, CXCL12, SFRP1, SLPI, TBXAS1, THBS1, TNF, TOP1, VCL, CUL3, SOCS3, OSMR, IER2, NDRG1, MACF1, CCAR1, SIRPA,	ACTG2, ACTN3, KLK3, BCL2L1, RUNX1, CCNG2, CD47, CDKN1A, CMA1, CRMP1, MAPK14, EPS15, FIGF, HOXA7, JAK3, NPPA, PLCB3, PRKCE, MAPK4, PTEN, PTHLH, RAB3B, RAB5A, RAB6A, SRC, TFF1, TNXB, RAB7A, HMGA2, RND2, CUL1, FGFBP1, PCDHGA12, MUC5B	0.012	0.001	0.1398	0.1046	0.1227	104
CHUK	ACP5, AEBP1, FAS, ATF3, CCND1, BMP2, KLF5, C3, CASP4, CDC25A, CDH13, CEBPB, CEBPD, CLU, CCR1, CP, CTSB, CTSZ, DCN, DNMT1, DUSP6, E2F1, EREG, FOXF2, FOS, GBP2, GCH1, GM2A, GRN, CXCL3, HK2, HLA-C, IFI35, IFIT2, IFNG, IGFBP6, IL1RN, IL6, IL10, IL11, CXCL10, JUNB, LCN2, LIFR, MGP, MMP3, MMP9, MMP13, MT1E, MT1F, GADD45B, NFKBIA, NID1, NOTCH2, NOV, OGN, TNFRSF11B, SERPINB2, PCDH7, ENPP2, SERPINE2, PLSC…	CCND1, CXCL3, IL6, NFKBIA, CXCL11,	AMPD3, CSF1, CSF2, CYBA, RCAN1, FOXC2, NR6A1, CXCL2, GSTT1, IL1A, IL2, IL4, IL5, IL13, ITGB3, KCNH2, MYCL1, NAGLU, NGF, NOTCH1, PCNA, RBP1, SHH, SRC, WNT7B, CCRN4L, RTP3	0.0018	0.0001	0.1497	0.12	0.127	94
EDN1	ADD1, CCND1, BCL2, KLF9, KLF5, CALD1, CAPZB, COL1A2, COL4A1, COL5A1, COL7A1, COMP, KLF6, VCAN, CST3, CTGF, DUSP1, EDNRA, EDNRB, EGR1, EREG, F3, FDX1, FGF2, FLNB, FLNC, FN1, FOS, FOSB, NRG1, HSPB1, CYR61, IL6, IL8, ITGA2, ITGA5, ITGAM, JUN, JUNB, LIF, MMP1, MMP3, MMP9, MMP14, MYO1B, MSN, MYO9B, NR4A2, OLR1, SERPINE1, SERPINB2, PDGFA, PLAU, PLAUR, PLCB4, PLOD1, PTGER2, PTGER4, PTGIS, PTGS1, PTGS2, …	ECE1, EDNRA, ITGAV, MMP14, KLF11, KLF3,	ARF6, RHOB, BCL2L1, CCR7, CSF2, CYP11A1, CYP11B2, GADD45A, EDN3, GSN, HRG, ITGB3, LEP, MMP2, MYC, NGF, NOS2, NOS3, NPPA, NPPB, REN, SCTR, SLC7A1, FOSL1, TAGLN2, ADAM19, ADIPOQ, HAND1, HAND2, KLF2, MPRIP, KLF15, LONRF2	0.0018	0.0001	0.1667	0.163	0.1699	94
FGF1	JAG1, AKR1B1, APOE, APP, ATP2A2, CCND1, BMP4, DACH1, DUSP6, EDNRA, EFNA1, EGR1, FGFR1, FOS, HMGA1, HMOX1, HES1, KRT8, LCN2, MMP1, MMP7, MMP13, MMP14, MYH6, NFE2L2, NOTCH3, NR4A2, SERPINE1, SERPINB2, PDGFA, PFKL, PLAT, PLAU, PTGS2, RAB1A, SGK1, SPP1, TEAD4, THY1, TIMP1, UGT2B15, BTG2, SPRY1, SPRY2, POSTN, TNFRSF12A, ANKH, SPRY4,	ACTA1, AHR, ALPL, ATP6V1B2, SERPINH1, CDH11, CNN1, COL1A1, CTGF, EDN1, SERPINB1, F3, FZD2, HAS2, ICAM1, CYR61, IRS1, MMP3, PTGS2, RPN1, SELE, TCF7, THBS1, TIMP3, UGT2B17, VCAM1, AXIN2, FZD1, FZD7, FZD8, WISP2, WISP1, COX5A, GADD45G, DLL1, PMEPA1, RHOU, FHOD3, FNDC1, ACPL2, PRICKLE1, TUBB, SGMS1, MURC, FAM101B,	AFP, ALB, CEACAM1, CALB1, PLK3, CRMP1, DIO3, DLX2, EN1, FASN, FGF3, GATA4, GDNF, FOXA2, MAB21L1, MYC, NOS2, NOTCH1, NPPA, SFTPC, SLC7A2, SOX2, SSTR2, TGFA, TGFB2, TGFB3, TTR, USF1, HMGA2, DNAJB6, IKZF2, C4orf31, NACC1, IRGM	0.0168	0.0015	0.1386	0.107	0.1267	92
AGT	ACAT2, ADM, AGTR1, CCND1, BOK, KLF5, CACNA1C, CALR, CAV1, CD36, CDC25A, COL1A1, COL1A2, COL3A1, COL4A1, COX4I1, COX6C, COX7A1, COX7A2, CRABP2, CTGF, DAB2, EGR1, EMR1, ENG, EREG, ETS1, FDFT1, FDX1, FN1, FOS, GFPT1, CXCL3, HIF1A, HMGB2, HMGCR, HMGCS1, HMOX1, NR4A1, HES1, IDI1, IGF1R, IL6, IL8, INHBB, CXCL10, ITGA5, ITGAV, JUN, LAMB1, MMP9, SERPINE1, PDGFA, PLAU, PPARG, PTGS2, RGS2, SC4MOL, CCL2, CC…	JAG1, AGTR1, CAV1, IGF1, IGFBP3, IGFBP4, IGFBP5, KCND3, NOTCH3, PPARG, TGFB1, TIMP1, KL, HEY1,	ACTA1, ADD3, ALOX15, BMP6, CASP3, CASP8, CCND3, CCNE1, SCARB1, CTF1, CYP11B1, CYP11B2, CYP17A1, CYP19A1, FDXR, GRK5, GSTA3, NRG1, HOXA9, HSD3B1, ID3, LDLR, LEP, LIF, LSS, MMP2, NGF, NOS2, NPPA, NPPB, NPR3, OXT, MAP2K7, PTHLH, CCL13, SLC2A1, SLC6A2, TGFA, TGFB3, TH, TNFSF11, IL18R1, APLN, ARID1B	0.0176	0.0016	0.1426	0.1068	0.1226	90
HGF	ANGPT2, BIRC2, BIRC3, XIAP, RND3, ASNS, ATF3, CCND1, BCL2A1, CD44, CDH1, CDKN1B, COX7C, CSF3, CTGF, ACE, DUSP1, DUSP4, EFNB2, EGR1, ETS1, F3, FN1, FOS, NRG1, TNC, IL6, IL6R, IL8, ITGA2, JUN, JUNB, KDR, KRT18, LAMC2, LDHA, MAT2A, MMP1, MMP13, ODC1, SERPINE1, PCNA, PDGFA, PGK1, PLAU, PLAUR, PLOD1, PTGS2, PTPRF, TIMP3, TMSB4X, TRAF2, VEGFA, EZR, WT1, IER3, PTTG1, ADAMTS1, SPRY2, PAK4, MTCH2, FBXO9, …	ACTA2, ACTC1, BRCA1, CAV1, RUNX2, CDH1, CDKN1B, COL1A1, COL1A2, COL4A2, EDN1, ETS1, FN1, INPP5D, INPPL1, JAK1, JUN, MSH3, SERPINE1, PTPN2, CCL2, CCL5, CCL13, TGFB1, THBS1, TIMP1, TOP2B, WNT5A, DDX21, TRIP10, TOPBP1, NID2,	AFP, ALB, BAX, BCL2, BCL2L1, CDKN1A, CDKN2A, CGB, CSF2, CYP2B6, CYP17A1, ETV4, FLT1, KRT14, MCL1, MET, MYC, MYF5, MYOD1, NOS2, OCLN, PKD1, PKHD1, PPY, SLC2A2, SNAI1, SNRNP70, HNF1B, TGFA, TGFB2, TGIF1, TM4SF4, ITGA8, C5orf13, LCMT2, NEUROG3, TUBB1, SP7	0.009	0.0007	0.1395	0.107	0.1589	89
KLK3	A2M, ABCB7, ACVR2A, SLC25A4, SLC25A5, RUNX2, CDH11, CTNNB1, CTSH, DAG1, DDX3X, DNMT3A, EDNRB, ELK3, ENG, FGFR2, FOSL2, GALNT1, GNB2, IL18, MAL, PIK3CD, PLXNB1, RAB1A, SFRS2, SFRS7, SHC1, SORL1, SPIB, SPP1, TAF1, TCN2, THBS1, TUBA4A, UBA1, USP9X, DYRK2, NRP2, HUWE1, SLC35B1, GATAD1, ZC3H14,	AMFR, ASS1, CCND1, C1S, COL6A1, CSF1, CTGF, CTSL1, CD55, EDN1, MEGF6, EPS8, GLO1, GSTM4, GSTM5, HDGF, HLA-C, IARS, LGALS3BP, LY6E, MGST1, CD99, NT5E, TNFRSF11B, PDGFRA, PLAT, PSMB8, RAC1, SET, SLC16A1, SPG7, TAP1, TMBIM6, TIMP2, TOP2A, PXDN, DEK, NPM3, PRSS23, TWSG1, TBL1XR1, WIBG,	ACTG2, EIF2S1, EPOR, GPER, ITGA7, MTHFD1, RAB6A, TXNRD1, UBE3A, UCHL1, MTSS1, IL24, WIF1, PRAME, HSD17B12	0.0452	0.0055	0.1469	0.1039	0.0678	84
STAT1	A2M, ADAR, FASLG, B2M, CCND1, C3, CASP1, CASP4, CASP6, CASP8, CCND2, CD14, CD40, CEBPB, CISH, FCGR1A, GBP2, GZMB, HLA-E, HMOX1, HSPA4, HSPA8, HSP90AB1, ICAM1, IRF8, IFI35, IFIT2, IFIT3, IL6, IL6ST, IL12RB2, IL15, CXCL10, IRF1, IRF7, JAK2, LGALS3BP, LGALS8, CXCL9, MUC1, PLSCR1, PML, PRF1, EIF2AK2, PSMB8, PSMB10, S100A10, CCL2, CCL5, SMARCB1, TAP2, TNFSF10, SOCS2, SOCS3, KLF4, IRF9, IFITM3, IFI30, …	COL1A2, EGR1, FGF2, HLA-DRB1, IGF1, IGF1R, IL6, IRF1, MMP9, PDGFA, PDGFRB, PPARG, EIF2AK2, TRAF2, PDGFC,	ACAT1, ALAS2, ALOX15, APOBEC1, ARG1, CASP3, CCNE1, CDKN1A, DEFB4, HSP90AA1, IFNB1, IL4, CIITA, MMP2, MYC, NFE2, NOS2, PF4, STAT2, TRIM25, SOCS1, IRGM	0.0018	0.0001	0.1668	0.1571	0.2925	83
DYSF	ATP1B1, CASP1, CTSS, EGR1, SERPINB1, FOS, GEM, GLUL, HLA-DMA, HLA-DQA1, HLA-DRB1, IL6, MT1E, MYL4, NCF2, NEB, RAD23A, RRAD, S100A4, S100A8, S100B, SCN1B, CCL2, CCL7, CCL13, SPP1, TIMP1, TNFAIP6, TTN, UGDH, BTG2, LITAF, CAP2, POSTN, FGL2, NEDD4L, ANKRD1, ERRFI1, NXN, ZFP106,	ANXA2, SERPING1, CA3, CTSD, DCN, CFD, DPT, EEF1A1, FABP4, FTH1, GPX3, HBA1, HBB, HLA-A, IGFBP4, IGFBP6, LAMB2, LGALS1, LGALS3BP, MYL1, NNMT, RAB2A, RPL17, S100A1, S100A6, S100A11, TAGLN, TIMP4, VIM, VLDLR, IFITM1, TMSB10, NCOR1, NES, AP4S1, LRP10, CHMP4A, CWC15, C20orf27, HCFC1R1, POLD4, PLA2G12A,	APOD, BCAT2, MYL3, MYOG, NEU2, RAB6A, SIX2, SLCO4A1, GPCPD1, ALPK3	0.0018	0.0001	0.1582	0.1366	0.2191	82
NCOR1		ACP1, PLIN2, XIAP, CCND1, BUB1, CAV1, CCNB1, CCNG2, CDK1, CDC20, CKS1B, CKS2, FARSA, FEN1, FGFR1, FKBP5, FOXM1, HIST1H2BD, HMGB3, HSP90AA1, IL7R, MAD2L1, MCM2, MCM4, MMP9, MMP12, MMP13, MT1E, GADD45B, MYOG, NOTCH3, OLR1, PCDH7, POLD2, PPA1, PRIM1, REL, RRM1, RRM2, SQLE, AURKA, GPR137B, TOP2A, TTK, TUBG1, VEGFC, CHAF1B, CDC45L, NIPSNAP1, BHLHE40, HYAL2, CDS2, FUBP1, PRC1, BUB3, KIF23, PTGES, CXCL1…	ATF3, CDKN1A, CGA, DHODH, FABP7, FCGR2B, GFAP, CXCL2, IL1A, IL13RA2, MFGE8, MMP8, MSR1, MYOD1, PC, PKP2, CCL13, SLC2A1, TPH1, TPO, TSHB, CNBP, ST3GAL5, TNK2, TLK2, TES, PPP1R14B, SYCP3, SMYD2, LHX9, C1orf128, NAA15, CCDC52, DAB2IP, GSX1, FAM102A	0.0018	0.0001	0.1612	0.1369	0.1689	82
KDM5B	DDIT3, POLB, SAT1, RNASET2, CD2BP2, CDIPT, EHD1, KLHDC10, MAPK8IP3, CLCF1, C20orf111, NDE1, MIA3,	BRCA1, BUB1B, CAV1, CCNB1, CDK1, CYB5A, ECT2, EPB41L1, FABP5, FHL1, HMMR, IGFBP2, INSIG1, LGALS3BP, LRCH4, MCAM, MT1E, MT1F, MT1H, MT1X, NEDD9, NMB, PDE3B, PLS3, PRPS1, RECQL, SMARCA2, SNRPD1, SNRPG, SOX9, SS18, AURKA, TOP2A, TTK, TUBB2A, HSD17B8, PIR, TNFSF13, NOL3, BUB3, PTPLA, EIF5B, DLGAP5, PSME3, NDC80, ARL6IP5, KIF2C, AP4S1, PSIP1, OIP5, LIMCH1, SWAP70, SMC5, PHF15, PSD3, NCAPH, FJX1, GCA, …	GADD45A, DHCR24, IPP, PPOX, SCNN1A, ITGB1BP1, ISG15, RNF40, DNAL4, IVNS1ABP, DPY19L1, BBS9, GAL, BRP44L, SMOX, REEP1	0.0018	0.0001	0.1667	0.1394	0.2072	81
THAP1	FABP4, HMOX1, LGALS3, SECTM1, WRB, DPCD, PCDH17, TMEM45A, CSGALNACT1,	BIRC5, BUB1, BUB1B, CCNB1, CDK1, CDC20, CENPE, CENPF, CKS1B, CSE1L, DNMT1, FEN1, FOXM1, GJA4, HMGB2, HMMR, KIF22, KPNB1, LAMB3, LMNB1, MAD2L1, MCM7, RRM1, RRM2, TAF9, TSHR, DEK, MKKS, PRC1, PTTG1, TRIP13, DLGAP5, ARHGAP11A, NCAPD2, KIF20A, NDC80, TACC3, USP16, SPAG5, DBF4, KIF2C, SNRNP35, ZWINT, RRS1, ITGB3BP, FBXO5, UBE2T, GLTSCR2, GMNN, DTL, GINS2, ANLN, TIPIN, C12orf48, DARS2, CEP55, MCM10, CE…	FOXL2, NMB, TEP1, UCHL1, CCNB2, TCFL5, PTTG2, FAM64A, FERMT1, TMEM35, TP53INP1, TTC32	0.0018	0.0001	0.27	0.3719	0.2112	81
HMGA1	ALPL, CD19, CD44, CLCN6, COL1A1, COL1A2, CORT, CPE, CSK, EGR1, FOS, GNA15, HCK, HLA-DRA, ID3, IGFBP3, IGFBP4, IGFBP7, CYR61, INSR, JUNB, KRT10, LIPE, LY6E, MGAT1, MMP9, MYO1F, NFIX, NFYC, PSEN2, PTGS2, PVRL2, RAN, SOD3, SOX4, STAT3, SYK, TAGLN, TFEB, IER2, ARL4A, TRIM28, SLC27A2, PIM2, FSTL1, PYCR2, EPB41L4A,	B2M, BRCA1, CAV1, CAV2, SERPINH1, CCND2, CTSC, COL4A1, COL4A2, CRYAB, CTSH, DAB2, DHCR7, FOSL2, HBB, HBG1, HBZ, HMGCR, HOXA1, IDI1, IGF1, IL6, INSIG1, LAMB1, SRGN, PTH1R, SDC4, SPARC, SURF2, ZYX, TFEB, IER3, MAPKAPK2, SOX17,	ACTG2, RHOB, S100G, COX6A2, CYP7A1, DDIT3, ESR1, GATA1, GSN, IGFALS, IL2, KCNJ11, KRT12, KITLG, CITED1, MT3, MVD, MVK, MYC, NF2, OXT, POU3F1, PTCH1, PTH2R, PVRL1, RARA, SURF1, TFAP2C, TRH, PHLDA2, WNT6, XPA, HAND1, MAPK8IP1, HS3ST1, PTPRU, KLF2, DPYSL4, LEFTY1, SHC3, LAMA1, ZFP57	0.0285	0.0027	0.134	0.1022	0.1162	80
CD40LG	AHR, BIRC3, FAS, PRDM1, CD80, CD86, CD40, CCR7, CSF3, DUSP2, DUSP5, EGR1, F3, FCER2, FOS, FOSB, IL1B, IL6, IL8, IL10RA, IL12B, IL13RA1, IL15, IL15RA, IDO1, CXCL10, JUNB, JUND, MMP1, MMP3, MMP8, MMP9, MMP12, MSH2, NFKB1, NFKB2, NFKBIA, NINJ1, TNFRSF11B, PIM1, PLEK, PRKDC, PTGS2, RELB, CCL2, CCL4, CCL5, CCL8, CCL20, CCL22, CX3CL1, SELE, SLAMF1, STAT1, TNF, TNFAIP3, TNFAIP6, TRAF1, VCAM1, VEGFA, XRC…	CCR1, CCR5, ID1, NFKBIA, CCL18, BHLHE40, CLEC4A,	BCL2, BCL2L1, CSF1, CSF2, XRCC6, ID3, IL1A, IL12A, CIITA, NOS2, PTPRG	0.03	0.003	0.1468	0.1104	0.1001	80
STAT6	AUH, BCL6, CASP6, CISH, CNR2, COL1A1, CTSB, EGR1, EGR2, EPHX1, FCER1G, GATA3, GNA15, HLX, HMGCR, IL4R, IL6, IL10, LIFR, MAF, MMP9, MMP14, NEDD9, NFIL3, PDGFA, PLD1, POLE2, CCL11, CCL13, CCL17, CCL22, SELP, STAT4, XBP1, NCOA3, CST7, USP2, SYNGR2, GADD45G, TFEC, HIPK2, PDGFC,	ACP5, ALDH2, APOE, BCL3, CCND2, CD2, CD38, CD40, CCR7, CR2, DGKA, FCER1G, FCGR2A, FCGR3A, GATA3, GBP2, CXCL3, HCK, IFIT3, IFNAR2, IL6, IL10RA, CXCL10, INPP1, IRF1, IRF4, ITGB7, LTB, NFKBIA, PLSCR1, S100A10, CCL13, CCL22, STAT4, SYK, TNFSF11, TNFRSF11A, IL18R1, IER2, PIM2, CCL3L3,	ALOX12, ALOX15, ARG1, BCL2L1, CPOX, CRIP1, FCER2, IL4, IL13, MMP2, MMP12, MVK, PKIB, TMEM131, TBC1D17, SCGB3A1	0.0382	0.0041	0.1442	0.1075	0.1401	77
GIPC1	ATP2A2, C3, CD36, CD97, DDX3X, DVL2, CTTN, ENO1, FN1, GNS, IGFBP5, RAB8A, PIK3R1, MAP2K1, PSMA7, SDC2, THBS1, TIAM1, TIMP3, TNFAIP2, VCL, YWHAZ, FZD4, PPAP2B, SOCS2, SNAP29, SMC4, MGEA5, KDELR2, DAAM1, TIAM2, SOCS7, CRIM1, RAB24, ERRFI1, KLHL24, SELS, SAV1, ARID2,	ANGPT2, APC, CDC5L, CDH1, COX7A2, CP, EPHA4, GAS1, ICAM1, IGF1, MAP4, MYO6, MYO9B, NDUFB2, NID1, ODC1, PTK7, RPE, TCN2, TNS1, TPR, TUBG1, CTNNAL1, NRP1, SEMA5A, KIF3B, ARPC1A, EBNA1BP2, KIF1B, RPL13A, CDC42EP4, CORO1C, DKK2, TMEM106B, TMEM184C, RIN3, SFXN2,	CXADR, NCAM1, NDUFA5, NME4, PAFAH1B2, STX5, TCEA1, ADAMTS4, GOSR2, HIPK3, HOOK2, RAB6B, KRTCAP2, LAMA1	0.0056	0.0004	0.1562	0.1281	0.1988	76
CCL3L3	AARS, ABL1, ACVR2B, ALDOA, RHOA, CEBPG, GOLGA3, GPC1, GSS, HTT, KRT32, MYO7A, SLC22A18, PLD2, PXN, RFC5, RFX2, CCL22, SMARCD2, SNRPA, TCEB2, TEAD4, TSC1, TUBB2A, UBTF, WFS1, GAS7, STK16, SLC9A3R1, BAG2, SOX13, NCOR2, ABCG1, HDAC5, NISCH, DAPK2, ERAL1, ASAP1, TNFRSF12A, AMOTL2, MRPS18A, ANKRD10, FTO,	ACAT2, ASAH1, ATF1, C1QBP, CCR7, EPS8, CFH, IBSP, LBR, MYO1C, PIGA, PLSCR1, PREP, PSMD4, RPL7, CCL4, SDC2, SNX2, TCF12, IL1R2, SOCS3, SMC4, CNIH, PSMD14, CCT4, SMC2, KHDRBS1, ELL2, SF3B1, SMYD2, NFKBIZ, MTDH, CLEC4D,	ARG1, BCL2, BUB1, CACNA1B, CHAD, RCAN1, FGF12, NR5A1, GAMT, HLA-DQB1, MTHFR, SC5DL, CCL1, EIF2S2, PGLYRP1, EIF1AY, ATP6V0A2, MTCH1, ASB3, GSG1, EXOSC6	0.042	0.0049	0.1425	0.1052	0.1391	76
ROCK1	ACTA1, ACTA2, ACTN4, ADM, AK3L1, CCND1, CALD1, CCNB1, CDK1, CENPF, CKS2, CTGF, NQO1, DUSP6, FHL1, GBP1, HMGB2, HMGA1, TNC, ICAM1, IGF2, INHBA, MET, SERPINE1, PTGER4, RRM2, SMTN, SPP1, TAGLN, THBS1, THY1, TOP2A, ENC1, PRC1, FEZ2, KIF20A, SORBS1, LATS2, RACGAP1, CINP, ERRFI1, PHLDB2, ASPM,	BGN, COL7A1, DAP, AKR1C2, DNM1, EDNRA, EDNRB, FGF7, FGFR1, GRINA, HSPG2, ID4, LTBP3, MT1E, NR4A2, TNFRSF11B, PIK3R1, PLA2G4A, PPP2R1B, CXCL5, CXCL12, STC1, TNFAIP6, PPAP2A, SQSTM1, MXRA5, TSKU, KIAA1199, LPPR2, C16orf58, PDGFD, IL33,	ABAT, ACTG2, ALCAM, CA2, DYRK1A, LY75, MGST3, MYC, NOS3, NPTX1, PBX3, PTHLH, TGFB2, UGT1A6, AKR1B10, C4orf31, IRGM, AGRN	0.0043	0.0003	0.1541	0.1265	0.0795	75
ACVR2A	ALDH1A1, RND3, ARHGDIA, ATF3, ATP2A2, ATP6V0C, ATP6AP1, AUP1, C1S, CAPN5, SERPINH1, CDR2, CEBPA, EDN1, EGR1, EXTL3, FMR1, FOSB, GPC1, GTF3C1, HIST1H1C, HMOX1, NR4A1, HSPA6, DNAJB1, ID1, CYR61, IRF1, JUN, JUNB, JUND, LAMP2, LRPAP1, MSX1, NFKB2, CHMP1A, SERPINE2, PLCB4, PLEC, PMP22, MAPK6, MAP2K3, PSMD13, PVRL2, RELA, SGK1, SLC16A1, TAGLN, TBX2, NR2F1, TLE3, SEC62, EZR, SLBP, KDM5C, PPAP2B, PEA15, …		RHOB, ATP1A1, ATP7B, BTG1, DUSP2, DYRK1A, EIF2S1, IGF2, INHA, LTB, MLLT4, PRSS8, RAB6A, TFF3, TNFRSF10C, LIN7A, ISG15, GJC1, PTPRU, WFDC2, CHERP, AGPAT2, VGLL1	0.0043	0.0003	0.1483	0.1207	0.1369	74
PPARGC1A	ACADM, ACADVL, ACO2, ACOX1, ALAS1, ALAS2, SLC25A6, APOC2, ATP5B, ATP5C1, ATP5D, ATP5F1, ATP5G1, ATP5G3, ATP5J, ATP5O, COX4I1, COX5B, COX7A1, COX7B, COX7C, CPT1A, CS, CYC1, ECHS1, FABP4, FBP1, FDX1, GABPA, GK, GOT1, GOT2, IDH3A, IDH3B, MDH1, MDH2, NDUFA2, NDUFA7, NDUFA8, NDUFB3, NDUFB5, NDUFS2, NDUFS3, NDUFS5, NFE2L1, NFE2L2, PCK1, PCK2, PDK4, PTGS2, SCD, SDHA, SOD2, SOD3, TFAM, UCP2, UQCRB, UQCRC…	CEBPB, CEBPD, IL6, PDK4, SOCS3,	ACADL, ACADS, ACAT1, ALDOB, SLC25A4, APOA4, APOC3, ATP1B1, SLC25A20, CAT, CAV3, COX6A2, CYP1A1, CYP1A2, CYP2C9, CYP2D6, CYP3A4, CYP3A5, CYP7A1, ESRRA, FABP3, G6PC, HMGCL, MAOB, NDUFA5, NDUFB6, NDUFC1, NRF1, OTC, PDK2, PRKAB2, SDHB, SLC2A4, SULT2A1, TNF, UCP1, UCP3, NR0B2, SOCS1, MFN2, NR1I3, TXNRD2, TIMM22, CYCS, UGT1A1, TFB2M, APOA5, PPARGC1B	0.0068	0.0005	0.139	0.112	0.0858	74
IFNA1	FASLG, CD14, CD38, CD69, CISH, CCR1, CCR5, TYMP, IFI6, CXCL3, IRF8, IFI27, IFIT3, IFNG, IL2RA, IL6, CXCL10, IRF1, IRF2, MCL1, MICB, CXCL9, MNDA, MX1, MX2, OAS1, OAS2, PLAU, PPBP, EIF2AK2, CCL2, CCL4, CCL7, CCL8, CCL19, CXCL6, CXCL11, SPP1, STAT1, TP53, UBE2D1, UBE2E1, TFPI2, IFITM1, TNFSF13, TNFSF10, SOCS2, SOCS3, UBE2L6, ISG15, IRF9, TBX21, CKLF, CMTM6, CXCL16, DHX58, PNPT1, CMTM7,	BIRC5, CDK1, CSF1R, FGF2, CXCL1, IL8, MKI67, PCNA, CXCL5, TGFB1,	BCL2, BCL2L1, CDKN2A, CMA1, EGFR, CXCL2, IRF4, JAK3, MET, MYC, PRTN3, SLC6A4, STAT2, TNF, SOCS1, TNFRSF10B	0.0018	0.0001	0.1615	0.1483	0.0699	68
PARP1	ANXA3, APP, B2M, CCND1, CAV1, CCND2, CCNG1, CD74, CD81, COL8A1, DCN, GADD45A, E2F1, CTTN, FGF7, FOXC1, GPX3, CXCL1, HSP90AB1, ICAM1, ID1, IGFBP2, IGFBP4, IGFBP6, IL1B, IL6, IL8, MGP, NOV, PRDX1, SERPINE2, S100A6, CCL13, SELE, SELP, SOD1, TIMP2, TIMP3, TNF, UBE2B, VCAM1, IKBKG, UBA3, RAB3D, FST, PDPN, PRRX2,	ARHGAP5, SERPINH1, CCNA2, CCNB1, CDC20, DNMT1, HOXD8, IGFBP5, MT1E, PCNA, PRIM1, PRKAR1B, PRPS2, SPP1, TIMP2, UBE2L6, SLC9A3R1, NCOR1, IFI30, ASH1L, LBH, ZNF394,	AFP, BTG1, CDKN1A, COL4A5, ELN, CXCL2, HMGB2, KRT14, MDM2, NCAM1, RFX3, CCNB2, MYRIP, TINAG, ELMO3	0.012	0.001	0.1534	0.122	0.1791	68
CD44	ADRB2, AQP1, CAMK2D, TYMP, GCNT2, CFI, IFNG, IL6, ITGAL, MITF, MLLT3, NBL1, PIGA, PYGL, RGS3, SH3BP2, LDB1, IRAK3, AFAP1,	ACTB, ADRB2, ANXA11, FAS, BGN, CALR, CCND2, CLU, CYB5R3, ECM1, EPHB3, HMMR, HSP90AB1, IFNG, IL1B, IL2, IL6, ITGB5, JUN, LAMP2, LTBP1, LTBP2, SMAD1, MYO1B, PALM, SERPINA1, SDC4, SMARCD1, THY1, TIAM1, TNF, TRAF6, VCP, WNT2, ZYX, PRDM2, MLLT10, PPAP2B, TCIRG1, MYBBP1A, MGEA5, EMILIN1, WBP2, LIMS2, PMEPA1, CTDSP1, COL18A1, KCTD10, KREMEN1, PKDCC, NPNT,	ABCA2, ALB, APC, SERPINC1, ATP1A2, CREB1, MAPK14, CSF1, FKBP4, GUCY2F, HLCS, IL1A, ITGA3, KIR3DL1, MET, MMP2, PDE6A, PLG, PLS1, SLC14A1, SOX5, SSTR4, CDKL5, STX1A, TPM2, ARHGEF12, MTCH1, LHX6, RPUSD2, MFSD9	0.0388	0.0042	0.1438	0.1067	0.1086	67
FN1	ACTA1, BIRC3, APOE, CCND1, CRP, CTGF, CTSD, ACE, FAU, FOS, IL6, IL8, MAX, MGP, MMP9, MMP14, NFKBIA, PSMA7, PSMB3, PSMB4, PSMB5, PSMB6, PSMB8, PSMB10, PSMC3, PSMC5, PSMD1, PSMD9, PSMD11, PSMD13, PTGER4, PTGS2, CCL2, CCL4, CCL5, SDC4, SKP2, SPARC, SPP1, TCEB2, TGFBR2, TNFAIP2, TPM1, TUBA4A, UBA52, UBE2V2, USP1, TUBA1A, WISP2, USP10, MED20, RNF7, USP15, TUBB2C, USP39, FBXO7, FBXO22, MYLPF, UBE2J1, U…	CASP7, CD79A, FOS, MMP14, DPF2, TIMP2,	ACTA2, ALOX12, BGLAP, CDK6, CDKN1A, CMA1, CSF2, CTSG, MAP1A, MMP2, MMP11, MYBPC3, MYL3, NGF, PSMC2, SPOP, USP2, CD83, SUGT1, FBXL6, ZBTB7A	0.0404	0.0046	0.1441	0.1077	0.1934	66
IKBKG	AEBP1, BMP2, KLF5, C3, CDH13, CEBPB, CLU, CCR1, CP, CTSB, CTSZ, DCN, DUSP6, EREG, FOXF2, FOS, GBP2, GCH1, GM2A, GRN, HK2, HLA-C, IGFBP6, IL1RN, IL6, IL11, JUNB, LCN2, LIFR, MGP, MT1E, MT1F, NID1, OGN, SERPINB2, PCDH7, ENPP2, SERPINE2, PTX3, RGS16, SAA1, CCL5, CXCL6, CX3CL1, CXCL12, SFRP1, SGK1, SLC16A2, SOD3, TNF, TNFAIP2, TNFRSF1B, VEGFA, CTSF, CFLAR, SOCS3, CH25H, CYP7B1, ISG15, SEMA3C, PLD3, T…	IL1B, IL6, PPARG, CCL5, TNF,	AMPD3, CSF1, CSF2, RCAN1, FOXC2, NR6A1, CXCL2, GSTT1, IL1A, IL2, KCNH2, MYCL1, NAGLU, NGF, PPARA, CCL13, CCRN4L, RTP3	0.0043	0.0003	0.1527	0.1305	0.1113	65
JAK1	ABCA1, ALOX5, ARRB1, BST2, CAPN1, CRAT, DTX1, FES, FOS, GGT1, HK2, HLA-F, IGF1R, IRF7, ITPR1, JUN, LGALS3BP, MX1, PER1, PPP2R5B, MAP2K1, RALB, SP100, SPG7, VAMP2, SYK, TP53, UBA7, LZTR1, IFITM1, PDXK, SOCS3, ISG15, FAM38A, IRF9, IFITM3, IFI44, IFI44L, PLXND1, OBSL1, IFIT5, ICOS, RPS27L, ACSL5, TPCN1, PARP14, XAF1, DDX60, RNF213, DPEP2, C16orf58, PARP12, PRR5L, RAB34, FAM195A, LZTS2, ATG16L2, DDX6…		SCARB1, DEFB4, MYC, NCF4, NFKBIE, NPY, RAB27B, NME5, CUL1, RNASET2, IL19, PIK3R4, SLC37A1, ROPN1, CAMK1G, GORASP1, KIAA1683, FAM100A, ZNF600, C1orf228, PTPLAD2	0.016	0.0014	0.1503	0.1179	0.1306	65
NSDHL	ABCA1, ADM, ANXA3, CCND1, BMP4, CAMK2G, CAV1, CKS2, HMGB2, IPO5, MCM3, PCNA, PRKAB2, PSMA2, RAN, RRM2, SNRPA1, TFDP1, TFPI, YWHAZ, SLBP, PPFIBP1, CHST1, THOC1, G3BP1, PPIH, NOP56, RPP30, USP39, RRAS2, TARDBP, CACYBP, CXCR7, PERP, FTSJ3,	ACAT2, ACLY, ATF4, CDKN1C, CTSD, CYP51A1, DHCR7, DMWD, STOM, FDFT1, FDPS, GRINA, HMGCR, INSIG1, FADS1, MDK, MEF2C, SC4MOL, SCD, SQLE, SREBF2, SPARCL1, FADS2, PDZK1IP1, EBP, C14orf1, YPEL1, HSD17B7, STARD4,	CD1D, DUSP9, EIF2S1, LDLR, LSS, MVD, PCYT2, RANBP1, ELOVL6	0.0018	0.0001	0.1616	0.1332	0.1432	64
INSR	ACADL, ACADM, ACADVL, ACTB, ADK, ATP5A1, ATP5B, ATP5D, ATP5G1, ATP5G3, ATP5J, ATP5O, CCND2, CDKN1A, CKMT2, COX4I1, CPT2, EDN1, ACSL1, FOSL2, HADHA, ID1, JUND, KIT, NDUFA1, NDUFA3, NDUFA4, NDUFA9, NDUFB9, NDUFV2, NFE2L2, NFKB2, PDE4B, PDHA1, PPARA, PRKRIR, SCP2, TFAM, UCP2, UQCRC1, UQCRC2, YEATS4, SOCS3, ATP5J2, ATP5L, RUVBL2, SIRT1, ATP5S, PECR, C19orf10, GMCL1,	ATP2A3, CCNG2, CDC5L, CDKN2C, CEBPA, FOXN3, MSH6, LEPR, MED1, UCP2, DEK, TSC22D1, CEBPZ, RAB18,	ACADS, SLC25A20, SCARB1, COX6A2, ESRRA, PDX1, ISL1, SMAD4, NKX2-2, NOS3, NRF1, PAX6, PDK4, PLA2G1B, TFAP2C, KLF10, UCP1, UCP3, RAB7A, PPARGC1A, ACOT2, SIRT2, PNPLA2, PNPLA3, PPARGC1B	0.0043	0.0003	0.1538	0.129	0.2076	64
ZBTB16	AIM1, BAX, CCND1, BMP2, RUNX2, CCNG2, CD48, CDK1, COL1A1, DUSP6, HLA-A, IFI35, IFIT1, IRF7, ITGAL, ITGAM, LRMP, MPL, NUCB1, OAS1, PIK3R1, YWHAE, IER3, ARHGAP25, UBE2S, GGTLC1,	ASS1, BID, C1QBP, CCNA2, CDK4, RCC1, CTSB, FBL, FABP5, GCSH, HNRNPH1, HOXB2, HSPA9, HSPE1, MMP9, NCL, NME1, ODC1, PHB, PTMA, ABCE1, RPL5, AKAP1, DDX21, NOLC1, NOP56, PAICS, RUVBL2, RAB40B, EXOSC7, RRP1B, METAP1, RRS1, BOP1, TMEM97, PNO1,	ALPP, BGLAP, BMP7, CCND3, CDKN1A, HOXC8, HOXD9, HOXD10, HOXD11, HOXD12, HOXD13, PRMT1, ITGB3, MYC, NCAM1, PF4, RANBP1, TERT, TYRP1, FOSL1, TRAP1, ATP6AP2, B4GALT7, KIAA0664	0.0018	0.0001	0.1716	0.1756	0.1568	62
IL1RN	IGF1, IGFBP4, IGFBP5, TNF,	ATF3, KLF6, CTSS, CYLD, IFI6, GBP1, HSD11B1, ICAM1, IFI27, IFIT3, IL1B, IL6, IRF1, IRF7, ISG20, LGALS9, MMP1, MX1, MX2, OAS1, OAS2, OAS3, PMAIP1, PML, PTGS2, RARRES1, CXCL11, SP100, SPP1, TCF7L2, TNF, VEGFC, OASL, RIPK1, TNFSF10, IL32, C1orf38, H6PD, IL18BP, TRIM22, IRF9, UBD, IFI44, IFI44L, BTN3A1, USP18, DDX58, IFIT5, LAMP3, SLC15A3, SAMD9, YLPM1, RTP4, IFIH1, GSDMD, RSAD2,	BDNF, CNTF, CRH, CYP7A1, DSPP, HLA-DQB1, LIF, CIITA, NGF, NPY2R, NTRK1, SLC6A4, STAT2, NR0B2, RIPK2, BTRC, HDAC9, HERC6, PELI1, ERAP2, CHAC1, KCTD7	0.0018	0.0001	0.1558	0.1426	0.091	59
TGFBR1	AGTR1, BDKRB2, BNIP1, CALD1, CNN1, COL1A1, COL1A2, CTGF, CUX1, DAD1, FGF2, FN1, HIF1A, IGF1, IGFBP7, CYR61, IL1RAP, IL6, MXD1, SMAD1, SMAD7, MEN1, MMP13, SERPINE1, PDGFA, MAPK7, PTGS1, PTGS2, THBS2, TIMP3, TNFAIP6, VEGFA, IER3, BAG3, NUPR1,	CASP5, DAP, GAS1, CXCL1, SMAD1, MAP3K5, PPBP, RAD51, DPF2, CCL8, CCL13, TGFBR3, TIA1, TJP1, MAPKAPK3, CRADD, TNFSF10, CD164, MAP4K4, HTATIP2, DAPK2, FZR1, GULP1, EGLN1,	BTG1, ELN, IGHA1, SMAD3, PLAGL1, MAP2K6, PTHLH, SKIL, TERT, TNF, TNFSF4, STK17A, TFPT	0.0018	0.0001	0.1608	0.1396	0.1418	58
PTH	ACAN, AREG, BCL2, BGLAP, CDKN1A, CEBPB, CLCN5, COL1A1, COL1A2, CTSK, CYP27B1, DUSP1, EFNA5, EPHA2, EPHA4, EPHB2, FOS, FOSL2, GJA1, IGF1, IL6, IL6ST, JUN, LRP6, SMAD3, MMP1, MMP13, NFIL3, NR4A2, PDGFA, PLAU, PTGS2, RGS2, SPP1, VDR, NR4A3, FZD1, ADAMTS1, BAALC,	CCND1, CDKN1A, COL11A1, EFNB2, MEGF6, ACSL3, IGFBP3, LOX, MMP14, NBL1, OMD, TNFRSF11B, PLAT, SPARC, TESK1, VDR, YWHAG, BHLHE40,	CA2, CSF1, CYP24A1, DBP, EFNB1, EFNB3, EGFR, ELN, EPHA1, EPHA3, EPHA5, EPHA7, NR4A1, LIF, LRP5, MAF, MMP2, PHEX, PLAGL1, PTH1R, CCL13, TNFSF11, DKK1, D4S234E, EPHA6	0.0018	0.0001	0.1588	0.1342	0.0553	55
SPI1	AIF1, ALOX5, C1QA, CD14, CD19, CEBPA, CEBPB, CSF1R, CSF2RA, CSF3R, CTSK, CTSS, CYBB, DAB2, SERPINB1, ETS1, ETS2, FCGR1A, FLI1, GPX1, ID2, IL1B, IL1R1, IL7R, IL18, ITGA4, ITGA5, ITGAM, LTF, CD180, CXCL9, MMP9, NCF2, PIK3CD, PIK3CG, PTGS2, PTPN6, PTPRC, REL, TLR2, TLR4, MARCO, EBI3, IRAK3, PIK3R5, P2RY10, OSCAR, MRC1L1,	HES1, JUN, WAS, MAFB, TREM1,	BCL2L1, CD1D, CD53, CTSE, ELANE, GATA2, HLA-DQA1, IL4, MMP2, MPO, MYB, MYC, NCF4, OPRM1, PRG2, PRTN3, RAG1, RAG2, HNF1A, EPX, MCM3AP, CD209, CLEC4F, PTCRA	0.0056	0.0004	0.1478	0.1292	0.1097	53
ERBB3	ACTA1, BGN, CCND2, COL1A1, CTSK, HBEGF, EGR1, FBLN2, FBN1, GZMH, HP, TNC, IGF2, IGFBP5, EIF6, MMP3, PLAU, PLAUR, PTGS2, CXCL12, SPARC, TNNT3, PIM2,	SERPINA3, ACTA2, ACTB, BAX, CCND1, CLU, COL6A1, DUSP1, EGR1, F3, GHR, HAS2, HBB, HMOX1, HP, TNC, IGF1R, LAMA4, MATN2, MXI1, NID1, PLK1, PTGS1, RRAS, CXCL12, SFRP1, SLPI, THBS1, TIMP3, TNNT3, ADAM9, SOCS3, IER2, SLK,	ACTG2, ACTN3, CCNG2, CD47, CDKN1A, CMA1, GJB3, PTEN, TLN1, TNXB, HMGA2, ADAM19, USP14, STAG2, SPINK4	0.0032	0.0002	0.165	0.1456	0.1153	52
VHL	ALDH1A1, CCNG2, CDKN1C, CNN1, DAB2, DHCR7, FTH1, FTL, GNG4, MAF, PDGFB, SPARC, TAGLN, VEGFA, GPR56,	ANG, ANXA2, CCND1, BMP4, KLF5, BTG1, CA12, CD59, CDH5, MAPK14, CTGF, DECR1, ENO2, F3, HIF1A, HMOX1, HYAL1, IL6, ITGAV, MMP9, MXI1, SERPINE1, PDGFB, PFKFB3, PGK1, CXCL12, SLC1A3, NR2F2, TFRC, VEGFA, VEGFC, CXCR4, BHLHE40, TNFSF10, NRP1, SLC16A3, PLXND1, HEY1, EGFL7,	RHOB, CA9, CDK6, COL8A1, CLDN4, EPO, FECH, GBE1, GLS, ITGB8, LRP1, MMP2, NOS2, SLC2A1, TH, GAL3ST1	0.0478	0.0059	0.1457	0.1141	0.0719	52
FAS	CXCL1, ICAM1, IL1B, IL6, IL8, IL10, PLAU, CCL2, CCL4, TNFAIP6, RSAD2,	BIRC3, BGN, BID, RUNX2, CEBPD, COL1A1, COL1A2, COL3A1, COL4A1, COL4A2, COL5A1, COL6A1, COL6A3, COL8A1, COL15A1, CTGF, DUSP1, EFNA1, FBN1, TNC, ICAM1, IL1B, IL6, IRF1, ITGB2, LTB, LUM, MGP, NFKBIA, NFKBIE, TNFRSF11B, SERPINE1, PLAU, SOD2, SPP1, TGFB1, TNF, TNFAIP3, ZFP36, MADD, IER3, PPP1R15A, COL18A1,	CASP8, CDKN1A, CSF2, CXCL2, PDX1, NOS1, SERPINB2, MAP2K5, RND1	0.0018	0.0001	0.1989	0.2151	0.1316	50
GDF2	ACAN, ANXA3, CCND1, BMPR2, CAV1, SERPINH1, CDH11, CDKN1C, COL1A1, COL9A1, COMP, CRYAB, CTGF, ENG, FAT1, FMOD, FN1, FOS, ID1, ID2, IGFBP3, LOR, LPL, SMAD7, MSX1, MSX2, GADD45B, NGFR, NINJ1, ENPP2, SERPINF1, SERPINE2, PLOD2, PRPS1, HTRA1, SOX9, MAP3K12, SPARCL1, SOCS2, CYP7B1, RAMP1, OLFM1, SEMA3C, POSTN, ZNF423, HSPB8, ANKH, HAMP, RASL11B, PIM3,		ATP1A1, BMPR1A, ENTPD6, CDH6, CHAT, CNTF, COL2A1, COL9A3, CRABP1, NCAN, FGFR3, GATA2, GPC3, ID3, SMAD6, MDFI, NEFM, NPY, NRCAM, PCK1, RBP1, SCT, SLC3A1, SLC6A6, SLC18A3, YWHAH, SEMA3B, DLK1, NOG, PPT2, ABCG2, ELOVL1	0.0131	0.0011	0.1455	0.1253	0.079	50
IL29	BST2, IFI6, GBP1, HLA-C, IFI27, IFI35, SP110, IFIT2, IFIT1, IFIT3, CXCL10, LGALS3BP, CXCL9, MX1, OAS1, OAS2, OAS3, PLSCR1, PML, EIF2AK2, PSMB9, RARRES3, CXCL11, SP100, STAT1, IFITM1, OASL, UBE2L6, ISG15, TRIM22, IRF9, IFITM3, IFI44, IFI44L, USP18, TDRD7, DDX58, IFIT5, PHF11, HERC5, SAMD9, TMEM140, C19orf66, DDX60, ZC3HAV1, IFIH1, APOL6, RSAD2, CCDC75,		ATF3, ISG20, TRIM14, HERC6, CHAC1, IL28A	0.0018	0.0001	0.3009	0.4579	0.0947	49
ANGPT1	BCL3, ZFP36L2, DUSP4, DUSP5, DUSP6, EPHA2, ETS2, GJA5, LFNG, SMAD7, PDGFA, RGS3, SGK1, BHLHE40, SOCS3, KLF4, ADAMTS1, IER2, MAFB, SH2B3, SH2D3C, ARL4C, CDC42EP3, PHLDA1, MAFF, FJX1, TMEM184B, DLL1, TRIB2, CXXC5, DDIT4, BCOR, C15orf39, CXCR7, CSRNP1, SPSB1, APOLD1, SPRY4, PPP1R9B, C14orf43, SLC2A14, ASXL1, BCL6B, IER5L,	EFNB2, ICAM1, SELE, VCAM1, VEGFA,	BMPR1A, ELF2, ETS1, KLF10, FOSL1, SOCS5, HS3ST1, KLF2, DLL4, AHNAK, C20orf112, C2orf55, C3orf54	0.0043	0.0003	0.1661	0.147	0.148	49
ANGPT2	CALR, CEBPB, COL1A1, COL1A2, COMT, CRYAB, DDIT3, DNASE1, FEN1, FKBP2, FKBP4, HSPA1A, HSPA2, HSPA4, HSPA5, HSPB2, HSP90AA1, MGST1, MMP1, MMP9, ABCC1, NME1, PLAU, POLA1, POLD1, MAPK10, MAP2K1, PTGS2, RFC2, RFC4, RPA2, RPA3, SOD2, SOD3, TOP1, VIM, XRCC1, PTGES, PDIA6, TUBB3, CCT7, POSTN, PDIA5, MAP4K5, SOCS7,	MMP9, TJP1,	CAT, CDKN1A, CRYAA, CRYBB3, CRYGC, RCAN1, EPHX2, GSTT1, LIG4, NPPA, PTHLH, MAPK12, ST13	0.0176	0.0016	0.1546	0.1268	0.1919	46
ITGB6	COL1A1, COL1A2, COL3A1, SERPINB1, FGR, GSR, NFIA, SERPINE1, SPP1, WWTR1, HVCN1,	C1QA, C1QB, C1QC, CCR5, CSTB, CTSB, CTSK, FN1, CFH, IGF1, MMP12, MMP13, MMP19, NR4A2, SERPINB8, PLAU, CCL2, CCL13, CCL17, CCL22, ITSN1, THBS1, TIMP1, TIMP2, PLA2G7, BASP1, FGL2, CLEC5A, RAB11FIP5, FAM198B, TREM2, MREG, FAM20C, CXCL16,	ADAM8, CTSE, CTSL2, FLT1, PF4, TGFB1, TGFBR1, ADAM19, ADAM22, KAZALD1	0.0018	0.0001	0.1833	0.2121	0.094	45
NRF1	ALAS1, SLC25A4, SLC25A5, ATP5C1, ATP5G1, ATP5G2, ATP5G3, CD48, COX4I1, COX5B, COX6A1, COX6B1, COX6C, COX7A2, COX7B, COX7C, COX8A, CPT1A, NQO1, E2F6, FTH1, GCLM, HK1, HMOX1, MEF2A, MT1F, NDUFA8, NDUFS8, PDHA1, PKM2, MRPS12, SDHC, TFAM, UQCRB, UQCRC1, UQCRC2, UROS, VDAC1, VDAC2, VDAC3, EIF2S2, COX5A, TOMM20, TFB1M,	E2F1,	ALAS2, EIF2S1, GCLC, SDHB, SDHD, SLC2A4, SURF1, TAT, TSFM, CYCS, TFB2M	0.0018	0.0001	0.2081	0.2396	0.0643	45
SMAD7	CCNA2, CCNB1, CDK1, CDC25C, HBEGF, ID1, IFNG, CXCL10, MMP1, CCL5, TGFBI, TGFBR2, TXN, VEGFA, CITED2, BZW2,	ACAN, XIAP, BGN, CDH2, CDKN2B, CDKN2C, COL1A1, COL1A2, COL3A1, COL6A1, COL6A3, DCN, EFEMP1, FN1, HMOX1, ITGA6, LTBP2, LTBP3, MATN2, SERPINE1, PLAT, SOX9, TGFBR2, TIMP1, TIMP3, CFLAR, ITGBL1, ADAMTS2, NID2,	BIRC2, AREG, CCNE1, CDKN1A, COL2A1, GADD45A, ITGA7, KRT8, MUC4, SCD, SEMA3F, SFTPC, TERT, TGFA, TGFB2, TGFB3, TNF, HDAC9, CGREF1	0.0032	0.0002	0.1805	0.1577	0.2885	44
BNIP3L	CD19, CD22, CST3, PTK2B, IL2RB, IL16, ITPR3, LTA, LTB, NFKBIA, PDGFRB, PIK3CD, SFRP1, STAT3, SYK, TGFB1, TIMP2, MAP4K1, BLNK,	CCNA2, CDKN3, CENPE, CENPF, CHEK1, E2F1, FANCD2, KIF11, MYBL2, PRIM1, RBL1, RRM2, AURKA, TFRC, TOP2A, RAD54L, CCNE2, CKAP2, EIF2AK1, GPSM2, NT5C3, NUF2, GSG2, SGOL1,	ALAS2, ANK1, BCL2L1, CCND3, CD47, CD79B, GADD45A, GSN, TFDP2	0.0018	0.0001	0.1872	0.2021	0.1157	43
IGF1R	ACADM, ACP1, ATP5A1, ATP5B, ATP5D, ATP5G1, ATP5G3, ATP5J, ATP5O, CDK1, COX4I1, COX6A2, CPT2, EPHB4, ACSL1, HADHA, HIF1A, IGFBP5, LASP1, NDUFA1, NDUFA3, NDUFA4, NDUFA9, NDUFB9, NDUFV2, HTRA1, SCP2, SREBF1, TJP1, TWIST1, UQCRC1, UQCRC2, VEGFA, SOCS3, ATP5J2, ATP5L, ATP5S, PECR, PRKCDBP,	IGFBP7, SOX9, TRIM63, FBXO32,	ACADS, SLC25A20, FASN, GCK, SFN, MYOD1, MYOG, SLC2A2, UCP1, CCNA1, PDLIM2	0.0018	0.0001	0.2007	0.2187	0.2491	43
IL27	B2M, CD74, CEBPD, EGR1, HLA-A, HLA-B, HLA-C, HLA-DMA, HLA-DMB, HLA-DOB, HLA-DPA1, HLA-DPB1, HLA-DQA1, HLA-DQB1, HLA-DRA, ICAM1, IL1B, IL6, IL10, IL12RB2, IL15RA, IL18, CXCL10, IRF1, MAF, CXCL9, RARRES3, STAT1, TAP1, TNF, TNFRSF4, APOL1, TNFSF13, SOCS3, UBD, TNFSF13B, ICOS, TBX21, IL21,	CR1, GATA3, IL1B, IL6, IL10, TNF, SOCS3, CD163, C10orf10,	HLA-DOA, HPGD, IL1A, IL2, IL12A, CIITA, RORC, CX3CL1, TNFSF11, SOCS1, IL17F	0.0018	0.0001	0.1852	0.1922	0.1057	43
ERBB4	COL3A1, HBEGF, EFNB2, GJA1, GPC1, GZMH, TNC, IGF2, IGFBP5, PLAU, PLAUR, MAP2K3, GPAA1, PIM2, EPS15L1,	SERPINA3, CASP4, COL5A2, GADD45A, DUSP1, EGR1, FBLN2, FGF7, GHR, HBB, HMOX1, TNC, IGFBP4, MXI1, NID1, SERPINE2, PTGIS, CCL2, CXCL12, SFRP1, SLPI, TBXAS1, TIMP3, BTG2, SPARCL1, ADAM9, WISP2, SOCS3, SLK,	ACTA1, ACTA2, ACTG2, CSN2, DDIT3, FIGF, GATA4, GJB3, LALBA, RAB2A, TLN1, HMGA2, ADAM19, STAG2, RASA3, SPINK4	0.0196	0.0018	0.1504	0.1292	0.0766	43
TGFB3	ACTA1, ACTA2, MS4A1, CDH2, COL1A1, COL1A2, COL3A1, COL5A1, COL8A2, COL11A1, CTGF, F2RL1, FN1, TNC, LTBP2, MGP, MMP1, MMP3, MMP13, MYO10, SERPINE1, SERPINE2, PLOD2, HTRA1, THBS1, TIMP3, TNS1, TPM1, VEGFA, ADAM12, BHLHE40, SH3PXD2A, MICAL2, ZEB2, TSPAN2, PALLD, ASPN, RERG,	RND3, BMP2, CDH1, CDH2, COL1A1, COL1A2, COL3A1, SOCS5,	ACTG1, CDH6, EEF1D, ELN, ETS1, LTC4S, NPY2R, MAPK11, SCD, TGFB1, UGCG, ADAM19, TSPAN13, LEF1	0.0018	0.0001	0.2164	0.2656	0.1131	42
RB1	CDKN1B, CKM, DHFR, E2F1, FABP4, H1F0, JUN, MYF6, MYH3, PCYT1A, PPARG, RBL2, EZR,	BIRC5, BRCA1, CCNA2, CDK1, CDC6, CDC25A, CDK2, CEBPA, DHFR, DNMT1, E2F1, FGF2, JUN, MCM2, MCM3, MCM5, MCM6, MCM7, MYBL2, ORC1L, PCNA, POLD1, PPARG, RBL1, RFC4, RPA2, RRM1, TK1, TYMS, CCNE2, TOPBP1, GMNN, MCM10,	BCL2, BGLAP, CCNE1, CDKN1A, CDKN2A, CDX1, ATF2, DIO2, ESRRA, MTOR, IGF2, IL6, MYC, NRF1, POMC, RANBP1, SFTPD, SPP1, TP73, UCP1, DLK1, CCNA1, PPARGC1A, ISYNA1, PPARGC1B	0.0043	0.0003	0.1633	0.1574	0.0875	42
S100B	ALDOA, CEBPB, CEBPD, FOS, IFI6, HLA-B, HLA-C, JUN, MDK, MPV17, NFKBIA, NNMT, PSMB8, PSMB10, PSME2, PTX3, CCL2, CCL5, SOD2, TFRC, TSTA3, VCAM1, DAP3, IFITM1, IL32, ISG15, PPIF, NAMPT, RBM6, MRPL4, PLSCR3, DCTPP1,	CALD1, MT1E, PPARG, SEPW1, TGM2, UBE3A, DHRS3, CELF2, RNF19B,	AGER, GLS, CXCL2, MYC, POLR2A, KIAA0090	0.0186	0.0017	0.168	0.1425	0.1367	41
MAP2K1	ADK, XIAP, AREG, CCND1, CEBPB, COL1A1, EGR1, FOS, FOSL2, TNC, IGFBP7, IRS1, ITGA5, JUN, LGALS3, MMP1, NFIL3, SERPINE1, PDGFA, PER1, PLAT, PLAU, PTGS2, SPP1, TGM2, THBS1, TWIST1, VEGFA, CFLAR, POSTN, EHF, ERRFI1,	CDH5, CDKN1A, DCN, HMOX1, PECAM1, PPARG, SAT1,	ACTG2, AKR1B1, AMY1A, CDKN2A, HSP90AA1, ITGA2B, JUND, MAOB, MMP2, MUC2, MUC5AC, MYOG, ABCB1, SLC5A5, SLC20A2, FOSL1, PER2, DYRK1B	0.0018	0.0001	0.1698	0.1742	0.0835	39
CTGF	ABCF1, ACAN, AKT1, COL1A1, COL1A2, COL4A2, COL8A1, COL10A1, CTNNB1, FLNB, FN1, FOS, FZD2, HES1, TNC, IGF1, ITGA5, LIMS1, LTBP3, MMP3, MMP9, MMP14, SERPINE1, PDE7A, SOX4, TIMP1, TIMP3, VEGFA, SDPR, MBNL2, RAMP2, EMILIN1, TMOD3, WNK1, MIA3,	BIRC2, BIRC5, BCL2A1, DAD1,	BCL2L2, ERBB4, GPR21, MMP2, P4HA1, PTH1R, RAB18, PI4K2B	0.0043	0.0003	0.1886	0.1776	0.279	39
BMP6	BGLAP, CD44, CTGF, CYP1B1, HBEGF, ETV5, HMOX1, ID1, ID2, INHBA, ITGA5, PTGS2, SLC20A1, STAR, TIMP1, VEGFA, WNT2, PCOLCE2, TNFRSF12A, ERRFI1, PMEPA1, GNB4,	ACADM, BMP4, EPHX1, MATN2, MMP13, PMP22, PRKD1, SMARCA1, STAR, TAGLN, SDPR, ADAMTS1, ADAMTS5, LPHN2, CYP39A1, ARMCX3, AKTIP, ARHGAP18,	ADD3, CYP11A1, CYP11B2, FSHR, ID3, MBL2, PITX2, PTHLH, SNAI1, SORD, TEF, TXNRD1, VCL, FOSL1, HMGA2, SAP30, ALDH1A2, NOG, FRMD4B, SLC39A10	0.0396	0.0044	0.1493	0.1216	0.087	39
TNC	KLF9, CASP1, EDNRA, FOXF2, FOS, ID2, IL1R1, MMP9, PDGFRA, TCF12, NR2F1, VCAM1, VEGFA, KDM5B, HEY1, BAZ2B, IFIH1, NCAPG,	BARD1, CCNA2, CTPS, DHFR, E2F1, H2AFX, MCM2, MCM3, MCM4, MCM6, MET, ORC1L, SCP2, TPM1, TYMS, ZYX, CHAF1B, CCNE2, RRAS2, MCM10,	DMD, MMP2, MYC, FOSL1, SNCAIP, DKK1, HBP1, LEF1	0.0018	0.0001	0.2014	0.199	0.2098	38
TNFSF10	BIRC2, BIRC3, FASLG, BID, FOS, FTH1, IFI6, HLA-A, HLA-C, HLA-F, ICAM1, IFI16, IFIT1, IGF1R, IL8, MYD88, NFKBIA, EIF2AK2, PSME2, PTGS1, RELA, SELE, SP100, STAT1, TAF6, TNF, TNFAIP2, TNFAIP3, TRAF1, IFITM1, CFLAR, ISG15, IRF9, IFITM2,	BIRC2, CASP1, CXCL10, NFKBIA, CCL8, CFLAR,	BAX, BCL2L1, CASP8, CASP10, CDKN1A, IFNB1, IL1RN, TNFRSF10B, TNFRSF10A	0.0032	0.0002	0.1688	0.1681	0.2677	37
IFNA13	ADAR, CCND1, C3AR1, CD38, CNP, F3, GBP2, GCH1, GTF2F2, HLA-E, HLA-G, HMOX2, IL6, IL15, IL18, CXCL10, IRF1, LGALS3BP, LYN, MX1, OAS1, PRF1, EIF2AK2, PSMB8, PSMB9, STAT1, TAP1, TAP2, TLR4, P2RY14, RIPK3, PLA2G16, KLRK1, RAB8B, SRGAP1, RSAD2,		APOB, CD40, CEACAM4, NOS2, OLR1, PFKP, PLAGL1, SLC7A2, TLE4, SLC28A2, AGRN	0.0032	0.0002	0.1712	0.1739	0	36
TERT	ALDH3A2, ALDH7A1, BMI1, CAV1, COL4A1, FDFT1, FGF2, LTBP1, MAP1B, NDUFA2, NDUFB10, NQO2, SERPINE1, PGD, PLOD2, UQCRC1, KDM5C, PLOD3, COX5A, RANBP9, UQCR11, GLRX2, NDUFA13, NDUFB11, ADI1, LEPRE1, DHRS1,	AR, BMI1, CDKN1C, HSPG2, IGFBP6, MGP, PTGIS, CXCL12, SPRY2,	KLK3, ATF3, CDKN2A, EGFR, EREG, IDH3G, IFI16, LIMS1, MYC, NOS3, OGDH, OXTR, XBP1, ALDH4A1, AKR1A1, DUS2L	0.03	0.003	0.1639	0.1341	0.06	35
NPSR1	AREG, BMP2, CTGF, DUSP1, EGR1, EGR2, EGR3, EMP1, FOS, FOSB, GEM, NR4A1, TNC, CYR61, IL6R, INHBA, MMP10, GADD45B, NR4A2, SERPINB2, SERPINE2, STC1, TFPI2, NR4A3, BHLHE40, MAFB, GLIPR1, KRR1, ELL2, MAFF, KIAA1199, LOC387763, NRARP,	TXNIP,	CGA, HSPA5, PCK1, TAC1, KLF10, FOSL1, GPR50, TRIB1, SV2C, ARC, C13orf15, KBTBD7, SLC16A14, ZCCHC12	0.03	0.003	0.1632	0.133	0	34
TNFSF12	CCND1, CXCR5, BST1, CCR1, CCR5, CSF2RA, CXCL3, ICAM1, IL1B, IL6, CXCL10, ITGAM, MMP1, MMP3, MMP9, MMP10, MMP12, S100A8, S100A9, CCL2, CCL5, CCL7, CCL11, CCL13, CXCL6, CXCL11, TIMP1, TNFSF4, VCAM1, IL1R2, ADAM12, CLEC4E, CLEC4D, CCL3L3,		ADAM8, BCL2L1, BCL2L2, CXCL2, MMP13, MYOD1, MYOG, NCF4, NPHS1, PF4, PTX3, CCL24, MADCAM1	0.0396	0.0044	0.1497	0.1304	0.2032	34
APOE	HSPG2, IFNG, IL6, PTGS2, TNF, LIPG,	SERPINA3, CCND1, CETP, CCR5, CTSB, CTSD, CTSS, CYBB, EGR1, F2RL1, F3, CXCL3, HMOX1, HSD11B1, IFNG, IL6, ITGAM, LCN2, MMP9, MSR1, NCF2, OLR1, PTGS2, TIMP1, TLR2, TLR4, TNF, VCAM1, TNFSF14, TNFRSF14, LIPG, NOX4, CCL3L3,	SCARB1, CTSL2, IL12A, IL12B, LDLR, LTBR, MMP2, NOS2, PPARG, CCL13	0.0417	0.0048	0.1531	0.13	0.2506	34
SERPINA1	TROVE2, CLDN5, RB1CC1,	ADAR, ATP2A2, C3, C5AR1, CALR, CTSL1, DHPS, GAPDH, GGCX, IL2RG, IL13RA1, LCP1, LSP1, MSN, SERPINE1, PGD, PLAT, PLAU, PLAUR, RAB1A, TPSAB1, UBE2D3, VAV1, SELENBP1, PDIA6, IRF9, HYOU1, PRDX4,	ATP2B1, DPF2, UBE2I	0.008	0.0006	0.1837	0.1765	0.2081	31
AMBP	CD81, COL15A1, LAMB1, MSN, PRKAB2, ZNF282, PDCD10,	BNIP1, CLCN6, CLK3, DNA2, FHL3, GABPA, GTF2H2, IRAK1, KCNN3, LGALS3BP, MAP4, PAPPA, PIK3CB, PLAU, PLAUR, RELB, SDC1, STXBP1, TAF11, TRIO, DYRK2, RAB11A, NRP2, LDB2,	ADCY2, APLP1, ARHGAP5, ELF2, FABP3, NR6A1, HABP2, PLA2G5, ST14, TNF, FBP2, TGIF2, LOC81691	0.0176	0.0016	0.1607	0.1469	0.077	31
SPDEF		CDH2, CDH11, COL4A1, COL4A2, COL5A1, COL5A2, COL6A1, COL6A2, COL6A3, COL13A1, COL16A1, CTGF, TNC, ITGA6, ITGA5, LAMB2, LAMC1, SMAD1, SMAD2, SMAD3, SERPINE1, PLAU, SDC1, SDC2, SNAI2, ZEB1, VIM, WNT5A, FZD8, DKK3,	COL4A5, COL4A6, HIF1A, ITGA3, SMAD4, PRKCA, TGFB1, VEGFB, LEF1	0.0018	0.0001	0.2622	0.3792	0.0646	30
ATM	HNRNPK, IRF1, MICA, MICB, BACE2,	DUSP4, FBN1, IFI6, IFI27, SP110, IFIT1, IRF7, NOV, OAS1, OAS2, PDGFRL, PLSCR1, SAT1, STAT1, IFITM1, OASL, RANBP9, IRF9, IFI44, IFI44L, CKAP4, FZD10, HERC5, FNDC3B,	CDKN1A, DMD, EPCAM, RGS2, VTN, LYPD3	0.0018	0.0001	0.1924	0.2235	0.1134	29
CD5	BCL3, RUNX3, CD72, CD52, CEBPB, CCR7, ICAM1, IL2RG, IL10, IL10RB, PCK2, PIM1, MAPK9, MAP2K2, MAP2K3, RELB, SC4MOL, CCL4, SIPA1, STAT1, STAT3, TGFB1, PIM2, TLR8, TLR9,	CD80, SNRPD3, UBE2D1, LSM3,	BCL2, CD86, CD70, CSNK1E, LDLR, MVK, MAP2K7, RARA, WNT10A	0.0424	0.005	0.16	0.1408	0.1864	29
CYP2C18	SERPINA3, JAG1, ATF3, CAPN2, CDKN1A, KLF6, DUSP1, EPHA2, ELF4, STOM, FEN1, FOSL2, HSPA1A, FADS1, MCL1, MXI1, GADD45B, NCF2, RIT1, CCL20, SDC4, TNS1, VEZF1, TUSC3, BHLHE40, GPRC5A, HIC2, PPP1R15A, MAFF,		ARG2, C11orf9, RBP1, PHLDA2, GDF15, TMEM184B, RDH11, RHOF	0.045	0.0054	0.1604	0.1396	0.0948	29
HOXD3	ACTN4, C3, CAV2, COL1A1, COL10A1, IGFBP3, IGFBP4, ITGA5, KRT5, KRT6B, SERPINE1, PLAU, PLOD2, QSOX1, SDC1, TAGLN, TGFB1, TGFBI, TGM2, THBS1, TSPAN7, VIM, EDIL3,	CDH1, CLU, DSG1, DSP, JUP,	BMP5, CD44, IFI16, ITGB3, KRT1, KRT2, KRT7, LGALS3, MMP2, NTS, TPM2, VTN, AHNAK,	0.0056	0.0004	0.1709	0.1661	0.09	28
RBL2	CCND1, RAF1,	CCND1, BUB1B, CCNF, CDC25A, CHKA, DNMT1, MARK2, GRK6, GSK3B, HADH, KIFC1, KPNA2, MYBL2, NEK2, NOP2, PCNA, PFAS, PLK1, POLD1, PPM1G, MAP2K3, RAF1, AURKA, UCK2, XRCC3, TMEM11, PCSK7, ABCF2,	BUB1, CDKN2A, CDR2, CDX1, ELK1, MTOR, GRPR, HCFC1, MAGEA3, PIM1, PSMB2, TEAD4, KLF10, TRAF5, CCNB2, CAMKK2	0.0111	0.0009	0.1591	0.1501	0.1434	28
HSF1	C3, CCT6A, CRYAB, HSBP1, HSPA4, HSPB1, HSPB2, HSP90AA1, HSP90AB1, HSPD1, IL6, ABCB1, SGK1, TCP1, CCT3, CCT7, CCT4, CCT2, TXNIP, CCT5,	FGF7, FOS, ICAM1, IL1B, IL6, LIF, TNF, VCAM1,	FGF1, FGF4, GABRA4, MADCAM1, PHLDA1	0.0111	0.0009	0.1828	0.1714	0.0665	27
MAP3K7	IL6, JUN, MMP3, MMP9, SERPINE1, CCL5, CCL13, VCAM1, ISG15,	CFB, GBP1, GBP2, GCH1, CXCL3, IFIT1, IL1B, IL6, IL8, CXCL10, IRF7, JUN, RGS2, S100A9, CCL5, CCL20, TNFSF10, CH25H, TNFSF13B, XAF1, IFIH1,	BIRC3, BCL2L1, DEFB4, IFNB1, MMP13, NTF3, SAA1, TERT, IL19	0.0437	0.0052	0.1694	0.1444	0.0917	27
PDGFB	ANGPT1, CCND1, COL1A1, DUSP1, EDNRA, EGR1, FGF1, FGF7, FN1, FOS, LTBP1, SPP1, THBS1, SLC7A5, RGS5, CITED2, PHLDA1,	CSRP2, FBN1, IGF2, MEOX2, SRPX, TXNIP, EMILIN1,	BGLAP, PLK3, ELN, FGF3, FGF10, ITGB1, MYC, RAP1A, TGFB1, VCL, ADAMTS7	0.0131	0.0011	0.1775	0.1714	0.1304	24
SOCS1	CCR7, SREBF1,	A2M, SERPINA3, CCND1, DUSP1, CXCR3, IFIT2, IFIT1, CXCL10, IRF1, ISG20, MUC1, MX1, OAS1, OAS2, RALGDS, SELE, STAT1, STAT5A, STAT5B, TNFRSF1A, VCAM1,	CD40, CSN2, FKBP5, IL6, INS, NOS2, RB1	0.0256	0.0024	0.1629	0.1678	0.0848	23
GNRHR	ACTB, ACTG1, DUSP1, DUSP4, EGR1, FOS, GEM, NR4A1, JUN, JUND, NFE2L2, PER1, RGS2, STAT3, TAGLN, TSC22D1, KLF4, IER2, MTHFD2, SELK,	TGFB1, TGFBR1, TGFBR2,	CGA, GATA2, NFKBIB, PTP4A1, KCNH6	0.0464	0.0057	0.1728	0.1561	0.0929	23
ZBTB17	JAG1, BIRC5, CCND1, EGR1, ITGA2, CD46, SERPINE1, SPTBN1, SRPK1, AURKA, TTK, ZFP36, TUBA1A, BHLHE40, DENR, IER3, OSMR, KATNB1, BTG3, CKAP4, ANAPC5, SLC38A1,		FGF3, GK, LDLR, MST1, INHBE	0.0068	0.0005	0.174	0.2051	0.0674	22
S100A6	CDKN3, CENPA, NEK2, PPP3CB, PRNP, AURKA, TMPO, TYMS, EXOSC8, NCAPH, DEPDC1, PBK,	ATF3, IL8, INHBA, CCL20, SELE, STC1, TNFAIP3, TPM4, ADAMTS1, PCDHB2,	CXCL2, RDH5, CSDA, HS3ST1, DHRS9	0.0149	0.0013	0.1911	0.188	0.149	22
GAPDH	CXCL1, IL10, CCL4, CCL20,	C2, DUSP1, ENO1, FCER1G, IFI6, GEM, HLA-C, IFIT2, OAS1, OAS2, OAS3, STAT1, WARS, IFITM1, UBE2L6, IFITM2, NUB1,	ENPP1, SPP1, PRAME, C8orf44	0.0018	0.0001	0.2129	0.29	0.1288	21
TAB1	IL10, JUN,	CFB, GBP1, GBP2, GCH1, IFIT1, IL1B, IL6, IL8, CXCL10, IRF7, JUN, PTGS2, RGS2, CCL5, CCL20, TNFSF10, CH25H, TNFSF13B, XAF1, IFIH1,	BIRC3, IL2, MMP13, SAA1	0.0032	0.0002	0.2105	0.2367	0.0632	21
FOXM1	BIRC5, CCND1, BMI1, BRCA2, CCNA2, CCNB1, CCNF, CDC20, CDC25B, CDK2, CEBPB, CENPA, CENPB, CKS1B, PLK1, SKP2, TGFBR2, XRCC1, AURKB,	BIRC5, CDC25B, CDKN1B, CENPB,	CDH16, CDKN1A, ESR1, FOXF1, FLT1, LAMA4, NKX2-2, SFTPB, ADAM17, HNF1B, CCNB2	0.0378	0.0039	0.17	0.157	0.237	20
RBL1	CCND1,	CDK1, CDC6, CDC25A, CDK2, DHFR, E2F1, FGF2, MCM2, MCM3, MCM5, MCM6, MCM7, MYBL2, NEK2, ORC1L, PCNA, RRM1, TYMS,	CCNE1, CDKN2A, CDKN2B, MTOR, HES1, NOTCH1, POMC, RANBP1, SFTPD	0.0018	0.0001	0.2493	0.3069	0.1988	19
CORT	IL10,	CCR1, CCR5, CXCL3, IFNG, IL1B, IL6, IL15, IL18, CXCL10, CCL4, CCL5, CCL7, CCL13, CCL19, TNF, CCL3L3,	CCR3, CCR4, CCR7, CCR8, IL1A, IL12A, IL17A	0.0111	0.0009	0.1813	0.1957	0.1031	17
F7	JAG1, RND3, KLF5, CTGF, HBEGF, EGR1, FOS, CYR61, IL1B, IL8, LIF, SERPINB2, PLAUR, PTGER2, VEGFA, ZFP36, IER2,		AR, GADD45A, FGF5, CXCL2, MMP13, MYC, FOSL1	0.0381	0.004	0.1964	0.1739	0.0698	17
ITGB3	ACLY, APLP2, RUNX2, FN1, ITGA5, ITGB5, SMAD7, SDHC, SPARC, UBA52, LAPTM4A, ABHD12, LUC7L2,	CD36, CD40, PLAUR, TGFB1,	CD40LG, NDUFV1, SNRPN, HSP90B1	0.042	0.0049	0.1785	0.1762	0.1153	17
ABCB1	MAL, AKR1C3,	CD74, HLA-DMA, HLA-DMB, HLA-DQB1, HLA-DRA, HLA-DRB1, IFNG, IL1B, IL6, IDO1, PSMB8, PSMB9, TNF, UBD, STEAP4,	CTNNB1, INSIG1, MMP3, REG3A, ABCG2, ITLN1, BTNL2	0.042	0.0049	0.1732	0.1703	0.0964	17
ALDH1A2	ALDH1A1, ALDH1A3, MAFB,	ATF3, BGN, COL1A2, COL3A1, CTGF, IGFBP4, CYR61, PCOLCE, SPARC, SPP1, TGFBI, TIMP1, TIMP3,	CD44, CSF1, HOXA1, HOXA4, HOXD4, NKX2-1	0.0032	0.0002	0.2662	0.329	0.1065	16
ROCK2	DSC2, DSG1, DSG3, DSP, IVL, KRT10, PI3, PPL, S100A7, S100A8, SPP1, SPRR3, SCEL, SPINK5,	CEBPA, SERPINE1,	DES, DSC1, FABP5, KRT1, MYF6, MYOD1, PPARG	0.0452	0.0055	0.1636	0.17	0.1031	16
F2R	CEBPB, CTGF, EGR1, FOS, CYR61, KDR, SERPINE1, PLAT, PROS1, CCL2, CCL5, SELP, THBS1, VEGFA,	SERPINE2,	DTNA, ECE1, FLT1, NOS3	0.0018	0.0001	0.235	0.3158	0.1952	15
PARP9	CD74, HLA-DOB, HLA-DQA1, HLA-DQB1, HLA-E, SP110, IFIT2, IFIT1, IFIT3, IRF7, OAS2, RBMS1, STAT1, ISG15, IFI44,			0.0018	0.0001	0.3066	0.5048	0.3926	15
SEMA7A	COL1A1, COL1A2, COL3A1, CTGF, CTSB, CTSS, EGR1, FN1, IL13RA2, IL18, NOV, TIMP1, TNF, WISP2, WISP1,		BAX, CCNA2, ELN, FGF2, IL4R	0.0101	0.0008	0.2378	0.2474	0.0463	15
FBN1		COL1A2, COL3A1, COL4A2, COL6A3, CTGF, CYR61, INHBA, LTBP1, LTBP3, MMP1, MMP3, SERPINE1, TIMP3,	TGFBR2	0.0018	0.0001	0.4132	0.5824	0.5396	13
TBK1	IFIT2, IFIT1, IL8, IL15, CXCL10, IRF7, CCL5, CXCL11, VEGFA, RSAD2,	CXCR3, IFIT2, IRF7, ISG15, IRG1,	IFNB1, IL6, TNF	0.0018	0.0001	0.2295	0.3	0.0401	13
TBX21	FASLG, CCR5, CXCR3, GZMB, IFNG, IL2RB, IL12RB2, SMAD7, PRF1, STAT1, ICOS, CCL3L3,	GATA3,	IL2, IL4, SMAD3, SPP1, TGFB1, IL23R	0.0018	0.0001	0.253	0.3158	0.3259	13
IL17F	AIF1, CXCL1, CXCL3, IFNG, IL1B, IL6, IL8, CXCL10, CXCL9, CCL4, CCL13, CXCL5, CCL3L3,		CSF3, CXCL2, ICAM1, IGF1	0.03	0.003	0.2314	0.2206	0.0491	13
XDH	DUSP1, CXCL3, IL1B, IL6, MMP14, PLAU, PLAUR, CCL2, SELP, TIMP2, DUSP10,	IL8, INSR,	AVPR1A, ID3, MMP2, TNF	0.0458	0.0056	0.1828	0.1985	0.0894	13
GABPA	COX6B1, COX6C, COX7A2, COX7B, COX7C, COX8A, EIF6, RRAS, SKP2, AURKA, UTRN, COX5A,		CHRNE, ESRRA, IL2, ROBO4, UGT1A1	0.0043	0.0003	0.247	0.2794	0.1794	12
TRIM28	CCNA2, CDK1, CDC25A, CDKN1B, CEBPB, IL8, CXCL10, S100A9, CCL2, CCL4,	CCNA2, CDK1, CDC25A, CDKN1B, E2F1, IRF1,	CCND3, CDKN1A, GADD45A, SIRT1	0.0101	0.0008	0.2031	0.25	0.2086	12
E2F2	CCNA2, CDK1, CDKN2C, DHFR, E2F1, MYBL2, RRM2, TOPBP1, MCM10, ASF1B,	SERPINE1, PLAU,	CCNE1, CDKN1A, CDKN2A, CDKN2D, MDM2, MYCN, TP53, DMTF1	0.03	0.003	0.2041	0.2	0.0562	12
HIVEP1	BRCA2, CCNB1, CDK1, CDC20, CDKN1B, CDKN3, MCM4, MCM5, MKI67, RAD9A, RBL1,	CCND1,	BCL2L1, CDK6, CDKN1A, GADD45A, CCNB2	0.045	0.0054	0.206	0.1985	0.0955	12
GRP	CCND1, DUSP1, FOS, FOSB, IL6, IL8, JUN, JUNB, PTGS2, RRM1, RRM2, VEGFA,		CAT, EGF, ELK1, GAST, GCG, MYC	0.0492	0.0061	0.1666	0.1895	0.0664	12
HDAC6	COL1A1, IGF1, JUN, JUNB, LTBP2, SERPINE1, PLAU, TGFB1I1, TGFBI, TGFBR1, VIM,		CDH1, PDGFB, NOG	0.0018	0.0001	0.3115	0.4615	0.1207	11
PTAFR	HMOX1, HRH1, IL6, IL8, MMP1, MMP9, MMP14, PLAU, PTGS2, TIMP1, TIMP2,			0.0032	0.0002	0.2726	0.3455	0.2738	11
GDF9	CTGF, INHBA, INHBB, ITGAV, KIT, LOX, PTGS2, PTX3, TNFAIP6, GREM1,	INHBA, INHBB, ITGA6, LOX,	CYP11A1, CYP17A1, CYP19A1, INHA, LHCGR, KITLG, PTGER2, STAR	0.0437	0.0052	0.1733	0.1871	0.0656	11
IGF2BP1	SERPINH1, COL1A1, COL1A2, COL5A1, COL6A2, COL6A3, TNC, LGALS1, LUM, COL14A1,		GLI1	0.0018	0.0001	0.4566	0.7273	0.0383	10
MXI1		APEX1, CCNB1, FOXM1, IARS, IMPDH2, MKI67, ODC1, SLC1A4, MTHFD2, LARS,	SLC7A1	0.0043	0.0003	0.2746	0.3818	0.1484	10
TICAM1	IFIT2, IFIT1, IL8, CXCL10, CCL5, CXCL11, DDX58, RSAD2,	IL1B, CCL3L3,	IFNB1, TNF	0.0056	0.0004	0.2667	0.3485	0.049	10
FOXE1	ANXA5, COL1A1, COL11A1, CPE, CSRP2, GALNT1, LTBP1, SNCA, TPM1, GPR177,		ITGB1, RNASET2, TMSB10, TRIM55, RBP7	0.0345	0.0035	0.2064	0.2286	0.0828	10
CBL	CSF1R,	CD3D, CD3E, CD3G, CD247, CD4, CD5, CD69, CDH1,	EGFR	0.0018	0.0001	0.3306	0.4889	0.1884	9
HSF2	CCT6A, HSPA4, HSP90AA1, TCP1, CCT3, CCT7, CCT4, CCT2, CCT5,		CDK5R1, CDK5R2	0.0018	0.0001	0.3209	0.5273	0.147	9
INHBB	COL3A1, COL4A1, TNC, SERPINE1, THBS1, TIMP1, MAN2B2, LOXL3,		MMP3	0.0018	0.0001	0.3587	0.5833	0.2618	8
NLRP12	HLA-A, HLA-B, HLA-C, HLA-E, HLA-F, HLA-G,	CXCL12, CXCL13,	IL6, PSMB8, CXCR4	0.0018	0.0001	0.3876	0.3818	0.0241	8
EPHB1	EGR1, EGR2, FOS, IL6ST, JUN, JUNB, SERPINE1, PTGS2,		CCL13	0.0032	0.0002	0.2943	0.5278	0.076	8
DDX58	IFIT2, IFIT1, IL6, CXCL10, PTGS2, CCL5, STAT1, ISG15,		IFNB1, TNF	0.03	0.0029	0.2244	0.3111	0.3445	8
SEMA3A	DPYSL2, DPYSL3, GUCY1A3, PLXNA1,	CACNA1C, NCK1, NDUFB3, SEMA5A,	VEGFA, PDHX	0.03	0.003	0.2372	0.2889	0.1435	8
ACVRL1	EFNB2,	ANGPT2, SERPINE1, PLAT, PLAU, PLAUR, VEGFA,		0.0018	0.0001	0.4038	0.7143	0.4062	7
MYBL2	CCND1, CCNA2, CCNB1, CDK1, CLU, HSPA4, IGFBP5,		BCL2, ERBB2, UCHL1	0.008	0.0006	0.2264	0.3556	0.3032	7
ZBTB7B	COL1A1, COL1A2, GATA3,	GZMB, IFNG, PRF1, EOMES,	IL4	0.0149	0.0013	0.3451	0.3929	0.1478	7
IFNAR1	IL15, CXCL10, IRF7, CXCL9, EIF2AK2, TNFSF13B, RSAD2,		IFNB1, TNF	0.03	0.0029	0.2651	0.3056	0.2537	7
KNG1	BDKRB2, COL1A1, CTGF, FOS, PTGS1, PTGS2,	IGF1,	ACCN2, BDKRB1, FGF2, ACCN3	0.0404	0.0046	0.2235	0.2545	0.0777	7
SMOC2	CCNB1, CDK1, CENPF, MCM4, AURKB, MCM10,			0.0018	0.0001	0.5469	1	0.2327	6
DSP		CEBPA, COL1A1, COL1A2, COL3A1, LPL, ADIPOQ,	PPARG	0.0424	0.005	0.3234	0.3333	0.1645	6
TNXB	COL1A1, COL1A2, COL6A2, COL6A3,	DCN,	MMP2	0.0018	0.0001	0.5113	0.6667	0.053	5
GDF15	PLAU, PLAUR,	RND3, CTNND1, MT1E,		0.0032	0.0002	0.4444	0.8	0.0491	5
LRP1	MMP9,	SERPING1, C1R, COL3A1, SERPINF1,		0.0043	0.0003	0.4785	0.8	0.0892	5
B2M	CD8A, CD8B, HLA-DQA1, HLA-DQB1, HLA-DRB1,			0.008	0.0006	0.3905	0.6	0.1318	5
ANXA2	KDR, MMP9, MMP14, TIMP2, VEGFC,		MMP2	0.009	0.0007	0.335	0.5333	0.2483	5
IFNK	IRF1, MX1, OAS1, EIF2AK2, STAT1,			0.009	0.0007	0.4403	0.6	0.041	5
FLT1	F3, MMP9, SERPINE1, PLAT, PLAU,		CDKN1A	0.012	0.001	0.3459	0.4667	0.1154	5
FCER2	CD14, IL10, ITGB2, TNF,	CD33,	MYB	0.0285	0.0027	0.2173	0.4	0.1384	5
TNNI3	CCR1, CCR5, CCL4, CCL5, CCL3L3,		CXCL3, CCL1, CCL11, CCL13	0.0393	0.0043	0.2622	0.2778	0.0503	5
MIA	CDH2, FN1, MMP14, PLAT, SPARC,		CDH1, ITGB3	0.0401	0.0045	0.2843	0.3333	0.066	5
PARP2	CD36, FABP4, LPL, PPARG, ADIPOQ,		FASN, LEP	0.0404	0.0046	0.2401	0.3333	0.1173	5
PTGIR	CEBPB, CEBPD,	CD86, CD40, ICAM1,		0.0452	0.0055	0.2475	0.4	0.1983	5
CBFB	COL1A1, COL1A2, COL5A1, TPSAB1,			0.0018	0.0001	0.6125	1	0.0974	4
ITGAV	RUNX2, COL1A1, COL1A2, MMP13,			0.0018	0.0001	0.49	1	0.5278	4
HSPA5		IDI1, P4HB, SREBF1, HSP90B1,		0.0352	0.0036	0.2428	0.5	0.2148	4
ANPEP		CD63, DPP4, NDRG1,		0.0018	0.0001	0.4129	1	0.079	3
CKS1B	CCNA2, CCNB1, CDK1,			0.0018	0.0001	0.8114	1	0.7197	3
CKS2	CCNA2, CCNB1, CDK1,			0.0018	0.0001	0.8114	1	0.719	3
GCLC		FOS, JUN, JUNB,		0.0018	0.0001	0.5912	1	0.0441	3
GCLM		FOS, JUN, JUNB,		0.0018	0.0001	0.5912	1	0.1568	3
ZBED1	RPL10A, RPL12, RPS6,			0.0018	0.0001	0.8306	1	0.5408	3
PLAA	IL32,	ANXA4, CLU,		0.0018	0.0001	0.3998	1	0.1126	3
DRD1	EGR1, FOS, JUNB,		TACR1	0.0319	0.0032	0.2877	0.5	0.0613	3
MSC		CD19, CD79A, POU2F2,	AICDA	0.0345	0.0035	0.3163	0.5	0.0566	3
LTB	IFNG, CCL19, CXCL13,		IL4	0.037	0.0038	0.2204	0.5	0.1559	3
AGA		MCM3, MCM4, MCM5,	TERF2	0.0381	0.004	0.4631	0.5	0.2089	3
UBA7	ISG15,	ISG15, DDX58, DHX58,		0.0382	0.0041	0.3664	0.6667	0.2668	3
RCAN1		F3, PTGS2, SELE,	VCAM1	0.0388	0.0042	0.2433	0.5	0.2115	3
GADD45B	BGN, COL10A1, MMP13,			0.0393	0.0043	0.4572	0.6667	0.2042	3
C1QA		EGR1, F3, SERPINE1,	F2R	0.0401	0.0045	0.2839	0.5	0.1352	3
CASP3	CTSK, MMP9,			0.0018	0.0001	0.487	1	0.0627	2
CMA1		COL1A1, COL3A1,		0.0018	0.0001	0.8037	1	0.0681	2
COL2A1		COL1A1, COL3A1,		0.0018	0.0001	0.8037	1	0.087	2
COL4A3		COL1A1, COL1A2,		0.0018	0.0001	0.8383	1	0.0594	2
LPAR1	S1PR3, SPHK1,			0.0018	0.0001	0.3463	1	0.3303	2
EDN3	CCND1, EGR1,			0.0018	0.0001	0.3355	1	0.0693	2
EMD	EGR1, IER3,			0.0018	0.0001	0.4713	1	0.096	2
FCGR3A	IFNG, TBX21,			0.0018	0.0001	0.4607	1	0.4458	2
G6PC		HSPA5, HYOU1,		0.0018	0.0001	0.3998	1	0.0659	2
HIST1H1C	ACTB, GAPDH,			0.0018	0.0001	0.4265	1	0.1365	2
IL12RB1		IFI6, OAS2,		0.0018	0.0001	0.3553	1	0.142	2
NMB	FOS, JUN,			0.0018	0.0001	0.7174	1	0.023	2
PCBP2		CEBPA, CSF3R,		0.0018	0.0001	0.4039	1	0.0808	2
HTRA1	MMP1, MMP3,			0.0018	0.0001	0.4151	1	0.2003	2
PTPRG	CD34, KIT,			0.0018	0.0001	0.3272	1	0.1656	2
TRPM2	CXCL3, IL8,			0.0018	0.0001	0.5853	1	0.0508	2
TXK	IFNG, EOMES,	IFNG, EOMES,		0.0018	0.0001	0.7971	1	0.3719	2
EOMES	IL2RB, PRF1,			0.0018	0.0001	0.6763	1	0.7024	2
IRS4	EGR1,	EGR1, IRS2,		0.0018	0.0001	0.322	1	0.0671	2
RPS6KA4	FOS, JUN,			0.0018	0.0001	0.7174	1	0.1601	2
F2RL3	EGR1, FOS,			0.0018	0.0001	0.6656	1	0.0505	2
RPS6KA5	FOS, JUN,			0.0018	0.0001	0.7174	1	0.0416	2
BCL2L11	CDC6, DHFR,			0.0018	0.0001	0.7037	1	0.0879	2
ATE1	CCND1, JUN,			0.0018	0.0001	0.3534	1	0.0492	2
CD160	FOS, JUN,			0.0018	0.0001	0.7174	1	0.1306	2
KLHL2	CCND1, JUN,			0.0018	0.0001	0.3534	1	0.1372	2
TPSD1	IL8, PTGS2,			0.0018	0.0001	0.5872	1	0.084	2
IKZF4		ACP5, CTSK,		0.0018	0.0001	0.5355	1	0.2669	2
MCPH1	BRCA1, CHEK1,			0.0018	0.0001	0.5932	1	0.0909	2
VSX2		MITF, TFEC,		0.0018	0.0001	0.431	1	0	2
