# Supplementary material for: Correlation set analysis: detecting active regulators in disease populations using prior causal knowledge
Source: BMC Bioinformatics. 2012 Mar 23;13:46. doi: 10.1186/1471-2105-13-46 (PMC3382432; doi:10.1186/1471-2105-13-46)
Supplement: Additional file 6 — Table S4 Active regulators found in the serous ovarian cancer when using data from Selventa's BEL portal. [file 1471-2105-13-46-S6.XLS]

## Sheet: OV_Selventa.sym2
Regulator	Regulatees	Low-corr-regulatees	FDR	p-value	ave. corr. (regulatees)	fraction	ave. corr. (regulator-regulatees)	# of coherent regulatees	Found with whole KB
HIF1A	A2M, ADM, ADRA1B, AK3L1, ALDOA, ALDOC, ANGPT1, ANGPT2, ANXA2, FAS, BCL2A1, BCL2L1, BID, BNIP3, BNIP3L, CA12, CCNG2, CD36, CD44, CDH5, CDKN1A, COL4A1, CP, CSF1, CTSD, DMXL1, HBEGF, DUSP6, ENG, ENO1, SLC29A1, EPAS1, ETS1, FLT1, FN1, GALK1, GAPDH, GCNT1, GPI, HK1, HK2, HMOX1, NR4A1, ICAM1, ICAM2, ID2, IFNAR2, IFNG, IGF2, IGFBP2, IGFBP3, CYR61, IL1R1, IL6, IL8, ITGA5, ITGAX, ITGB2, ITGB3, ITGB7, KRT1…	CLCN3, ENO3, FECH, FLG, G6PD, IGFBP1, TAC1, ZIC1, HS2ST1, CITED2, AK3	0.0013	0.0001	0.1407	0.1442	0.1381	149	N
TGFB1	ACTA2, ALOX5AP, ANXA1, RHOA, BIK, DST, CD14, CDH2, CNN3, COL1A2, COL3A1, COL4A1, COL4A2, COL10A1, COL12A1, HAPLN1, VCAN, CSRP2, CTGF, CTSD, CTSS, EGR1, FAP, FBLN1, FLNA, FLT1, FN1, GAS1, GBP2, CXCL2, HINT1, HNRNPA1, HSPD1, ID3, IL12A, IL15, ITGAL, ITGB6, KAL1, KRT8, LOXL2, TM4SF1, MAF, MAP4, MEF2C, MMP11, MMP12, MX1, MYH9, MYL6, NPR1, OMD, SERPINB2, PAPPA, ENPP1, PLAUR, PLCB4, PLOD2, PRSS8, PTHLH…	ALAD, BAD, CSRP1, AKR1C2, E2F1, GPC4, NRG1, IL1R1, FOXK2, SERPINE2, TJP1, SLC7A5, ST8SIA5	0.0013	0.0001	0.1529	0.1697	0.2343	111	Y
IL13	ABCA1, ADORA1, ADORA2B, ADORA3, ALOX5AP, C3, C3AR1, CASP1, CD1B, CD1C, CD1E, CD14, CD48, CD52, CTSC, CHN2, CTSS, DHCR24, EGR1, FABP4, FCGR1A, GAS6, GPX3, GSN, HSD11B1, IL1RN, IL6, IL13RA1, ITGB2, KCNJ15, LIPA, MMP14, MT1X, MUC1, NID1, PCM1, PDGFA, ENPP2, SERPINF1, PFKP, QSOX1, S100A4, S100A8, CCL5, CXCL12, SNCA, SPINT1, TBXAS1, DYNLT3, TFF3, TGM2, TIMP4, TLR4, ST8SIA4, GAS7, ADAM15, SLC7A7, SYNGR…	JAG1, FKBP1A, FMO3, G6PD, FADS1, SLC26A4, CTNNAL1, ALDH1A2, MTSS1, JAKMIP2, SPINT2, BZW2, SLC26A6	0.0013	0.0001	0.1729	0.1954	0	80	Y
EP300	ADM, AGT, BIRC5, BCL2, CCND2, CCNE1, CCNF, CDC6, CDKN2B, CDKN3, CNN1, COL1A2, COL2A1, COL6A2, CSRP2, CTGF, ECT2, EGR2, F3, FHL1, FOXG1, FTH1, GAS1, NR3C1, H2AFX, CFH, HLA-G, HMGB2, HMOX1, IL1RN, LCN2, LIG1, LMNB1, LPL, MCM3, MCM4, KITLG, MMP9, OGN, TNFRSF11B, SERPINF1, ABCB1, PPARG, PTGS2, RFC4, SAA1, SNRPD3, SREBF1, SREBF2, TAGLN, THBS1, THY1, TK1, TTK, TYMS, HIST1H2BJ, CRLF1, FEZ1, KIAA0101, SM…	BDNF, ZFP36L2, LMO7, MGST3, PITX2, PTPRZ1, MIA, STBD1	0.0013	0.0001	0.1538	0.1681	0.0781	75	Y
THAP1	BIRC5, BUB1, BUB1B, CCNB1, CDC20, CENPE, CENPF, CKS1B, CSE1L, DNMT1, FEN1, FOXM1, HMGB2, HMMR, HMOX1, KIF22, KPNB1, LGALS3, LMNB1, MAD2L1, MCM7, NMB, RRM1, RRM2, SECTM1, TAF9, TEP1, UCHL1, WRB, DEK, MKKS, PRC1, CCNB2, PTTG1, TRIP13, ARHGAP11A, NCAPD2, KIF20A, NDC80, TACC3, USP16, SPAG5, TCFL5, DBF4, KIF2C, ZWINT, ITGB3BP, FBXO5, UBE2T, GLTSCR2, GMNN, DTL, GINS2, ANLN, FAM64A, TIPIN, C12orf48, TME…	FOXL2, FABP4, GJA4, LAMB3, TSHR, RRS1, PCDH17, TMEM35, TP53INP1, TTC32	0.0013	0.0001	0.2848	0.4625	0.0959	75	Y
E2F4	BARD1, CCND1, CALM2, CALR, CDC6, CDC25A, CENPA, CENPE, CHEK1, CSTF1, E2F2, E2F3, FGF7, H2AFX, ID3, KIF22, MAD2L1, MLH1, NAP1L4, NCL, NEK2, PLK1, PLSCR1, PRIM2, PKN2, PRKCSH, PRKDC, PRPSAP1, RABIF, RB1, RBL1, RFC2, BRD2, SFPQ, SFRS2, SLC3A2, HLTF, SRPR, SUPT4H1, MAP3K7, TEAD4, TGFB1, HSP90B1, TRAF2, UMPS, ZNF91, HIST1H2AC, HIST2H2AA3, HIST2H2BE, HIST1H3D, RAD54L, FPGT, EIF2B2, BUB3, CEP57, ZSCAN12…	COX7C, FDFT1, JUN, MYC, NFE2L1, TP53, STAM, PSAT1	0.0013	0.0001	0.1618	0.1852	0.0733	73	Y
CCND1	ADM, BIRC5, CCND2, CCNF, CDC6, CDKN2B, CDKN3, CNN1, COL6A2, CSRP2, ECT2, EGR2, F3, GAS1, H2AFX, CFH, HMGB2, HMOX1, IL1RN, LCN2, LIG1, LMNB1, MCM3, MCM4, KITLG, OGN, TNFRSF11B, SERPINF1, RFC4, SAA1, SNRPD3, TAGLN, THBS1, THY1, TK1, TTK, TYMS, HIST1H2BJ, CRLF1, ROCK2, FEZ1, KIAA0101, SMC4, RBM14, SORBS1, MXD4, PLK4, NCAPH, NUPR1, ANKRD1, DKK2, UHRF1, TMEM45A, FIGNL1, NUCKS1, E2F8, ANP32E, IQGAP3	BDNF, ZFP36L2, FHL1, FOXG1, LMO7, MGST3, PITX2, PTPRZ1, STBD1	0.0013	0.0001	0.1671	0.1999	0.1699	58	N
MYCN	ACTB, ACTN4, APEX1, CAV1, CDH11, COL1A1, COL4A1, COL5A2, COL8A1, CTGF, EGFR, EIF4G2, FBN1, HLA-A, IGFBP7, MAP4, NME1, NUCB1, SERPINE1, S100A10, SPARC, TAGLN, TIMP2, TPM1, VIM, ZYX, PDIA4, ZEB2, MRC2, ARPC1B, CITED2, BASP1, FKBP9, DKK3, CRIM1, AMOTL2, TM6SF1, TMED9, LEPRE1, COL18A1, FRMD6, TUBB, MSRB3	MRE11A, NBN, ZFAND5, PGRMC2, WAC, SLC38A2, TMEM109	0.0013	0.0001	0.1916	0.2482	0.1009	43	Y
TLR4	APOE, AREG, CCND2, CNN3, SERPINB1, EMR1, GPC1, GRK5, CXCL3, IL1B, IL6, IL8, IL10, ITGAM, TM4SF1, NPAS2, ABCB1, PTX3, RGS16, CCL13, FSCN1, TGFBI, THBS1, TLR1, TLR2, TLR3, TNF, TWIST1, SOCS3, TLR6, CXCR6, ZNF365, CLCF1, STEAP1, TLR7, TLR8, MCOLN3, ZNF462, RTP4, NFKBIZ, MORC4, BHLHB9	ADRBK1, DOCK3, EMP2, FLOT2, IGF2R, LTBP1, RYK, DOCK5	0.0013	0.0001	0.1721	0.1976	0.3036	42	Y
STAT1	ADAR, B2M, CD14, CDKN1A, CEBPB, CISH, COL1A2, GBP2, HLA-E, HMOX1, HSPA8, HSP90AB1, ICAM1, IFI35, IFIT2, IFIT3, IGF1R, CXCL10, IRF7, LGALS3BP, PLSCR1, PML, EIF2AK2, PSMB8, PSMB10, CCL2, SMARCB1, TAP2, TRIM25, TNFSF10, SOCS2, SOCS3, KLF4, IRF9, IFITM3, USP18, ZNFX1, IFIH1, PNPT1, RSAD2, GBP4	HSPA4, LGALS8, TOR3A	0.0013	0.0001	0.262	0.4228	0.3932	41	Y
IFNA13	ADAR, CCND1, C3AR1, CD38, CD40, CNP, F3, GBP2, GCH1, HLA-E, HLA-G, IL6, IL15, IL18, CXCL10, IRF1, LGALS3BP, LYN, MX1, OAS1, OLR1, PFKP, PLAGL1, PRF1, EIF2AK2, PSMB8, PSMB9, STAT1, TAP1, TAP2, TLR4, P2RY14, RIPK3, KLRK1, RAB8B, SRGAP1, RSAD2, AGRN	GTF2F2, HMOX2, SLC7A2, TLE4, SLC28A2	0.0013	0.0001	0.2582	0.4153	0	38	Y
JUN	FAS, FASLG, CD14, CD44, COL1A2, CP, DCN, NQO1, EDN1, FN1, FTH1, HLA-G, IGFBP7, IL6, LAMA3, LGALS3, LMNA, MAF, MAOB, MMP2, MMP9, MMP13, MSR1, PTGS2, PVRL2, RELB, SPP1, TGFB1, TGM2, TIMP1, TNFRSF1A, ZBTB16	ALAS1, GCLC, RRM2, DKK1, MYL7	0.0013	0.0001	0.1989	0.2613	0.0942	32	Y
CHUK	FAS, ATF3, CCND1, CASP4, CEBPD, CSF1, DCN, GBP2, CXCL2, CXCL3, IFI35, IFIT2, IL6, CXCL10, MMP3, MMP13, GADD45B, NFKBIA, PLSCR1, PTX3, SAA1, CCL5, CXCL6, CX3CL1, TNFAIP2, TNFAIP3, TNIP1, TMEM176B, SNX10, COL18A1, GBP4	NOV, ITM2B	0.0013	0.0001	0.2197	0.339	0.0724	31	Y
SMAD3	APLP1, CDKN1A, CDKN2B, CEBPD, COL1A1, COL1A2, COL2A1, COL3A1, COL5A2, COL6A1, COL6A3, DUSP1, EDN1, NR3C1, IL6, ITGB5, LAMC1, MMP1, MMP9, MMP12, MMP13, MYC, PTHLH, CCL2, SPP1, TAGLN, LEFTY2, TIMP1, PAX8, LEFTY1, RASL11B	CCND2, CDKN1B, GCLC, PPARD, VEGFA, FGFBP1	0.0013	0.0001	0.183	0.2222	0.0853	31	Y
CD40LG	BCL2, CD40, CCR7, DUSP5, EGR1, ID1, IL1B, IL15RA, JUNB, MIF, MMP12, NFKB1, NFKB2, NINJ1, PTGS2, RELB, CCL2, CCL3, CCL5, CCL8, CCL20, CX3CL1, SELE, TNFAIP6, TRAF1, VCAM1, ZKSCAN1, FSTL3, UBD	EIF1B	0.0013	0.0001	0.2379	0.3977	0	29	Y
TGFB2	ADH1B, C3, CALD1, CD36, CHI3L1, CMKLR1, CNN1, COL5A1, COL16A1, VCAN, DES, GPX3, IGFBP3, INHBA, MAF, MATN3, OGN, PTAFR, LEFTY2, THBD, TPM1, ADAM12, POSTN, SCRG1, NOX4, LRRN3	NRG1, TJP1, XRCC4, CHAC1	0.0013	0.0001	0.2395	0.3563	0.0659	26	Y
SPI1	AIF1, C1QA, CD68, CEBPB, CSF1R, CTSK, CYBB, DAB2, SERPINB1, ETS1, ETS2, FLI1, IL18, CXCL9, MMP9, PIK3CD, PIK3CG, PTGS2, PTPRC, TLR4, MARCO, MCM3AP, MAFB, P2RY10	CTSE, LTF, REL	0.0013	0.0001	0.3665	0.547	0.5267	24	Y
IL10	ALOX5AP, CD44, CISH, CCR1, CCR5, CCR7, HMOX1, IL1B, IL8, IL12A, LTB, MAF, P4HB, S100A8, TGFB1, TLR2, TLR4, TNF, SOCS3	BCL2, LIFR, SERPINB2, TUBB2A	0.0013	0.0001	0.259	0.3953	0.3306	19	Y
IFNB1	C1QB, CD40, GAD1, GBP2, IFI35, IL1B, LY6E, MX1, MX2, PSMB10, PSME2, TAP1, TNFSF10, USP18, ZBP1, PNPT1, MPEG1	REG1A, RPL23A, XDH, SLC29A3, TBRG1	0.0013	0.0001	0.2366	0.368	0	17	Y
LPL	EGR1, FN1, IL1B, IL6, IL8, ITGA5, ITGB2, LDLR, NFKB1, PPARG, CCL2, CCL5, TGFB1, TNF, TNFAIP3, VCAM1	ACOX1, SCARB1, ITGA2, NPY, SOD1	0.0013	0.0001	0.2468	0.3762	0.1209	16	Y
CSF2RB	BCL2A1, BTG1, CD14, CD44, CD58, CD69, FLI1, ICAM1, IL1B, IL8, LCP2, MNDA, NOTCH1, CCL4, VAV2	IL1R1, RARA, STAT5B, IL1R2	0.0013	0.0001	0.2533	0.3743	0	15	Y
ABCB1	CD74, HLA-DMA, HLA-DMB, HLA-DQB1, HLA-DRA, HLA-DRB1, IFNG, IL1B, IL6, PSMB8, PSMB9, TNF, UBD, STEAP4, CCR2	CTNNB1, INSIG1, MAL, MMP3, AKR1C3	0.0013	0.0001	0.2812	0.3737	0.1905	15	Y
IL12B	GZMH, IRF8, TNFRSF9, IRF1, IRF4, LAG3, LAIR2, MYD88, SLAMF1, XCL2, MTMR1, IL18RAP, FLOT1	LRRC32, NR4A2, GOSR2, TRIM59	0.0013	0.0001	0.2469	0.3971	0	13	Y
IL18	FASLG, CCR1, CCR7, ICAM1, IL6, IL8, IL10, MMP9, PTGS2, THBS1, VCAM1, IL18R1, ADAMTS5	IRAK1, PTEN	0.0013	0.0001	0.2503	0.4381	0.2372	13	Y
ZNF175	CD4, CD14, CCR1, CCR5, CCR7, CXCL1, CXCL2, CXCL3, IL8, CCL3, CCL4, CCL5, CCL20	CXCR4	0.0013	0.0001	0.4129	0.5604	0.1094	13	Y
E2F3	CDC6, CDK2, CDKN1A, CDKN2A, E2F1, MYBL2, SERPINE1, PLAU, RBL1, TOPBP1, MCM10		0.0013	0.0001	0.2646	0.4909	0.1863	11	Y
CTGF	COL1A1, FN1, FOS, ITGA5, MMP2, MMP3, MMP9, MMP14, TIMP1, TIMP3		0.0013	0.0001	0.4258	0.6444	0.4182	10	Y
E2F2	CCNA2, CDKN2A, DHFR, E2F1, MYBL2, SERPINE1, PLAU, RRM2, TOPBP1, MCM10	TP53	0.0013	0.0001	0.2548	0.4545	0.3182	10	Y
IFNA1	CD14, IRF1, IRF4, MCL1, MNDA, MX1, MX2, SPP1, UBE2L6, PNPT1	UBE2D1, UBE2E1	0.0013	0.0001	0.2559	0.4545	0	10	Y
TBX21	FASLG, CCR5, GATA3, CXCR3, GZMB, IFNG, IL2RB, STAT1, TGFB1	SMAD3, SMAD7	0.0013	0.0001	0.3759	0.6	0	9	Y
THBS1	COL4A1, FN1, IL1B, IL6, CXCL10, MMP9, CCL13, TGFB1		0.0013	0.0001	0.3112	0.6429	0.3813	8	Y
TSC22D3	FASLG, CD80, CD86, CFD, IL2RA, LPL, PPARG		0.0013	0.0001	0.397	0.7143	0.1041	7	Y
IL25	CXCL2, ICAM1, IL1B, CCL11, CCL13, CXCL6, VCAM1		0.0013	0.0001	0.3314	0.6667	0	7	Y
MYOCD	ACTG2, CALD1, CNN1, LPP, MYLK, TAGLN, MYL9		0.0013	0.0001	0.5027	0.9048	0	7	Y
TNXB	COL1A1, COL1A2, COL6A2, COL6A3, DCN, MMP2		0.0013	0.0001	0.8818	1	0.058	6	Y
PRKG1	HMOX1, SERPINE1, PPARG, THBS1, VCAM1		0.0013	0.0001	0.4543	0.9	0.467	5	Y
ELF1	CD68, CSF1R, LYN, SPI1		0.0013	0.0001	0.701	1	0.1731	4	Y
CCL13	CFD, FABP4, LPL, PPARG		0.0013	0.0001	0.4227	1	0.1349	4	Y
TLR2	IL6, CCL3, CCL4, NFKBIZ		0.0013	0.0001	0.494	1	0.5222	4	Y
SCARB1	GPX1, HMOX1, SOD2		0.0013	0.0001	0.3654	1	0.0638	3	N
IRF8	DAB2, IL18, TLR4		0.0013	0.0001	0.516	1	0.6405	3	Y
MBP	CCR1, CCR5, CCR2		0.0013	0.0001	0.7215	1	0.1289	3	Y
MYD88	CXCL3, IL1B, TNF		0.0013	0.0001	0.4956	1	0.199	3	Y
PTN	FLT1, KDR, NRP1		0.0013	0.0001	0.4264	1	0.0659	3	Y
XDH	IL6, CCL2, SELP		0.0013	0.0001	0.3586	1	0.1566	3	Y
CALCB	FOS, JUNB		0.0013	0.0001	0.7026	1	0	2	N
ERBB3	PLAU, PLAUR		0.0013	0.0001	0.67	1	0.0291	2	Y
ERBB4	PLAU, PLAUR		0.0013	0.0001	0.67	1	0.1921	2	Y
F7	CTGF, CYR61		0.0013	0.0001	0.8118	1	0	2	Y
FLT1	F3, SERPINE1		0.0013	0.0001	0.3567	1	0.2615	2	N
HOXB7	CNN1, TAGLN		0.0013	0.0001	0.6509	1	0.0349	2	Y
ITGA5	MMP2, MMP9		0.0013	0.0001	0.2736	1	0.6176	2	Y
LDLR	SELE, VCAM1		0.0013	0.0001	0.4349	1	0.2112	2	Y
NFKBIA	FAS, SOD2		0.0013	0.0001	0.3253	1	0.348	2	Y
NRAS	RHOB, DUSP2		0.0013	0.0001	0.4514	1	0.1129	2	N
SERPINE1	COL1A1, IL6		0.0013	0.0001	0.3655	1	0.6957	2	N
PTGIR	CEBPB, CEBPD		0.0013	0.0001	0.312	1	0	2	Y
THRB	ABCA1, SREBF1		0.0013	0.0001	0.4044	1	0.0509	2	N
FOSL1	MMP2, MMP9		0.0013	0.0001	0.2736	1	0	2	Y
CDKN1A	AMPD2, ATRX, C3, CDC25A, CENPA, TPP1, CTGF, CTSB, DDX11, DECR1, DNASE1L1, DSC2, EEF1A1, EZH2, FANCG, FOXM1, FN1, SLC37A4, GAA, GRN, CXCL2, HMGB1, HMMR, IL1B, ING1, INHBA, ITGB3, KIFC1, LAMB2, LGALS3, LGALS3BP, LIG1, LIPA, LMNB1, MAD2L1, MMP2, NFE2L1, NKTR, ODC1, ORC1L, SERPINE1, PNN, PODXL, POLA1, PRKRIR, PSAP, RAB13, RAD21, RFC4, RRAS, RRM2, SAA2, SFPQ, SHC1, SLC3A2, SLC16A2, SOAT1, SOD2, TGM2, …	APP, GALNS, PLAT, SIAH1, TXK, CCNA1, USP8, STYXL1, ZNF317	0.0023	0.0002	0.1492	0.155	0.1159	104	Y
SRC	ARF6, BPGM, CTSL1, CYP1B1, DBI, DCN, GADD45A, HBEGF, EPS8, ACSL1, GATA4, CXCR3, HIF1A, HSF1, IBSP, IDH2, IGF1R, IL8, JUN, MAFG, MEF2C, MGP, MLL, MMP2, MMP9, MYC, GADD45B, SERPINE1, PLAU, PLAUR, PLK1, PTGS2, RPS25, RRM2, SCP2, SPP1, TGFB1, TNF, UBE2H, FZD1, SRPX, GPAA1, UBE2L6, IFI30, ITM2C	MST1R, VEGFA, MRPL45	0.0023	0.0002	0.1719	0.2074	0.1101	45	Y
IL6	A2M, SERPINA3, AGT, ANXA1, FAS, C3, CD38, CDKN2B, CEBPD, CP, CTSL1, ESR1, FLT3, HMOX1, HP, ICAM1, CFI, IGFBP4, IL4R, IL6R, IRF1, IRS1, ITGAM, MAF, MCL1, CXCL9, ABCC1, MT2A, SERPINA1, PLA2G2A, POU2F1, PPARG, SELE, SELL, TFF1, TFF2, TFF3, ABCC3, SOCS2, NR1I2, SOCS3, CD163	ARL4D, ATP2A2, DNMT1, F12, FUT4, PHB, PON1	0.0023	0.0002	0.1646	0.2185	0.2013	42	Y
NRF1	ALAS1, SLC25A4, SLC25A5, ATP5C1, ATP5G1, ATP5G2, ATP5G3, COX4I1, COX5B, COX6A1, COX6B1, COX6C, COX7A2, COX7B, COX7C, COX8A, CPT1A, E2F1, E2F6, EIF2S1, NDUFA8, NDUFS8, PDHA1, PKM2, MRPS12, SDHB, SDHC, SDHD, TFAM, UQCRB, UQCRC1, UQCRC2, VDAC1, VDAC2, VDAC3, EIF2S2, COX5A, TOMM20, TSFM, CYCS	CD48, HK1, MEF2A, UROS, TFB1M	0.0023	0.0002	0.1762	0.2141	0	40	Y
IL4	BCL2A1, CD22, CD40, CD72, CISH, CTSK, DPT, SERPINB1, GBP1, IL2RB, IL4R, JUN, LTB, MAOA, MX1, NR4A2, PPARG, CCL11, SELP, STAT1, TFF3, TIMP2, TLR4, TNF, ZFP36, SOCS1, STK17B, CD83, MICAL2, IRF9, CLEC10A, BATF, MDFIC	DUSP6, ID2, IL1R1, SATB1, WNT5A, SPINT2, DUOX1	0.0023	0.0002	0.1802	0.2282	0	33	Y
LTA	BCL3, CSF1, RCAN1, EFNA1, CXCL1, IRF1, NFKBIA, NFKBIE, CCL2, CX3CL1, SDC4, SELE, TNFAIP2, TNFAIP3, VCAM1	ATF3, HIVEP2, MSX1, SERPINB2	0.0023	0.0002	0.2255	0.3684	0	15	Y
RB1	BIRC5, BCL2, BRCA1, CCNA2, CCNE1, CDC25A, CDK2, DHFR, RBL1, TK1, CCNA1, TOPBP1, MCM10	CDKN1A, H1F0, MYH3, PCYT1A, SPP1	0.0023	0.0002	0.2011	0.3203	0.1474	13	Y
CD40	FAS, BCL2A1, CD80, ICAM1, JUND, GADD45B, SELE, VCAM1, LAPTM5	BCL2L1	0.0023	0.0002	0.3043	0.5556	0.2403	9	Y
FAS	CXCL1, CXCL2, IL8, CCL2, CCL3, CCL4, TNFAIP6, RSAD2	SERPINB2, NUAK2	0.0023	0.0002	0.2984	0.5333	0.3199	8	Y
SPIC	BTK, FCGR2B, IL2RA, LYN, PTPRC, VCAM1, P2RY10, BLNK	KIT	0.0023	0.0002	0.4684	0.75	0	8	Y
HOXD3	C3, CAV2, CD44, CDH1, CLU, COL10A1, DSP, IFI16, IGFBP3, IGFBP4, ITGA5, ITGB3, JUP, KRT5, KRT6B, KRT7, LGALS3, MMP2, SERPINE1, PLAU, PLOD2, QSOX1, SDC1, TAGLN, TGFBI, TGM2, TSPAN7, TPM2, VIM, EDIL3, AHNAK	ACTN4, BMP5, NTS	0.0032	0.0003	0.1856	0.2371	0.1139	31	Y
HIVEP1	CCND1, BRCA2, CCNB1, CDC20, CDK6, CDKN3, MCM4, MCM5, MKI67, RBL1, CCNB2	CDKN1A, CDKN1B, GADD45A, RAD9A	0.0032	0.0003	0.257	0.4	0.0605	11	Y
HMOX1	CDKN1A, FTL, ICAM1, IL6, CCL2, SOD2, TNF, VCAM1	SLCO2A1	0.0032	0.0003	0.2907	0.5556	0.3727	8	Y
FCGR2A	FAS, CXCL2, CCL2, CCL5, CCL13		0.0032	0.0003	0.3683	0.7	0.5194	5	Y
DYSF	ANXA2, APOD, ATP1B1, BCAT2, SERPING1, CASP1, CD68, CTSD, CTSS, DCN, CFD, DPT, EEF1A1, EGR1, SERPINB1, FABP4, FOS, FTH1, GEM, GLUL, GPX3, HBB, HLA-A, HLA-DMA, HLA-DRB1, IGFBP4, IGFBP6, IL6, LGALS1, LGALS3BP, MT1E, MYL6, NCF2, NNMT, RAB2A, RAB6A, RPL17, S100A1, S100A4, S100A6, S100A8, S100A11, S100B, CCL2, CCL7, CCL13, SPP1, TAGLN, TIMP1, TIMP4, TNFAIP6, VIM, VLDLR, BTG2, IFITM1, TMSB10, LITAF, NCO…	CA3, LAMB2, NEB, RAD23A, RRAD, UGDH, NEDD4L, ALPK3, NXN, ZFP106, PLA2G12A	0.0041	0.0004	0.1515	0.1644	0.1377	73	Y
TAF4	CDH11, CTGF, HBEGF, ID2, MMP2, MMP13, SPP1, TGFB1, THBS1, VAV3, PDGFC	BCL2L1, GAS6, ITGA6, PPARGC1A	0.0041	0.0004	0.2142	0.3333	0.1358	11	N
PIAS1	GADD45A, CXCL3, IL1B, IRF1, JUNB, NFKBIA		0.0041	0.0004	0.3114	0.6667	0.0665	6	Y
S100B	ALDOA, CALD1, CEBPB, CEBPD, IFI6, GLS, CXCL2, HLA-B, HLA-C, MDK, MT1E, NFKBIA, NNMT, POLR2A, PSMB8, PSMB10, PSME2, PTX3, CCL2, CCL5, SEPW1, SOD2, TFRC, TGM2, TSTA3, VCAM1, IFITM1, IL32, DHRS3, ISG15, PPIF, KIAA0090, PLSCR3, RNF19B	MPV17, UBE3A, DAP3, RBM6, MRPL4	0.0049	0.0005	0.1737	0.2011	0.1289	34	Y
CASP8	IL6, IL8, CCL2, SELE, TNF		0.0049	0.0005	0.3896	0.8	0.0726	5	Y
IL12A	IRF8, IRF1, IRF4, MYD88, TNF		0.0049	0.0005	0.3065	0.7	0.2182	5	Y
E2F8	CCNB1, CCNE1, CDC6, CCNA1		0.0049	0.0005	0.3305	0.8333	0.4369	4	Y
IL5	CD69, CCR1, MCL1, PTAFR	MEF2A	0.0058	0.0006	0.3222	0.6	0	4	Y
IFNA2	ALOX5, GNAS, IFI27, IFIT3, ISG20, MX1, MX2, OAS1, ISG15, FAM49B, XAF1	AOX1, PLA2G1B, RGS14, NFASC, G6PC3	0.0065	0.0007	0.2511	0.2917	0	11	Y
IL21	CD86, CXCL10, RORC, CCL5, TLR4, TNF, SOCS1, SOCS2		0.0065	0.0007	0.2935	0.5	0	8	Y
FN1	ACTA2, MGP, MMP2, MMP9, MMP11, SPP1, TIMP2	BGLAP	0.0065	0.0007	0.3018	0.5	0.5166	7	N
TLR3	MYD88, TLR1, TLR2, TLR5, TLR6, TICAM1	TOLLIP	0.0082	0.0009	0.3189	0.5238	0.3669	6	Y
LIPG	BID, CD36, ICAM1, IL1A, IL1B, IL6, ITGA5, ITGAX, ITGB5, LDLR, NFKB1, PPARG, PTGS2, CCL2, CCL20, TNF	BCL2L1, SCARB1, FGF2, ITGA2, NPY	0.0089	0.001	0.1905	0.2619	0.1586	16	Y
ANXA2	KDR, MMP2, MMP9, MMP14, TIMP2	VEGFC	0.0089	0.001	0.3253	0.6	0.2871	5	Y
BARX1	FBLN1, GUCY1A3, IGFBP4, KIT, PDGFRA, SFRP1, SFRP2	PITX1, LY6G5C	0.0096	0.0011	0.2287	0.4167	0	7	Y
CD200	IFNG, IL10, TGFB1, TNF		0.0096	0.0011	0.3108	0.6667	0.1463	4	N
RUNX2	COL1A1, FN1, IBSP, MMP13, RGS2, SPP1	ALPL, BGLAP	0.0103	0.0012	0.2803	0.4643	0.4012	6	N
FADD	IL1A, IL6, CCL2, SELE, TNF		0.0103	0.0012	0.3211	0.6	0.0721	5	Y
AHR	CYBB, CYP1B1, NCF2, SLCO2B1, NCF1	CDKN1B, SLCO3A1	0.011	0.0013	0.3503	0.4762	0.1746	5	N
IL1B	BIRC2, APLP1, APOA1, APOE, RHOB, CAV1, CD44, CP, CSF1, ELF3, FGF7, CXCL3, HK2, HMOX1, HES1, ICAM2, IL1R1, IL1RN, IL4R, IL6, IL15RA, IL18, JUNB, CXCL9, MMP7, MX1, NFKB1, NKX6-1, ORM1, PFKFB3, PLSCR1, PPARG, RELA, RELB, CCL7, CCL13, SELE, SLC20A1, TFF2, TFF3, KLF10, TLR4, TNFAIP3, VCAM1, VEGFA, VLDLR, XDH, IL18R1, FST, IRAK3, DDAH1, NFKBIZ, MARCKSL1	AKR1C4, GPX4, HSD11B1, NFE2L2, PON1, CCL28	0.0117	0.0014	0.1467	0.1584	0.2313	53	Y
LEP	SERPINA3, ACLY, ACOX1, ADAM8, ADD1, AEBP1, ALOX5AP, ANGPT2, ANXA1, APOD, FAS, C2, CAV1, CD40, CD53, CD68, CDKN1C, CLTB, CSRP2, CTSS, CTSZ, CYP21A2, CFD, TSC22D3, FASN, FHL1, FN1, GCK, GPD2, GPX3, HMOX1, HSD11B1, HSD11B2, IGF1, IGFBP5, IRF7, ITGAM, ITGB1, ITGB2, KRT19, LAMB1, LCN2, LEPR, LOX, LRPAP1, MEST, MFGE8, MMP12, NBL1, SERPINE1, PCP4, SERPINE2, PTH2R, PTPN1, S100A4, S100A8, SAA1, SAA4, SCD,…	ACACB, AGT, AMY2A, DBP, FDFT1, HPGD, LBP, NFIA, NPY, SOD3, TKT, NCOA1	0.0131	0.0016	0.1413	0.1393	0	74	N
SMAD4	BGN, CDKN1A, COL1A2, EDN1, HHEX, ID1, IL10, ITGB5, SMAD7, MMP1, GADD45B, PTHLH, SKIL, THBS1, BCL2L11, BMF	APLP1, CDKN2B	0.0131	0.0016	0.1955	0.2745	0.0893	16	Y
PIM1	CDH5, CNN1, KDR, TAGLN, TEK	VEGFA, NES	0.0138	0.0017	0.2639	0.4762	0.2291	5	N
GABPA	COX6B1, COX6C, COX7A2, COX7B, COX7C, COX8A, SKP2, AURKA, COX5A		0.0143	0.0018	0.2288	0.3889	0.0842	9	N
PTAFR	MMP1, MMP9, MMP14, PLAU, TIMP2	TIMP1	0.0143	0.0018	0.3062	0.5333	0.2799	5	Y
CSF2	ADRBK2, RHOA, ARRB1, BCL2A1, BCL3, CASP4, CCND3, CD38, CDKN1A, CISH, GADD45A, EGR1, EPHA4, PTK2B, FOS, CXCL2, HLA-DMA, HLA-DMB, HLA-DOA, HLA-DRA, HSPA8, IL6, IL7R, IL8, ITGB1, MCL1, MMP14, MYB, MYC, NDUFB7, NFKB2, NFYA, PIM1, PIK3CD, PIK3CG, PPARG, PRKAR1A, MAPK9, PSMA1, PSMA2, PSMA3, PSMB1, PTAFR, RAP1B, RARA, RELA, CCL2, CCL3, CCL4, CXCL5, ADAM17, TAF9, TNF, UBE2A, ZFP36, ZNF91, SOCS1, TNFRSF25…	BAG1, GATA2, HSP90AA1, IFRD1, MTF1, PTK2	0.0157	0.0021	0.1484	0.1454	0	63	Y
CD34	ANK1, AOAH, CD9, CEBPD, CSF3R, CX3CR1, SERPINB1, EPB49, FLI1, GYPC, HBA2, HBB, HCK, ITGA5, ITGB3, LYZ, PTGS2, RNASE2, S100A12, SP100, TCF3, THBS1, HEBP1, MKL1	ICAM4, CLEC11A, SLC2A1, CMTM6	0.0157	0.0021	0.1675	0.209	0.1642	24	Y
ILK	CNN1, MMP2, MYH11, PLAU, TAGLN, ZEB1	CCND1, CHUK, IKBKB	0.0157	0.0021	0.2715	0.3889	0.128	6	Y
DDX58	IFIT2, IL6, CXCL10, CCL5		0.0157	0.002	0.3862	0.6667	0.469	4	Y
OLR1	ICAM1, SELE, SELP, VCAM1		0.0157	0.0021	0.3848	0.6667	0.4439	4	Y
PRRX1	COL1A1, FOS, TNC, TGFB3		0.0157	0.0021	0.3381	0.6667	0.522	4	N
CASP10	IL6, IL8, SELE, TNF		0.0167	0.0023	0.3528	0.6667	0.1002	4	Y
HMGA1	CD44, HLA-DRA, LY6E, STAT3		0.0167	0.0023	0.2474	0.6667	0.081	4	N
CD200R1	IFNG, IL10, TGFB1, TNF		0.0167	0.0023	0.3108	0.6667	0	4	Y
DLX5	RUNX2, COL1A1, IBSP, SPP1, STAR	BGLAP	0.0173	0.0024	0.2702	0.4667	0.1014	5	Y
MSX2	ACTG2, BMP4, RUNX2, CFD, PPARG, TAGLN	DLX2, IBSP	0.0178	0.0025	0.2515	0.3929	0.2244	6	N
RHOA	ADM, AK3L1, ANXA7, BIRC5, CCNA2, CDK8, CDKN1A, COL1A2, CTGF, DNM1, EGR1, FOS, GAS1, TNC, IGF2, CYR61, IL8, INHBA, ITGB1, JUN, LY75, MMP1, MSN, MT1E, MYC, TNFRSF11B, SERPINE1, PBX3, PDGFA, PGK1, PKM2, PLAUR, PTGER4, CXCL12, SPP1, SRF, TAGLN, TGFB3, THBS1, THY1, VCL, HMGA2, FZD1, SQSTM1, SLIT2, FEZ2, SEMA6C, SORBS1, NUPR1, LATS2, CINP, ERRFI1, PHLDB2	ACTN4, ADD3, ALCAM, CCNG1, DAP, DUSP6, FHL1, IGFBP1, NOS3, PIK3R1, RAF1, RDX, TG, SHARPIN	0.0189	0.0027	0.1442	0.1497	0.1293	53	N
APOE	F3, LDLR, OLR1, PTGS2, TLR2, TLR4, VCAM1		0.0189	0.0027	0.3483	0.4286	0.3621	7	Y
HNRNPK	CDKN1A, COL1A1, COL1A2, COL3A1, TCF4	MYC, SELL	0.0193	0.0028	0.317	0.4286	0	5	N
NOS2	FAS, BGN, MMP2, TIMP2	CYP2E1	0.0193	0.0028	0.2793	0.5	0	4	N
PRKCB	HGF, LDLR, SERPINE1, PTGS2, SPP1, TGFBR2	AMY1A	0.0196	0.0029	0.2284	0.4286	0	6	Y
CCR2	CCR1, IL1B, CXCL10, TIMP1, TNF	TIMP4	0.0196	0.0029	0.2653	0.4667	0.331	5	Y
JAK1	ABCA1, ALOX5, ARRB1, BST2, CAPN1, SCARB1, CRAT, FOS, HK2, HLA-F, IGF1R, IRF7, JUN, LGALS3BP, MX1, MYC, NCF4, NFKBIE, NPY, PER1, PPP2R5B, MAP2K1, RAB27B, RALB, SP100, SPG7, VAMP2, SYK, CUL1, IFITM1, PDXK, RNASET2, SOCS3, ISG15, FAM38A, IRF9, IFITM3, IFI44, IFI44L, PLXND1, OBSL1, IFIT5, ICOS, RPS27L, ACSL5, TPCN1, SLC37A1, PARP14, XAF1, CAMK1G, RNF213, GORASP1, PARP12, KIAA1683, ATG16L2, EPSTI1, SA…	FES, GGT1, ITPR1, TP53, LZTR1, NME5, PIK3R4, C16orf58, RAB34, FAM125A	0.0213	0.0032	0.1483	0.1433	0.1727	61	N
PDGFB	PLK3, DUSP1, EDNRA, EGR1, ELN, FBN1, ITGB1, MEOX2, TGFB1, VCL, RGS5, EMILIN1, PHLDA1	CCND1, MYC, SLC7A5, TXNIP	0.0213	0.0032	0.1971	0.2574	0.2283	13	Y
RFX5	B2M, COL1A1, COL1A2, HLA-B, HLA-DMA, HLA-DMB		0.0224	0.0034	0.3977	0.4667	0.3275	6	Y
PARP1	ICAM1, IL6, SELE, VCAM1	E2F1	0.0242	0.0037	0.2497	0.5	0.1925	4	N
PTGS2	ABCA1, ADRA2C, BIRC3, BCL2, BCL2L1, RUNX2, RUNX3, CD44, CLK1, COL1A2, CTSD, CYP1B1, DUSP4, EREG, ETS1, EFEMP1, CXCL1, CXCL2, CXCL3, HP, HSPB2, IFI16, IGFBP5, IL6, IL8, ITGA6, ITGA3, ITGA5, ITGAV, MMP2, MSR1, NFE2L2, PDE4B, PLA2G4A, MAPK6, PSMB8, PTX3, CCL20, CXCL5, SFRP1, TFPI, TGFBR2, THRSP, TNFAIP3, XRCC5, TNFRSF10B, TNFRSF10A, CCNA1, SLC16A3, IFITM2, GLIPR1, ANXA10, DUSP10, NID2, STEAP1, TNFRS…	BAX, BDNF, CDH1, XRCC6, DNAJB1, ST3GAL4, ST3GAL3, TP53, VEGFA, TSC22D1, HSPH1, KRR1, ZNF544	0.0253	0.004	0.1376	0.1408	0.1512	57	Y
S1PR1	ANGPT1, CDH5, EDN1, EDNRB, ENG, ICAM2, KDR, PROCR, JAM3	PCDH1, ESM1	0.0253	0.004	0.1915	0.3091	0	9	Y
FCGR1A	CSF1, CXCL2, IL1RN, LSP1	GDF15	0.0253	0.0039	0.2761	0.5	0.4286	4	N
IRF1	CD40, TLR3, TNFSF10, TLR6	NOD1	0.0253	0.004	0.3039	0.5	0.4653	4	Y
HRH2	FOS, IFNG, IL10, IL18, JUN, OLR1		0.0257	0.0041	0.2575	0.4667	0	6	Y
ATF2	GADD45A, DUSP1, DUSP4, DUSP5, IL6, LDLR, MMP1, MMP2, GADD45B, PLAU, DUSP10	DDIT3, DUSP8, SERPINB5, PPARGC1A	0.0261	0.0042	0.1853	0.2571	0.0779	11	N
TNFSF10	CASP8, CXCL10, MYD88, CCL8, STAT1, TNFRSF10B, TNFRSF10A, CFLAR, IRF9	BAX, BCL2L1, BID, CDKN1A	0.0263	0.0043	0.1846	0.2692	0.2691	9	Y
HSF2	CCT6A, HSP90AA1, TCP1, CCT3, CCT7, CCT4, CCT2, CCT5	HSPA4, CDK5R1	0.0263	0.0043	0.2125	0.3333	0.2117	8	Y
KLF2	F2R, F3, KDR, SERPINE1, PPARG, SELE, SREBF1, THBD, VCAM1, DLK1	NQO1, NOS3, WEE1	0.0267	0.0044	0.2006	0.2821	0.2907	10	Y
E2F1	APAF1, BIRC5, ATM, BAD, BAK1, CCND1, BCL2, CALM2, CALR, CASP2, CASP3, CASP7, CASP8, CASP9, CCNA2, CCNB1, CCNE1, CDC6, CDC25A, CDKN1A, CDKN2A, CYC1, E2F3, E2F6, FOXO1, FOXO3, ID3, IL1B, LGALS1, MCL1, MAP3K5, MLH1, MYBL2, MYC, NCL, NPAT, SERPINE1, PLAU, PRIM2, PRKDC, PRPSAP1, RB1, RBL1, RFC2, RRM2, CCL3, SFRS2, SLC3A2, HLTF, TNF, UMPS, VEGFA, YY1, STAM, HIST1H2AC, HIST2H2AA3, RAD54L, CCNA1, SMC4, N…	BOK, LRBA, MT1G, PSAT1, CCDC76	0.0275	0.0046	0.1392	0.1344	0.198	74	Y
HOXA13	ADCY7, ADM, AIM1, ALDH2, ALDH3A1, ANK3, CAV1, CD36, COL3A1, COL4A2, COL5A2, EPHB3, EXTL3, FABP4, FBN1, FOXF1, GAS2, GHR, GJB3, ID1, IGFBP3, IGFBP4, LAMB3, LIPA, CD200, MYO7A, NDN, PTGIS, RGS2, S100A13, ST5, TEK, TRO, MFAP5, NRP1, P4HA2, SELENBP1, CASP8AP2, LYVE1, FSTL1, SYNPO, NGEF, BLNK, COPZ2, MAGEL2, TMEM45A, INTS9, TCF7L1	FHL1, GSTT1, ITPR2, ENPP2, RAG1, SRRM1, SHROOM3, EBF3	0.0275	0.0046	0.1418	0.1513	0	48	N
IL10RA	IL1RN, IL2RA, CCL4, SOCS3	IL6R	0.0279	0.0047	0.3094	0.5	0.4879	4	Y
PPARGC1A	ACAT1, ATP5J, ATP5O, CAT, COX4I1, COX5B, COX7B, COX7C, CYC1, FBP1, HMGCL, NDUFA2, NDUFA5, NDUFA7, NDUFA8, NDUFB3, NDUFB5, NDUFB6, NDUFC1, NDUFS2, NDUFS3, NFE2L2, SDHA, SDHB, TFAM, UQCRB, UQCRC1, TXNRD2, ATP5L, PRDX3, PRDX5, TXN2, NDUFA13	ACOX1, ATP1B1, COX7A1, CPT1A, NDUFS5, NFE2L1, OTC, PCK1, PCK2, UCP2	0.0304	0.0052	0.1534	0.165	0.0635	33	N
GLI2	CCND1, E2F1, FOXM1, CDC45L	FOXE1	0.0304	0.0052	0.2832	0.5	0.164	4	N
FOXP3	CD44, CD69, FCER1G, IRF4, LGALS3, MAPK1, S100A9, TLR1, TNFAIP3, TNFSF14, CD226, ICOS, GPR84	FOXF2, MKNK2, MAL, NFYC, PIAS1, TRAF3IP2, CLK4, NKAP, CDCA2	0.0309	0.0054	0.1676	0.2035	0	13	Y
EDNRA	CYBB, MMP2, NCF2, NCF1	VEGFA	0.0309	0.0054	0.3741	0.5	0.3249	4	Y
AHRR	CCND1, CCNE1, E2F1, PCNA	CTSD	0.0309	0.0054	0.2525	0.5	0	4	Y
IRF9	IL1A, IL1B, OAS1, EIF2AK2, TNF, PNPT1		0.0312	0.0055	0.2424	0.4	0.2781	6	Y
CXCL2	CXCL3, IL6, CXCL10, CCL5, CCL13, TNF	JUN	0.0313	0.0056	0.2688	0.381	0.3839	6	Y
CCL2	F3, IL6, ITGAM, ZC3H12A		0.0313	0.0056	0.2608	0.5	0.3994	4	Y
CBS	ABCA1, ACTA2, COL1A1, TGFB1, TIMP1, ABCG1	SCARB1	0.0322	0.0058	0.2461	0.381	0.0381	6	N
ING4	HBEGF, IL8, SPP1	CXCL12	0.0331	0.006	0.2578	0.5	0.0801	3	Y
CXCL3	ADRBK1, GRK5, IL6, CXCL10, PLA2G2A, CCL5, CCL13, TNF		0.0334	0.0061	0.2034	0.3571	0.2002	8	Y
FHL2	ACTG2, FOS, MSX2, TAGLN		0.0343	0.0063	0.2648	0.5	0.1757	4	N
AIF1	CCND1, CCNE1, PCNA		0.0351	0.0065	0.3262	0.6667	0.0657	3	N
FGFR1	CTSK, EDNRA, MMP9, SPP1	FOS, VEGFA	0.0362	0.0068	0.2557	0.4	0.1183	4	N
MAPK10	FAS, CDKN1A, SPP1, TNFRSF1A		0.0362	0.0068	0.2406	0.5	0.0968	4	N
VEGFA	ANGPT2, BIRC5, BAX, CCND1, BCL2A1, BMP2, BTK, MAP3K8, CREBBP, CTSS, RCAN1, EGR3, NR4A1, ITGA1, ITGA2, ITGAV, ITGB3, MMP1, MMP2, NME1, NR4A2, PIM1, PLAUR, PTGS2, SNAI2, SPP1, SRF, STC1, TIMP1, TIMP2, VWF, NR4A3, ANP32A, NRP1, EHD1, MESDC2, PLVAP	NOS3, SET, ADAMTS1	0.0365	0.0069	0.1507	0.1628	0.0968	37	Y
TRIM28	CCNA2, CCND3, CDC25A, CDKN1A, E2F1, IL8, CXCL10, IRF1, S100A9, CCL2, CCL3, CCL4	CDKN1B, GADD45A, SIRT1	0.0373	0.0071	0.205	0.2476	0.1972	12	N
HBP1	FAS, FASLG, CCND1, RUNX1, CCND3, CD2, CDKN1A, JUNB, MYB, MYC, MYCN, SPI1, NCF1	H1F0	0.0376	0.0072	0.1994	0.2527	0.1089	13	Y
RAC1	BIRC5, CCND1, CCNA2, COL3A1, COL5A1, COL5A2, DUSP1, EGR1, FGF1, FGF2, FN1, GAS1, IL6, IL8, MMP1, MYH6, ABCB1, PLAUR, SPP1, AURKA, TGFB3, THBS1, TNNT2, NRP1, SEMA6C	ACTN4, ADD3, CDK8, ERF, IGFBP1, IL6R, RAF1, TGFB2, TNNT1, RHOU	0.0382	0.0077	0.1562	0.1714	0.0464	25	N
PTH	FOSL2, NR4A1, IL6, LIF, NFIL3, NR4A2, RGS2, NR4A3	CA2, EGFR, ADAMTS1, BAALC	0.0382	0.0076	0.2063	0.2727	0	8	Y
CGB5	FOS, FOSB, JUN, JUNB, JUND	BMP3, CCNE1, PCNA	0.0382	0.0077	0.2488	0.3214	0	5	N
GFI1	ID1, ID2, KLF2		0.0382	0.0076	0.3233	0.6667	0	3	N
TGIF1	ACTA2, ACTC1, TGFB1		0.0382	0.0076	0.3088	0.6667	0.0952	3	N
ETV4	MMP9, MMP14, SPP1	ERBB2	0.0382	0.0077	0.2617	0.5	0.0706	3	N
SMAD1	RUNX2, DLX5, MSX2	HHEX	0.0382	0.0077	0.218	0.5	0.1117	3	Y
TFDP1	CCNE1, RRM1, TYMS		0.0382	0.0077	0.3476	0.6667	0.3058	3	Y
ADRB1	ANXA1, APOC1, ASPH, CD1D, COL1A1, COL3A1, COL5A2, CRYAB, F2R, FGF1, GPX4, HLA-E, ID2, ID3, IL1B, IL6, LIF, FADS1, ME1, NFKBIA, NT5E, RPL27A, SCD, SCP2, SPP1, STAT1, TM7SF2, TNF, VIM, TUBA1A, ACAA2	ACACB, CSNK2B, HADH, MAOA, NR1H4	0.0384	0.0078	0.1558	0.1651	0	31	N
FGF1	JAG1, AKR1B1, ALPL, APOE, ATP6V1B2, CCND1, SERPINH1, PLK3, COL1A1, DUSP6, EDNRA, EFNA1, F3, FGFR1, HMGA1, FOXA2, HES1, ICAM1, IRS1, KRT8, LCN2, MMP1, MMP3, MMP7, MMP13, NOTCH1, PTGS2, SELE, SPP1, TGFA, THY1, TIMP1, VCAM1, POSTN, TNFRSF12A, TUBB	CRMP1, RPN1, BTG2, DNAJB6, ANKH	0.0396	0.0081	0.1453	0.1585	0.2101	36	Y
PXMP3	APOA1, DHCR7, FDFT1, FDPS, INSIG1, LDLR, LSS, SREBF1, SREBF2, PMVK, INSIG2	CYP27A1, HMGCR, HMGCS2	0.0399	0.0082	0.1707	0.2418	0	11	N
FTH1	CD86, NQO1, IL10, MT1B, MT1E, MT1G, MT1H, MT1X, MT2A, HESX1, CD274, TMEM140	EFNA1, FHL2, PLXNA2, TFRC, SEC31B, FBXL4, CLIC5, C9orf43	0.0406	0.0084	0.2025	0.2105	0.2294	12	N
GABPB1	FAS, BCL3, SKP2, AURKA	NDST2	0.0432	0.009	0.1959	0.4	0	4	Y
HP	HMOX1, IFNG, IL10, TNF	IL12A	0.0444	0.0093	0.2544	0.4	0.1587	4	Y
BACH1	NQO1, FTH1, FTL, HMOX1, TBXAS1	HBB, TXNRD1	0.0446	0.0094	0.2104	0.3333	0.1254	5	N
CEBPD	SERPINA3, ALOX5AP, CDKN1A, LDLR, PDGFRA, PPARG, SAA2, SOD2, STAR, IKBKE	CYP2E1, GAPDH	0.0448	0.0095	0.1724	0.2576	0.2326	10	N
CSF1	APOE, CD14, CYP11A1, CYP17A1, DUSP1, EGR2, ETS2, CXCR3, IRF8, IFNGR1, IL1A, IL6ST, IL18, MAP3K3, PIK3CA, PIK3CB, PIK3CD, PIK3CG, PPARG, PRKACA, PRKCA, PTPRO, RIPK1, CD163, CLOCK, RAMP2, GAB3, MPEG1	BCL2, BCL2L1, MYC, PDGFA, TRAF2, TNFSF11, ITM2B	0.045	0.0096	0.1649	0.1664	0.2421	28	Y
ADRB2	ANXA1, APOC1, CD1D, COL1A1, COL3A1, COL5A2, CRYAB, F2R, FGF1, GPX4, HLA-E, ID2, ID3, IL1B, IL6, IL18, LIF, FADS1, ME1, NFKBIA, NT5E, OXTR, POU2AF1, RPL27A, SCD, SCP2, SPP1, STAT1, TM7SF2, TNF, VIM, TUBA1A, ADIPOQ, ACAA2	ACACB, CSNK2B, HADH, MAOA, NPR3, NR1H4	0.0452	0.0097	0.1484	0.1564	0.1592	34	N
SMARCA4	A2M, ACTN4, AIM1, ARHGDIB, ATP2B4, CAD, CCNE1, CD74, CDKN1A, CDKN2B, CCR1, CTSB, CTSH, CYP4B1, GADD45A, EMP3, EPHB2, FHL2, FLNB, FMO2, FOSL2, HEXB, HLA-DRA, HLA-DRB1, HLA-DRB5, ID3, IGFBP4, ITGA3, ITGA5, ITGB1, KCNJ2, LGALS1, LGALS3, LMNA, LOXL2, LTBP2, LUM, TACSTD2, MAP1B, MFGE8, MMP1, MSN, MT1H, MUC1, SERPINE2, PLS1, MAPK1, PTPN7, S100A2, CCL2, THY1, TPM1, PTP4A1, GPR56, ARL4C, SPRY2, CXCR6, HC…	AGT, ASNS, CLK1, HPGD, JUN, KRT15, KRT18, FADS3, MC4R, SEPP1, SFTPB, UBE2H, YY1, PTP4A2, PER3, FCHSD2, AGR2, NPFFR2, HKDC1, ANKRD32, DCBLD2	0.0482	0.0104	0.1343	0.1223	0.1351	70	N
NRIP1	ACACA, ACADM, ACADS, ACADVL, ACO2, ALDOA, ATP5A1, ATP5C1, ATP5D, ATP5F1, ATP5G1, ATP5G2, ATP5O, BCKDHB, SLC25A20, CEBPG, COX6B1, COX7A1, COX7A2, COX8A, CPT1A, CPT1B, CPT2, CRAT, CS, CYC1, DCI, DECR1, ECHS1, EHHADH, ENO1, NR2F6, ESRRA, ETFA, ETFB, ETFDH, ACSL4, FASN, FH, GABPA, GK, GPD1, GPD2, GPI, HSD17B10, HADHA, HADHB, HADH, HK2, NR4A1, IDH1, IDH2, IDH3A, IDH3B, IDH3G, LDHB, LIPE, MDH1, MDH2, N…	ACACB, ACADL, CEBPB, ENO3, RXRA	0.0483	0.0105	0.1318	0.1123	0.0551	121	N
ETS2	ANPEP, ATP5B, CSF1R, HMOX1, JUNB, MMP1, MMP3, PLAU, SPP1, TMEM158	BCL2L1, HPGD, AURKA, NR2F2	0.0485	0.0106	0.1737	0.2308	0.1097	10	N
